# Supplementary material for: Antisense transcription from stress-responsive transcription factors fine-tunes the cold response in Arabidopsis
Source: Plant Cell. 2024 May 27;36(9):3467–82. doi: 10.1093/plcell/koae160 (PMC11371176; doi:10.1093/plcell/koae160)
Supplement: koae160_Supplementary_Data [file koae160_supplementary_data.zip]

Archive with 10 entries (10 files):
- Author_Revisions_Checklist.pdf
- ds1.xlsx
- ds2.xlsx
- ds3.xlsx
- ds4.xlsx
- ds5.xlsx
- ds6.xlsx
- Supplemental Data Set S7 statistics.xlsx
- Supplemental Data.pdf
- tpc.00032.2024-s11.pdf
