# Supplementary material for: Antisense transcription from stress-responsive transcription factors fine-tunes the cold response in Arabidopsis
Source: Plant Cell. 2024 May 27;36(9):3467–82. doi: 10.1093/plcell/koae160 (PMC11371176; doi:10.1093/plcell/koae160)
Supplement: koae160_Supplementary_Data [file koae160_supplementary_data.zip › ds1.xlsx]

## Sheet: Supp Data Set 1
Supplementary Data. Meena et al. (2024). Detection of cold-responsive transcription factors. Plant Cell
Supplementary Data Set S1. List of PAS genes.
PAS genes (identified in Kindgren et al., 2019)
Description (TAIR)
AT1G01060 AT1G01060.1 LHY encodes a myb-related putative transcription factor involved in circadian rhythm along with another myb transcription factor CCA1 protein_coding LATE ELONGATED HYPOCOTYL (LHY) LATE ELONGATED HYPOCOTYL 1 (LHY1);LATE ELONGATED HYPOCOTYL (LHY)
AT1G01080 AT1G01080.2 RNA-binding (RRM/RBD/RNP motifs) family protein;(source:Araport11) protein_coding CHLOROPLAST RNA BINDING PROTEIN 28B (CP28B) CHLOROPLAST RNA BINDING PROTEIN 28B (CP28B)
AT1G01120 AT1G01120.1 Encodes a condensing enzyme KCS1 (3-ketoacyl-CoA synthase 1) which is involved in the critical fatty acid elongation process in wax biosynthesis. protein_coding 3-KETOACYL-COA SYNTHASE 1 (KCS1) 3-KETOACYL-COA SYNTHASE 1 (KCS1)
AT1G01190 AT1G01190.2 cytochrome P450, family 78, subfamily A, polypeptide 8;(source:Araport11) protein_coding
AT1G01250 AT1G01250.1 encodes a member of the DREB subfamily A-4 of ERF/AP2 transcription factor family. The protein contains one AP2 domain. There are 17 members in this subfamily including TINY. protein_coding
AT1G01300 AT1G01300.1 Eukaryotic aspartyl protease family protein;(source:Araport11) protein_coding
AT1G01340 AT1G01340.2 member of Cyclic nucleotide gated channel family, regulated by Bacillus amyloliquefaciens under high calcium stress. protein_coding CYCLIC NUCLEOTIDE GATED CHANNEL 10 (CNGC10) CYCLIC NUCLEOTIDE GATED CHANNEL 10 (CNGC10)
AT1G01440 AT1G01440.1 hypothetical protein (DUF3133);(source:Araport11) protein_coding
AT1G01470 AT1G01470.1 Encodes late-embryogenesis abundant protein whose mRNA levels are induced in response to wounding and light stress. Might be involved in protection against desiccation. protein_coding LATE EMBRYOGENESIS ABUNDANT 14 (LEA14) LATE EMBRYOGENESIS ABUNDANT 14 (LEA14);ARABIDOPSIS THALIANA LATE EMBRYOGENESIS ABUNDANT 14 (ATLEA14); (LEA1);LIGHT STRESS-REGULATED 3 (LSR3)
AT1G01490 AT1G01490.4 Heavy metal transport/detoxification superfamily protein;(source:Araport11) protein_coding HEAVY METAL PROTEIN 1 (ATHMP01) HEAVY METAL PROTEIN 1 (ATHMP01)
AT1G01540 AT1G01540.2 Protein kinase superfamily protein;(source:Araport11) protein_coding
AT1G01570 AT1G01570.2 transferring glycosyl group transferase (DUF604);(source:Araport11) protein_coding
AT1G01600 AT1G01600.1 Encodes a member of the CYP86A subfamily of cytochrome p450 genes. Expressed significantly at highest level in mature stems and flowers. protein_coding CYTOCHROME P450, FAMILY 86, SUBFAMILY A, POLYPEPTIDE 4 (CYP86A4) CYTOCHROME P450, FAMILY 86, SUBFAMILY A, POLYPEPTIDE 4 (CYP86A4)
AT1G01620 AT1G01620.1 a member of the plasma membrane intrinsic protein subfamily PIP1. localizes to the plasma membrane and exhibits water transport activity in Xenopus oocyte. expressed ubiquitously and protein level decreases slightly during leaf development. Involved redundantly with PIP1;1/2/4/5 in hydraulics and carbon fixation, regulates the expression of related genes that affect plant gr…
AT1G01660 AT1G01660.2 Plant U-box type E3 ubiquitin ligase (PUB). protein_coding (PUB55) (PUB55)
AT1G01770 AT1G01770.1 propionyl-CoA carboxylase;(source:Araport11) protein_coding
AT1G01830 AT1G01830.1 ARM repeat superfamily protein;(source:Araport11) protein_coding
AT1G02160 AT1G02160.2 Cox19 family protein (CHCH motif);(source:Araport11) protein_coding
AT1G02370 AT1G02370.1 Tetratricopeptide repeat (TPR)-like superfamily protein;(source:Araport11) protein_coding
AT1G02380 AT1G02380.1 transmembrane protein;(source:Araport11) protein_coding
AT1G02410 AT1G02410.1 Encodes a member of the cytochrome c oxidase 11 protein family. It is an integral mitochondrial protein and likely plays an important role as a mitochondrial chaperone in COX complex assembly, affecting plant growth and pollen germination. protein_coding CYTOCHROME C OXIDASE 11 (COX11) CYTOCHROME C OXIDASE 11 (COX11)
AT1G02650 AT1G02650.1 Tetratricopeptide repeat (TPR)-like superfamily protein;(source:Araport11) protein_coding
AT1G02700 AT1G02700.1 GATA transcription factor-like protein;(source:Araport11) protein_coding
AT1G02720 AT1G02720.1 Encodes a protein with putative galacturonosyltransferase activity. protein_coding GALACTURONOSYLTRANSFERASE-LIKE 5 (GATL5) (ATGATL5);GALACTURONOSYLTRANSFERASE-LIKE 5 (GATL5)
AT1G02910 AT1G02910.1 Mutants defective in this gene were shown to have a reduced PSII content (overall reduction in the levels of several PSII subunits) and a disrupted grana stack structure. The N-terminal half of the protein contains two tetratricopeptide repeat (TPR) motifs that are arranged tandemly, each consisting of a 34-residue degenerate consensus sequence. The N-terminal sequence is ri…
AT1G03010 AT1G03010.1 Phototropic-responsive NPH3 family protein;(source:Araport11) protein_coding
AT1G03080 AT1G03080.1 kinase interacting (KIP1-like) family protein;(source:Araport11) protein_coding NETWORKED 1D (NET1D) NETWORKED 1D (NET1D)
AT1G03220 AT1G03220.1 Eukaryotic aspartyl protease family protein;(source:Araport11) protein_coding SECRETED ASPARTIC PROTEASE 2 (SAP2) SECRETED ASPARTIC PROTEASE 2 (SAP2)
AT1G03230 AT1G03230.1 Eukaryotic aspartyl protease family protein;(source:Araport11) protein_coding SECRETED ASPARTIC PROTEASE 1 (SAP1) SECRETED ASPARTIC PROTEASE 1 (SAP1)
AT1G03360 AT1G03360.1 Encodes a core subunit of the RNA exosome required for the processing of rRNA, several snoRNA and the degradation of aberrant transcripts. protein_coding RIBOSOMAL RNA PROCESSING 4 (RRP4) RIBOSOMAL RNA PROCESSING 4 (ATRRP4);SUPPRESSOR OF PAS2 2 (SOP2);RIBOSOMAL RNA PROCESSING 4 (RRP4)
AT1G03440 AT1G03440.1 Leucine-rich repeat (LRR) family protein;(source:Araport11) protein_coding
AT1G03600 AT1G03600.1 PSB27 is a chloroplast lumen localized protein that is involved in adaptation to changes in light intensity. protein_coding (PSB27) (PSB27)
AT1G03650 AT1G03650.1 Acyl-CoA N-acyltransferases (NAT) superfamily protein;(source:Araport11) protein_coding
AT1G03730 AT1G03730.1 pyrroline-5-carboxylate reductase;(source:Araport11) protein_coding
AT1G03800 AT1G03800.1 encodes a member of the ERF (ethylene response factor) subfamily B-1 of ERF/AP2 transcription factor family (ATERF-10). The protein contains one AP2 domain. There are 15 members in this subfamily including ATERF-3, ATERF-4, ATERF-7, and leafy petiole. protein_coding ERF DOMAIN PROTEIN 10 (ERF10) ARABIDOPSIS THALIANA RF DOMAIN PROTEIN 10 (ATERF10);ERF DOMAIN PROTEIN 10 (ERF10)
AT1G03830 AT1G03830.2 Assembles liquid?liquid phase separation (LLPS)-driven condensates within the nucleus to protect against infection and autoimmunity. Pseudo-GTPase which sequesters catalytically active GBPL3 under basal conditions but is displaced by GBPL3 LLPS when it enters the nucleus following immune cues to drive the formation of unique membraneless organelles. protein_coding GUANYLATE-…
AT1G03850 AT1G03850.1 Encodes glutaredoxin ATGRXS13, required to facilitate Botrytis cinerea infection of Arabidopsis thaliana plants. Sylvain La Camera et al (2011, PMID:21756272) reported a third splice variant in addition to the two annotated in TAIR10. It is a member of the CC-type glutaredoxin (ROXY) family that has been shown to interact with the transcription factor TGA2 and suppress ORA59…
AT1G03860 AT1G03860.1 prohibitin 2 protein_coding PROHIBITIN 2 (PHB2) PROHIBITIN 2 (PHB2);PROHIBITIN 2 (ATPHB2)
AT1G03960 AT1G03960.1 Calcium-binding EF hand family protein;(source:Araport11) protein_coding
AT1G03970 AT1G03970.1 encodes a basic leucine zipper G-box binding factor that can bind to G-box motifs only as heterodimers with GBF2 or GBF3. A single amino acid change can confer G-box binding as homodimers. protein_coding G-BOX BINDING FACTOR 4 (GBF4) G-BOX BINDING FACTOR 4 (GBF4)
AT1G04090 AT1G04090.1 vacuolar sorting-associated protein (DUF946);(source:Araport11) protein_coding
AT1G04160 AT1G04160.1 Encodes a member of the type XI myosin protein family involved in root hair elongation. protein_coding MYOSIN XI B (XIB) MYOSIN XI B (XIB);MYOSIN XI B (XI-B);MYOSIN XI-8 (XI-8);ARABIDOPSIS THALIANA MYOSIN XI B (ATXIB)
AT1G04200 AT1G04200.1 dyggve-melchior-clausen syndrome protein;(source:Araport11) protein_coding
AT1G04260 AT1G04260.1 Encodes protein that interacts with CaMV movement protein. Colocalizes in the cytoplasm with the movement protein. Has similarity to mammalian proteins (such as the rat PRA1) which have been described as rab acceptors. protein_coding CAMV MOVEMENT PROTEIN INTERACTING PROTEIN 7 (MPI7) (MPI1);PRENYLATED RAB ACCEPTOR 1.D (PRA1.D); (MPIP1);CAMV MOVEMENT PROTEIN INTERACTING PROTE…
AT1G04280 AT1G04280.1 Encodes a mitochondrial CaM/Ca2+-dependent NAD+ kinase. protein_coding NAD KINASE-CAM DEPENDENT (NADKC) NAD KINASE-CAM DEPENDENT (NADKC)
AT1G04310 AT1G04310.1 encodes an ethylene receptor related to bacterial two-component histidine kinases. protein_coding ETHYLENE RESPONSE SENSOR 2 (ERS2) ETHYLENE RESPONSE SENSOR 2 (ERS2)
AT1G04540 AT1G04540.1 Calcium-dependent lipid-binding (CaLB domain) family protein;(source:Araport11) protein_coding
AT1G04603 AT1G04603.1 None;(source:Araport11) long_noncoding_rna
AT1G04640 AT1G04640.1 Lipoyltransferase, located in mitochondria but not found in chloroplasts protein_coding LIPOYLTRANSFERASE 2 (LIP2) LIPOYLTRANSFERASE 2 (LIP2)
AT1G04730 AT1G04730.1 Necessary for sister chromatid cohesion. Acts in synergy with ETG1. protein_coding CHROMOSOME TRANSMISSION FIDELITY 18 (CTF18) CHROMOSOME TRANSMISSION FIDELITY 18 (CTF18)
AT1G04840 AT1G04840.1 Tetratricopeptide repeat (TPR)-like superfamily protein;(source:Araport11) protein_coding
AT1G05010 AT1G05010.1 Encodes 1-aminocyclopropane-1-carboxylate oxidase protein_coding ETHYLENE-FORMING ENZYME (EFE) ETHYLENE-FORMING ENZYME (EFE); (EAT1);ETHYLENE FORMING ENZYME (ACO4)
AT1G05020 AT1G05020.1 ENTH/ANTH/VHS superfamily protein;(source:Araport11) protein_coding ANTH PROTEIN 180 (AP180) (PICALM6);ANTH PROTEIN 180 (AP180)
AT1G05040 AT1G05040.1 UBA-like domain protein;(source:Araport11) protein_coding
AT1G05097 AT1G05097.1 None;(source:Araport11) long_noncoding_rna
AT1G05240 AT1G05240.1 Class III peroxidase, controls together with PRX44 and PRX37 extensin-mediated cell wall properties during polar expansion of root hair cells. protein_coding PATHOGENESIS RELATED 9 (PR9) (PRX01);PATHOGENESIS RELATED 9 (PR9)
AT1G05370 AT1G05370.1 Sec14p-like phosphatidylinositol transfer family protein;(source:Araport11) protein_coding
AT1G05470 AT1G05470.1 Encodes an inositol polyphosphate 5' phosphatase (5PTase) that is required for the proper recruitment of cells into developing vascular tissue in leaves and cotyledons. It is most similar to Type I 5PTases that are known to cleave a phosphate from IP3 or IP4. cvp2 mutants have elevated levels of IP3 and are hypersensitive to ABA in seed germination assays. protein_coding COT…
AT1G05620 AT1G05620.1 Encodes a cytosolic inosine nucleoside hydrolase. It forms a heterocomplex with NSH1 with almost two orders of magnitude higher catalytic efficiency for xanthosine hydrolysis than observed for NSH1 alone. Transcript levels for this gene are elevated in older leaves suggesting that it may play a role in purine catabolism during senescence. protein_coding URIDINE-RIBOHYDROLASE…
AT1G05700 AT1G05700.2 Leucine-rich repeat transmembrane protein kinase protein;(source:Araport11) protein_coding
AT1G05937 AT1G05937.1 None;(source:Araport11) long_noncoding_rna
AT1G05990 AT1G05990.1 EF hand calcium-binding protein family;(source:Araport11) protein_coding ROOT HAIR SPECIFIC 2 (RHS2) ROOT HAIR SPECIFIC 1 (RHS1);CALMODULIN LIKE 7 (CML7);ROOT HAIR SPECIFIC 2 (RHS2); (RHS1)
AT1G06050 AT1G06050.1 ENHANCED DISEASE RESISTANCE-like protein (DUF1336);(source:Araport11) protein_coding
AT1G06110 AT1G06110.1 SKP1/ASK-interacting protein 16;(source:Araport11) protein_coding SKP1/ASK-INTERACTING PROTEIN 16 (SKIP16) SKP1/ASK-INTERACTING PROTEIN 16 (SKIP16)
AT1G06143 AT1G06143.1 basic helix loop helix DNA-binding superfamily protein;(source:Araport11) protein_coding
AT1G06148 AT1G06148.2 hypothetical protein;(source:Araport11) protein_coding
AT1G06160 AT1G06160.1 encodes a member of the ERF (ethylene response factor) subfamily B-3 of ERF/AP2 transcription factor family. The protein contains one AP2 domain. There are 18 members in this subfamily including ATERF-1, ATERF-2, AND ATERF-5. protein_coding OCTADECANOID-RESPONSIVE ARABIDOPSIS AP2/ERF 59 (ORA59) ETHYLENE RESPONSIVE FACTOR 59 (ERF59);OCTADECANOID-RESPONSIVE ARABIDOPSIS AP2/ERF…
AT1G06360 AT1G06360.2 ADS4.2 has strong desaturase activity on acyl-CoA substrates longer than C32 and &#969;-7 product regio-specificity in yeast assays. It involves in characteristic (C33-C37) &#969;-7 monounsaturated alkene formation in cuticular wax of young rosette leaves. protein_coding (ADS4.2) (ADS4.2)
AT1G06407 AT1G06407.1 None;(source:Araport11) long_noncoding_rna
AT1G06410 AT1G06410.1 Encodes an enzyme putatively involved in trehalose biosynthesis. Though the protein has both trehalose-6-phosphate synthase (TPS)-like and trehalose-6-phosphate phosphatase (TPP)-like domains, neither activity has been detected in enzymatic assays nor has the protein been able to complement yeast TPS or TPP mutants. protein_coding TREHALOSE-PHOSPHATASE/SYNTHASE 7 (TPS7) TREH…
AT1G06440 AT1G06440.1 Ubiquitin carboxyl-terminal hydrolase family protein;(source:Araport11) protein_coding
AT1G06490 AT1G06490.1 Encodes Callose Synthase 7 (CalS7), a phloem-specific callose synthase responsible for callose deposition in developing sieve elements during phloem formation and in mature phloem induced by wounding. protein_coding CALLOSE SYNTHASE 7 (CalS7) CALLOSE SYNTHASE 7 (CalS7);ARABIDOPSIS THALIANA GLUCAN SYNTHASE-LIKE 7 (ATGSL07);GLUCAN SYNTHASE-LIKE 7 (GSL7); (atgsl7);GLUCAN SYNTHA…
AT1G06520 AT1G06520.1 sn-glycerol-3-phosphate 2-O-acyltransferase. Expressed in flower buds and siliques. Homozygous mutant plants are male sterile. protein_coding GLYCEROL-3-PHOSPHATE SN-2-ACYLTRANSFERASE 1 (GPAT1) GLYCEROL-3-PHOSPHATE SN-2-ACYLTRANSFERASE 1 (ATGPAT1);GLYCEROL-3-PHOSPHATE SN-2-ACYLTRANSFERASE 1 (SN-2-GPAT1);GLYCEROL-3-PHOSPHATE SN-2-ACYLTRANSFERASE 1 (GPAT1)
AT1G06650 AT1G06650.2 encodes a protein whose sequence is similar to 2-oxoglutarate-dependent dioxygenase The mRNA is cell-to-cell mobile. protein_coding
AT1G06670 AT1G06670.1 nuclear DEIH-box helicase (NIH) encoding a putative RNA and/or DNA helicase homologous to a group of nucleic acid helicases from the DEAD/H family with nuclear DEIH-box helicase (NIH) distinct N- and C-terminal regions that differ from animal DEIH proteins The mRNA is cell-to-cell mobile. protein_coding NUCLEAR DEIH-BOXHELICASE (NIH) NUCLEAR DEIH-BOXHELICASE (NIH)
AT1G06730 AT1G06730.1 pfkB-like carbohydrate kinase family protein;(source:Araport11) protein_coding
AT1G06900 AT1G06900.1 Insulinase (Peptidase family M16) family protein;(source:Araport11) protein_coding
AT1G06910 AT1G06910.1 Arabidopsis thaliana myb family transcription factor (At1g06910) protein_coding TRF-LIKE 7 (TRFL7) TRF-LIKE 7 (TRFL7)
AT1G06980 AT1G06980.1 PADRE protein protein_coding
AT1G06983 AT1G06983.1 None;(source:Araport11) long_noncoding_rna
AT1G07017 AT1G07017.1 None;(source:Araport11) long_noncoding_rna
AT1G07090 AT1G07090.1 LIGHT-DEPENDENT SHORT HYPOCOTYLS-like protein (DUF640);(source:Araport11) protein_coding LIGHT SENSITIVE HYPOCOTYLS 6 (LSH6) LIGHT SENSITIVE HYPOCOTYLS 6 (LSH6)
AT1G07150 AT1G07150.1 Member of MEKK subfamily. Involved in wound induced signaling where it interacts with At5g40440, and activates At1g59580. protein_coding MITOGEN-ACTIVATED PROTEIN KINASE KINASE KINASE 13 (MAPKKK13) MITOGEN-ACTIVATED PROTEIN KINASE KINASE KINASE 13 (MAPKKK13); (MAP3K13)
AT1G07280 AT1G07280.1 Tetratricopeptide repeat (TPR)-like superfamily protein;(source:Araport11) protein_coding
AT1G07317 AT1G07317.1 None;(source:Araport11) long_noncoding_rna
AT1G07323 AT1G07323.1 None;(source:Araport11) long_noncoding_rna
AT1G07373 AT1G07373.1 Member of conserved family of peptides involved in Fe uptake and homeostasis. long_noncoding_rna IRONMAN 6 (IMA6) IRONMAN 6 (IMA6)
AT1G07440 AT1G07440.1 NAD(P)-binding Rossmann-fold superfamily protein;(source:Araport11) protein_coding
AT1G07540 AT1G07540.1 Arabidopsis thaliana telomere-binding protein, putative (At1g07540) protein_coding TRF-LIKE 2 (TRFL2) TRF-LIKE 2 (TRFL2)
AT1G07550 AT1G07550.1 Leucine-rich repeat protein kinase family protein;(source:Araport11) protein_coding
AT1G07570 AT1G07570.3 Protein kinase capable of phosphorylating tyrosine, serine, and threonine residues protein_coding (APK1A) PBS1-LIKE 9 (PBL9); (APK1A)
AT1G07630 AT1G07630.1 Encodes a protein phosphatase 2C like gene, similar to POL. Involved in leaf development. Knockout mutants have abnormally shaped leaves. protein_coding POL-LIKE 5 (PLL5) POL-LIKE 5 (PLL5)
AT1G07650 AT1G07650.2 Leucine-rich repeat receptor-like kinase with extracellular malectin-like domain, which possesses cell death induction activity in plant leaves. protein_coding LEUCINE-RICH REPEAT RECEPTOR-LIKE KINASE WITH EXTRACELLULAR MALECTIN-LIKE DOMAIN 1 (LMK1) LEUCINE-RICH REPEAT RECEPTOR-LIKE KINASE WITH EXTRACELLULAR MALECTIN-LIKE DOMAIN 1 (LMK1)
AT1G07707 AT1G07707.1 None;(source:Araport11) long_noncoding_rna
AT1G07720 AT1G07720.2 Encodes KCS3, a member of the 3-ketoacyl-CoA synthase family involved in the biosynthesis of VLCFA (very long chain fatty acids). protein_coding
AT1G07770 AT1G07770.1 Encodes cytoplasmic ribosomal protein S15a. protein_coding RIBOSOMAL PROTEIN S15A (RPS15A) RIBOSOMAL PROTEIN S15A (RPS15A)
AT1G07780 AT1G07780.1 Encodes phosphoribosylanthranilate isomerase which catalyzes the third step of the tryptophan biosynthetic pathway. Member of gene family. The mRNA is cell-to-cell mobile. protein_coding PHOSPHORIBOSYLANTHRANILATE ISOMERASE 1 (PAI1) TRANSIENT RECEPTOR POTENTIAL 6 (TRP6);PHOSPHORIBOSYLANTHRANILATE ISOMERASE 1 (PAI1)
AT1G07985 AT1G07985.1 Protein of unknown function. May function in tethering lipid droplet to the plasma membrane via interaction with SLDP1/2. protein_coding LIPID DROPLET PLASMA MEMBRANE ADAPTOR (LIPA) LIPID DROPLET PLASMA MEMBRANE ADAPTOR (LIPA)
AT1G08110 AT1G08110.4 Encodes a Zn2+ dependent glyoxylase. protein_coding GLYOXALASE12 (ATGLYI2) GLYOXALASE12 (ATGLYI2); (GLYI2);GLYOXALASE I;3 (GLXI:3)
AT1G08165 AT1G08165.1 hypothetical protein;(source:Araport11) protein_coding
AT1G08170 AT1G08170.1 Histone superfamily protein;(source:Araport11) protein_coding (HTB8) (HTB8)
AT1G08180 AT1G08180.1 cyclin-dependent kinase inhibitor;(source:Araport11) protein_coding SIAMESE-RELATED 2 (SMR2) SIAMESE-RELATED 2 (SMR2)
AT1G08210 AT1G08210.3 Eukaryotic aspartyl protease family protein;(source:Araport11) protein_coding
AT1G08340 AT1G08340.1 Rho GTPase activating protein with PAK-box/P21-Rho-binding domain-containing protein;(source:Araport11) protein_coding
AT1G08360 AT1G08360.1 Ribosomal protein L1p/L10e family;(source:Araport11) protein_coding
AT1G08410 AT1G08410.1 Encodes a large 60S subunit nuclear export GTPase 1 that is required for 40S maturation and is involved in ribosome biogenesis and affects multiple auxin-regulated development processes. protein_coding YEAST LSG1 ORTHOLOGUE 2 (LSG1-2) DROUGHT INHIBITED GROWTH OF LATERAL ROOTS 6 (DIG6);YEAST LSG1 ORTHOLOGUE 2 (LSG1-2)
AT1G08460 AT1G08460.1 histone deacetylase 8;(source:Araport11) protein_coding HISTONE DEACETYLASE 8 (HDA08) HISTONE DEACETYLASE 8 (HDA08); (ATHDA8);HISTONE DEACETYLASE 8 (HDA8)
AT1G08500 AT1G08500.1 early nodulin-like protein 18;(source:Araport11) protein_coding EARLY NODULIN-LIKE PROTEIN 18 (ENODL18) (AtENODL18);EARLY NODULIN-LIKE PROTEIN 18 (ENODL18)
AT1G08510 AT1G08510.1 Encodes an acyl-acyl carrier protein thioesterase. Hydrolyzes primarily saturated acyl-ACPs with chain lengths that vary between 8 and 18 carbons. Involved in saturated fatty acid synthesis. Nuclear-encoded, plastid-targeted globular protein that is functional as dimer. protein_coding FATTY ACYL-ACP THIOESTERASES B (FATB) FATTY ACYL-ACP THIOESTERASES B (FATB)
AT1G08530 AT1G08530.1 chitinase-like protein;(source:Araport11) protein_coding
AT1G08540 AT1G08540.1 Enodes a subunit of chloroplast RNA polymerase, confers the ability to recognize promoter sequences on the core enzyme. SIG1 is induced by red and blue light. protein_coding RNAPOLYMERASE SIGMA SUBUNIT 2 (SIG2) RNAPOLYMERASE SIGMA SUBUNIT 2 (SIG2); (SIGA);SIGMA FACTOR 1 (ATSIG1);RNA POLYMERASE SIGMA SUBUNIT 1 (SIG1);SIGMA FACTOR 2 (ATSIG2);SIGMA FACTOR B (SIGB); (ABC1)
AT1G08620 AT1G08620.3 Member of family of Jumonji C (JmjC)-containing demethylases, its catalytic domain exhibits both H3K4 and H3K9 demethylation activities. Together with MMD1 promotes in male meiocytes gene expression in an H3K9me3-dependent manner and thereby contributes to meiotic chromosome condensation. protein_coding JUMONJI DOMAIN-CONTAINING PROTEIN 16 (JMJ16) JUMONJI DOMAIN-CONTAINING P…
AT1G08810 AT1G08810.1 putative transcription factor of the R2R3-MYB gene family. Transcript increases under conditions that promote stomatal opening (white and blue light, abi1-1 mutation) and decreases under conditions that trigger stomatal closure (ABA, desiccation, darkness), with the exception of elevated CO2. Expressed exclusively in guard cells of all tissues. It is required for light-induc…
AT1G09085 AT1G09085.1 novel transcribed region;(source:Araport11) novel_transcribed_region
AT1G09160 AT1G09160.1 Protein phosphatase 2C family protein;(source:Araport11) protein_coding
AT1G09170 AT1G09170.5 P-loop nucleoside triphosphate hydrolases superfamily protein with CH (Calponin Homology) domain-containing protein;(source:Araport11) protein_coding
AT1G09210 AT1G09210.1 Encodes one of three Arabidopsis calreticulins.Post-transcriptionally regulates together with CRT1 VAMP721/722 levels under ER stress. protein_coding CALRETICULIN 1B (CRT1b) CALRETICULIN 1B (CRT1b);CALRETICULIN 2 (CRT2); (AtCRT1b)
AT1G09220 AT1G09220.1 Pentatricopeptide repeat (PPR) superfamily protein;(source:Araport11) protein_coding
AT1G09240 AT1G09240.1 Encodes a nicotianamine synthase. protein_coding NICOTIANAMINE SYNTHASE 3 (NAS3) NICOTIANAMINE SYNTHASE 3 (NAS3);ARABIDOPSIS THALIANA NICOTIANAMINE SYNTHASE 3 (ATNAS3)
AT1G09300 AT1G09300.1 Encodes a mitochondrial protease ICP55. Alters the stability of proteins by removal of a single amino acid from their sequence. protein_coding (ATICP55) (ATICP55)
AT1G09350 AT1G09350.1 Predicted to encode a galactinol synthase protein_coding GALACTINOL SYNTHASE 3 (GolS3) GALACTINOL SYNTHASE 3 (GolS3);GALACTINOL SYNTHASE 3 (AtGolS3)
AT1G09490 AT1G09490.1 similar to Eucalyptus gunnii alcohol dehydrogenase of unknown physiological function (GI:1143445), Vigna unguiculata (gi:1854445), NOT a cinnamyl-alcohol dehydrogenase; Location of EST gb:H37170, gb:H77227 and gb:AA605565 protein_coding
AT1G09575 AT1G09575.1 Mitochondrial calcium channel. protein_coding MITOCHONDRIAL CALCIUM UPTAKE1 (MCU1) MITOCHONDRIAL CALCIUM UPTAKE1 (MCU1)
AT1G09690 AT1G09690.1 Translation protein SH3-like family protein;(source:Araport11) protein_coding
AT1G09695 AT1G09695.1 novel transcribed region;(source:Araport11) novel_transcribed_region
AT1G09715 AT1G09715.1 novel transcribed region;(source:Araport11) novel_transcribed_region
AT1G09720 AT1G09720.1 Member of NET domain family of actin binding proteins. Paralog of At3g22790 (NET2A). protein_coding NETWORKED 2B (NET2B) NETWORKED 2B (NET2B)
AT1G09775 AT1G09775.1 novel transcribed region;(source:Araport11) novel_transcribed_region
AT1G09803 AT1G09803.1 None;(source:Araport11) long_noncoding_rna
AT1G09840 AT1G09840.1 GSK3-like kinase, sub-group IV. protein_coding SHAGGY-LIKE PROTEIN KINASE 41 (SK41) HYPERSENSITIVE INDUCED REACTION 1 (HIR1); (AtHIR1);SHAGGY-LIKE PROTEIN KINASE 41 (SK41);SHAGGY-LIKE PROTEIN KINASE 41 (ATSK41); (ASKK)
AT1G09950 AT1G09950.1 RESPONSE TO ABA AND SALT 1;(source:Araport11) protein_coding RESPONSE TO ABA AND SALT 1 (RAS1) RESPONSE TO ABA AND SALT 1 (RAS1)
AT1G10000 AT1G10000.1 Ribonuclease H-like superfamily protein;(source:Araport11) protein_coding
AT1G10020 AT1G10020.1 formin-like protein (DUF1005);(source:Araport11) protein_coding
AT1G10050 AT1G10050.3 Encodes a putative glycosyl hydrolase family 10 protein (xylanase). protein_coding
AT1G10180 AT1G10180.1 LOW protein: exocyst complex component-like protein;(source:Araport11) protein_coding EXOCYST COMPLEX COMPONENT 84C (EXO84C) EXOCYST COMPLEX COMPONENT 84C (EXO84C)
AT1G10200 AT1G10200.1 Encodes a member of the Arabidopsis LIM proteins: a family of actin bundlers with distinct expression patterns. WLIM1, WLIM2a, and WLIM2b are widely expressed, whereas PLIM2a, PLIM2b, and PLIM2c are predominantly expressed in pollen. Regulates actin cytoskeleton organization. protein_coding WLIM1 (WLIM1) WLIM1 (WLIM1); (ATWLIM1)
AT1G10220 AT1G10220.2 ZCF37;(source:Araport11) protein_coding
AT1G10350 AT1G10350.1 DNAJ heat shock family protein;(source:Araport11) protein_coding
AT1G10370 AT1G10370.1 Encodes GSTU17 (Glutathione S-Transferase U17). Functions as a negative component of stress-mediated signal transduction pathways in drought and salt stress responses. protein_coding EARLY-RESPONSIVE TO DEHYDRATION 9 (ERD9) GLUTATHIONE S-TRANSFERASE 30 (GST30);GLUTATHIONE S-TRANSFERASE TAU 17 (ATGSTU17);GLUTATHIONE S-TRANSFERASE U17 (GSTU17);EARLY-RESPONSIVE TO DEHYDRATION 9…
AT1G10380 AT1G10380.1 Putative membrane lipoprotein;(source:Araport11) protein_coding
AT1G10417 AT1G10417.4 Encodes protein with unknown function whose expression is repressed by inoculation with Agrobacterium tumerifaciens. protein_coding
AT1G10450 AT1G10450.3 Encodes SIN3-like 6, a homolog of the transcriptional repressor SIN3 (AT1G24190). protein_coding
AT1G10470 AT1G10470.1 Encodes a two-component response regulator. Acts redundantly with ARR3 in the control of circadian period in a cytokinin-independent manner. protein_coding RESPONSE REGULATOR 4 (ARR4) RESPONSE REGULATOR 4 (ARR4);INDUCED BY CYTOKININ 7 (IBC7);RESPONCE REGULATOR 1 (ATRR1);MATERNAL EFFECT EMBRYO ARREST 7 (MEE7)
AT1G10560 AT1G10560.1 Encodes a protein containing a UND, a U-box, and an ARM domain. This protein has E3 ubiquitin ligase activity based on in vitro assays. protein_coding PLANT U-BOX 18 (PUB18) ARABIDOPSIS THALIANA PLANT U-BOX 18 (ATPUB18);PLANT U-BOX 18 (PUB18)
AT1G10690 AT1G10690.1 SIAMESE-RELATED (SMR) family gene; activated by SMOS1/SCL28 heterodimer thus inhibiting cell cycle progression at G2 and promoting the onset of endoreplication. protein_coding (SMR8) (SMR8)
AT1G10930 AT1G10930.1 DNA helicase involved in the maintenance of genome stability by modulation of the DNA damage response and suppression of homologous recombination. protein_coding (RECQ4A) (ATSGS1); (ATRECQ4A); (RECQ4A)
AT1G11175 AT1G11175.1 other_RNA;(source:Araport11) other_rna
AT1G11220 AT1G11220.2 cotton fiber, putative (DUF761);(source:Araport11) protein_coding
AT1G11260 AT1G11260.1 Encodes a H+/hexose cotransporter. The mRNA is cell-to-cell mobile. protein_coding SUGAR TRANSPORTER 1 (STP1) SUGAR TRANSPORTER 1 (ATSTP1);SUGAR TRANSPORTER 1 (STP1)
AT1G11320 AT1G11320.1 GDSL esterase/lipase;(source:Araport11) protein_coding
AT1G11545 AT1G11545.1 xyloglucan endotransglucosylase/hydrolase 8;(source:Araport11) protein_coding XYLOGLUCAN ENDOTRANSGLUCOSYLASE/HYDROLASE 8 (XTH8) XYLOGLUCAN ENDOTRANSGLUCOSYLASE/HYDROLASE 8 (XTH8)
AT1G11690 AT1G11690.1 BRANCHLESS TRICHOME-like protein;(source:Araport11) protein_coding
AT1G11700 AT1G11700.1 senescence regulator (Protein of unknown function, DUF584);(source:Araport11) protein_coding
AT1G11785 AT1G11785.1 transmembrane protein;(source:Araport11) protein_coding
AT1G12020 AT1G12020.1 hypothetical protein;(source:Araport11) protein_coding
AT1G12200 AT1G12200.1 Putative flavin monooxygenase. protein_coding FLAVIN MONOOXYGENASE (FMO) FLAVIN MONOOXYGENASE (FMO)
AT1G12230 AT1G12230.2 Aldolase superfamily protein;(source:Araport11) protein_coding (GSM2-LIKE) (GSM2-LIKE)
AT1G12244 AT1G12244.1 Polynucleotidyl transferase, ribonuclease H-like superfamily protein;(source:Araport11) protein_coding
AT1G12260 AT1G12260.1 Encodes a NAC-domain transcription factor that is expressed in developing xylem. Over expression of this protein causes ectopic secondary cell wall growth. Complements some of the cell wall defects seen in SND1/NST1 double mutants. protein_coding NAC 007 (NAC007) NAC 007 (NAC007);NAC 007 (ANAC007);EMBRYO DEFECTIVE 2749 (EMB2749);VASCULAR RELATED NAC-DOMAIN PROTEIN 4 (VND4)
AT1G12330 AT1G12330.1 cyclin-dependent kinase-like protein;(source:Araport11) protein_coding
AT1G12400 AT1G12400.3 Nucleotide excision repair, TFIIH, subunit TTDA;(source:Araport11) protein_coding
AT1G12500 AT1G12500.1 Nucleotide-sugar transporter family protein;(source:Araport11) protein_coding
AT1G12520 AT1G12520.1 Copper-zinc superoxide dismutase copper chaperone (delivers copper to the Cu-Zn superoxide dismutase). Localized to the chloroplast. Expressed in roots and shoots. Up-regulated in response to copper and senescence. The AtACC activates all three CuZnSOD activities located in three different subcellular compartments. Contains three domains, central, ATX-1 like and C-terminal. …
AT1G12850 AT1G12850.1 Phosphoglycerate mutase family protein;(source:Araport11) protein_coding
AT1G12855 AT1G12855.1 F-box family protein;(source:Araport11) protein_coding
AT1G12880 AT1G12880.1 nudix hydrolase homolog 12;(source:Araport11) protein_coding NUDIX HYDROLASE HOMOLOG 12 (NUDT12) NUDIX HYDROLASE HOMOLOG 12 (NUDT12);NUDIX HYDROLASE HOMOLOG 12 (atnudt12)
AT1G13050 AT1G13050.1 proline-rich receptor-like kinase;(source:Araport11) protein_coding
AT1G13100 AT1G13100.1 putative cytochrome P450 protein_coding CYTOCHROME P450, FAMILY 71, SUBFAMILY B, POLYPEPTIDE 29 (CYP71B29) CYTOCHROME P450, FAMILY 71, SUBFAMILY B, POLYPEPTIDE 29 (CYP71B29)
AT1G13250 AT1G13250.1 Encodes a protein with putative galacturonosyltransferase activity. protein_coding GALACTURONOSYLTRANSFERASE-LIKE 3 (GATL3) GALACTURONOSYLTRANSFERASE-LIKE 3 (GATL3)
AT1G13300 AT1G13300.1 Encodes a nuclear localized member of the GARP family of transcription factors. Involved in nitrate/phosphate signaling in roots. It is transcriptionally regulated by nitrate and post transcriptionally by phosphate and functions to integrate these two nutrient signaling pathways in the root. HRS1 and HHO2 are involved in Ni cross regulation of Pi signaling. They function as …
AT1G13390 AT1G13390.1 translocase subunit seca;(source:Araport11) protein_coding
AT1G13520 AT1G13520.1 hypothetical protein (DUF1262);(source:Araport11) protein_coding
AT1G13550 AT1G13550.1 hypothetical protein (DUF1262);(source:Araport11) protein_coding
AT1G13570 AT1G13570.1 F-box/RNI-like superfamily protein;(source:Araport11) protein_coding
AT1G13670 AT1G13670.1 hypothetical protein;(source:Araport11) protein_coding BIG GRAIN LIKE 2 (BGL2) BIG GRAIN LIKE 2 (BGL2)
AT1G13740 AT1G13740.1 Encodes a member of a small plant-specific gene family whose members interact with ABI5 and appear to be involved in mediating stress responses. AFP2 mutants affect a number of ABA mediated processes such as germination and response to osmotic and sugar stress. AFP2 nuclear localization is stress dependent. protein_coding ABI FIVE BINDING PROTEIN 2 (AFP2) ABI FIVE BINDING PR…
AT1G13830 AT1G13830.2 Carbohydrate-binding X8 domain superfamily protein;(source:Araport11) protein_coding
AT1G13870 AT1G13870.1 Encodes a homolog of the yeast TOT4/KTI12 protein. Yeast TOT4/KTI12 associates with Elongator, a multisubunit complex that binds the RNA polymerase II transcription elongation complex. Ds insertion mutant has enlarged shoot apical region, 4 to 6 long slender leaves followed by spike-like structures, short roots. Mutants also have no ncm5U (5-carbamoylmethyluridine). protein_…
AT1G13920 AT1G13920.4 Remorin family protein;(source:Araport11) protein_coding
AT1G13990 AT1G13990.3 plant/protein;(source:Araport11) protein_coding
AT1G14180 AT1G14180.1 RING/U-box superfamily protein;(source:Araport11) protein_coding
AT1G14290 AT1G14290.1 Encodes one of the two redundant sphingoid base hydroxylases (SBH). Involved in sphingolipid trihydroxy long-chain base (4-hydroxysphinganine) biosynthesis. Double mutants of SBHs were dwarfed and not able to progress from vegetative to reproductive growth. protein_coding SPHINGOID BASE HYDROXYLASE 2 (SBH2) (ATSBH2);SPHINGOID BASE HYDROXYLASE 2 (SBH2)
AT1G14300 AT1G14300.2 ARM repeat superfamily protein;(source:Araport11) protein_coding
AT1G14430 AT1G14430.1 Galactose oxydase; may function in tissues that require mechanical reinforcements in the absence of lignification. protein_coding GALACTOSE OXIDASE-LIKE 5 (GOXL5) GALACTOSE OXIDASE-LIKE 5 (GOXL5)
AT1G14440 AT1G14440.1 homeobox protein 31;(source:Araport11) protein_coding HOMEOBOX PROTEIN 31 (HB31) HOMEOBOX PROTEIN 31 (AtHB31);HOMEOBOX PROTEIN 31 (HB31);ZINC FINGER HOMEODOMAIN 4 (ZHD4);FLORAL TRANSITION AT THE MERISTEM2 (FTM2)
AT1G14530 AT1G14530.2 tobamovirus multiplication-like protein (DUF1084);(source:Araport11) protein_coding TOM THREE HOMOLOG 1 (THH1) TOM THREE HOMOLOG 1 (THH1)
AT1G14580 AT1G14580.3 C2H2-like zinc finger protein;(source:Araport11) protein_coding
AT1G14685 AT1G14685.1 Encodes a member of the BASIC PENTACYSTEINE (BPC) proteins. BPC proteins are plant-specific transcription factors present throughout land plants. BPC transcription factor family is integral for a wide range of processes that support normal growth and development.Along with BPC1, BPC2 binds to the promoter of and represses GALS1 thereby reducing beta 1,4- galactan accumulatio…
AT1G14687 AT1G14687.1 homeobox protein 32;(source:Araport11) protein_coding HOMEOBOX PROTEIN 32 (HB32) HOMEOBOX PROTEIN 32 (AtHB32);ZINC FINGER HOMEODOMAIN 14 (ZHD14);HOMEOBOX PROTEIN 32 (HB32)
AT1G14710 AT1G14710.1 hydroxyproline-rich glycoprotein family protein;(source:Araport11) protein_coding
AT1G14720 AT1G14720.1 member of Glycoside Hydrolase Family 16 protein_coding XYLOGLUCAN ENDOTRANSGLUCOSYLASE/HYDROLASE 28 (XTH28) XYLOGLUCAN ENDOTRANSGLYCOSYLASE RELATED 2 (XTR2);XYLOGLUCAN ENDOTRANSGLUCOSYLASE/HYDROLASE 28 (XTH28); (ATXTH28);ENDOXYLOGLUCAN TRANSFERASE A2 (EXGT-A2)
AT1G14830 AT1G14830.1 Encodes a dynamin-like protein that is involved in mitochondrial morphogenesis and pollen development. Protein is localized as speckles in the cytoplasm, partially co-localizes with mitochondrial markers, cell plate of dividing cells, and the tip of root hairs, root cap cells, and expanding part of trichoblasts. protein_coding DYNAMIN-LIKE 1C (DL1C) DYNAMIN-LIKE 1C (ADL1C);D…
AT1G14860 AT1G14860.1 nudix hydrolase homolog 18;(source:Araport11) protein_coding NUDIX HYDROLASE HOMOLOG 18 (NUDT18) NUDIX HYDROLASE HOMOLOG 18 (atnudt18);NUDIX HYDROLASE HOMOLOG 18 (NUDT18)
AT1G15310 AT1G15310.1 54 kDa protein subunit of SRP that interacts with the signal peptide of secreted proteins protein_coding SIGNAL RECOGNITION PARTICLE 54 KDA SUBUNIT (ATHSRP54A) SIGNAL RECOGNITION PARTICLE 54 KDA SUBUNIT (SRP54-1);SIGNAL RECOGNITION PARTICLE 54 KDA SUBUNIT (ATHSRP54A)
AT1G15490 AT1G15490.1 alpha/beta-Hydrolases superfamily protein;(source:Araport11) protein_coding
AT1G15520 AT1G15520.1 ABC transporter family involved in ABA transport and resistance to lead. Localizes to plasma membrane. Upregulated by lead. Expressed in leaves, flowers, stomata and roots. protein_coding ATP-BINDING CASSETTE G40 (ABCG40) PLEIOTROPIC DRUG RESISTANCE 12 (PDR12);ARABIDOPSIS THALIANA ATP-BINDING CASSETTE G40 (ATABCG40);ATP-BINDING CASSETTE G40 (ABCG40);PLEIOTROPIC DRUG RESISTAN…
AT1G15780 AT1G15780.2 mediator of RNA polymerase II transcription subunit 15a-like protein;(source:Araport11) protein_coding NON-RECOGNITION-OF-BTH 4 (NRB4) (ATMED15A);MEDIATOR 15_1 (MED15_1);NON-RECOGNITION-OF-BTH 4 (NRB4)
AT1G15900 AT1G15900.1 transmembrane protein;(source:Araport11) protein_coding
AT1G15920 AT1G15920.1 Deadenylase. protein_coding CCR4-ASSOCIATED FACTOR 1H (CAF1H) CCR4-ASSOCIATED FACTOR 1H (CAF1H)
AT1G16120 AT1G16120.1 Encodes a WAK-like receptor-like kinase with a cytoplasmic Ser/Thr protein kinase domain and an extracellular domain with EGF-like repeats. protein_coding WALL ASSOCIATED KINASE-LIKE 1 (WAKL1) WALL ASSOCIATED KINASE-LIKE 1 (WAKL1)
AT1G16430 AT1G16430.1 Surfeit locus protein 5 subunit 22 of Mediator complex;(source:Araport11) protein_coding
AT1G16500 AT1G16500.1 filamentous hemagglutinin transporter;(source:Araport11) protein_coding
AT1G16515 AT1G16515.2 transmembrane protein;(source:Araport11) protein_coding
AT1G16690 AT1G16690.1 Scaffold protein of Nucleosomal acetyltransferase of H4 (NuA4), which is an essential transcriptional coactivator in eukaryotes. Necessary for nucleosomal acetylation of histones H4 and H2A.Z by NuA4 in vitro. protein_coding ENHANCER OF POLYCOMB-LIKE 1 A (EPL1A) ENHANCER OF POLYCOMB-LIKE 1 A (EPL1A)
AT1G16700 AT1G16700.1 Alpha-helical ferredoxin;(source:Araport11) protein_coding ARABIDOPSIS THALIANA MILDEW RESISTANCE LOCUS O 14 (AtMLO14)
AT1G16850 AT1G16850.1 transmembrane protein;(source:Araport11) protein_coding
AT1G17040 AT1G17040.2 Encodes a protein that contains an SH2 domain. It can pull down a 120-kD tyrosine-phosphorylated protein in vitro. It is predicted to act as a transcription factor. protein_coding SH2 DOMAIN PROTEIN A (SHA) SH2 DOMAIN PROTEIN A (SHA)
AT1G17090 AT1G17090.1 transmembrane protein;(source:Araport11) protein_coding
AT1G17170 AT1G17170.1 Encodes glutathione transferase belonging to the tau class of GSTs. Naming convention according to Wagner et al. (2002). It is involved in the detoxification of the environmental pollutant 2,4,6-trinitrotoluene. Arabidopsis plants over-expressing At1g17170 were more resistant to TNT, removed more TNT from sterile and soil-based media, and had reduced levels of glutathione wh…
AT1G17190 AT1G17190.1 Encodes glutathione transferase belonging to the tau class of GSTs. Naming convention according to Wagner et al. (2002). protein_coding GLUTATHIONE S-TRANSFERASE TAU 26 (GSTU26) GLUTATHIONE S-TRANSFERASE TAU 26 (GSTU26);GLUTATHIONE S-TRANSFERASE TAU 26 (ATGSTU26)
AT1G17210 AT1G17210.1 IAP-like protein 1;(source:Araport11) protein_coding IAP-LIKE PROTEIN 1 (ILP1) IAP-LIKE PROTEIN 1 (ILP1);ARABIDOPSIS IAP-LIKE PROTEIN (ATILP1)
AT1G17270 AT1G17270.1 O-fucosyltransferase family protein;(source:Araport11) protein_coding
AT1G17345 AT1G17345.1 SAUR-like auxin-responsive protein family;(source:Araport11) protein_coding SMALL AUXIN UPREGULATED RNA 77 (SAUR77) SMALL AUXIN UPREGULATED RNA 77 (SAUR77)
AT1G17420 AT1G17420.1 LOX3 encode a Lipoxygenase. Lipoxygenases (LOXs) catalyze the oxygenation of fatty acids (FAs). protein_coding LIPOXYGENASE 3 (LOX3) ARABIDOPSIS THALIANA LIPOXYGENASE 3 (ATLOX3);LIPOXYGENASE 3 (LOX3)
AT1G17490 AT1G17490.1 epidermal patterning factor-like protein;(source:Araport11) protein_coding
AT1G17600 AT1G17600.1 SOC3 is a TIR-NB-leucine-rich repeat (TNL) protein.Mutants suppress loss of chs2 phenotype of auto-activation of immunity. When the TIR domain of SOC3 interacts with CHS2 the binding results in temperature activation of cell death, the suppressors inhibit this interaction. protein_coding (SOC3) (SOC3)
AT1G17620 AT1G17620.1 Late embryogenesis abundant (LEA) hydroxyproline-rich glycoprotein family;(source:Araport11) protein_coding
AT1G17840 AT1G17840.1 Encodes a plasma membrane-localized ATP-binding cassette transporter, that is required for cutin transport to the extracellular matrix. The mRNA is cell-to-cell mobile. protein_coding ATP-BINDING CASSETTE G11 (ABCG11) WHITE-BROWN COMPLEX HOMOLOG PROTEIN 11 (WBC11);ATP-BINDING CASSETTE G11 (ABCG11); (AtABCG11);CUTICULAR DEFECT AND ORGAN FUSION 1 (COF1);ARABIDOPSIS THALIANA WH…
AT1G18090 AT1G18090.1 5-3 exonuclease family protein;(source:Araport11) protein_coding
AT1G18150 AT1G18150.1 Encodes mitogen-activated protein kinase 8 (MPK8). MPK8 connects protein phosphorylation, Ca2+, and ROS in the wound-signaling pathway. protein_coding (ATMPK8) (ATMPK8); (MPK8)
AT1G18190 AT1G18190.1 This gene is predicted to encode a protein that functions as a Golgi apparatus structural component known as a golgin in mammals and yeast. A fluorescently-tagged version of GC2 co-localizes with Golgi markers, and this localization appears to be replicated using the C-terminal (508?668 aa) portion of the protein. protein_coding GOLGIN CANDIDATE 2 (GC2) GOLGIN CANDIDATE 2 (G…
AT1G18210 AT1G18210.1 Calcium-binding EF-hand family protein;(source:Araport11) protein_coding
AT1G18265 AT1G18265.1 zein-binding protein (Protein of unknown function, DUF593);(source:Araport11) protein_coding
AT1G18290 AT1G18290.1 PADRE protein up-regulated after infection by S. sclerotiorum. protein_coding
AT1G18300 AT1G18300.1 nudix hydrolase homolog 4;(source:Araport11) protein_coding NUDIX HYDROLASE HOMOLOG 4 (NUDT4) NUDIX HYDROLASE HOMOLOG 4 (NUDT4);NUDIX HYDROLASE HOMOLOG 4 (atnudt4)
AT1G18320 AT1G18320.1 Mitochondrial import inner membrane translocase subunit Tim17/Tim22/Tim23 family protein;(source:Araport11) protein_coding (ATTIM22) (ATTIM22)
AT1G18330 AT1G18330.2 EARLY-PHYTOCHROME-RESPONSIVE1 protein_coding EARLY-PHYTOCHROME-RESPONSIVE1 (EPR1) REVEILLE 7 (RVE7);EARLY-PHYTOCHROME-RESPONSIVE1 (EPR1)
AT1G18335 AT1G18335.2 Acyl-CoA N-acyltransferases (NAT) superfamily protein;(source:Araport11) protein_coding
AT1G18400 AT1G18400.1 Encodes the brassinosteroid signaling component BEE1 (BR-ENHANCED EXPRESSION 1). Positively modulates the shade avoidance syndrome in Arabidopsis seedlings. protein_coding BR ENHANCED EXPRESSION 1 (BEE1) BR ENHANCED EXPRESSION 1 (BEE1)
AT1G18450 AT1G18450.1 Encodes a gene similar to actin-related proteins in other organisms. Member of nuclear ARP family of genes. Component of chromatin remodeling complexes, involved in chromatin-mediated gene regulation. Phenotype of the arp4-1 mutant allele revealed partial sterility due to defects in anther development. Targeting the distinct, 3' UTR of AtARP4 transcripts with RNA interferenc…
AT1G18550 AT1G18550.1 ATP binding microtubule motor family protein;(source:Araport11) protein_coding
AT1G18570 AT1G18570.1 Encodes a member of the R2R3-MYB transcription family. Involved in indole glucosinolate biosynthesis. The mRNA is cell-to-cell mobile. protein_coding MYB DOMAIN PROTEIN 51 (MYB51) MYB DOMAIN PROTEIN 51 (MYB51);MYB DOMAIN PROTEIN 51 (AtMYB51);HIGH INDOLIC GLUCOSINOLATE 1 (HIG1); (BW51B); (BW51A)
AT1G18650 AT1G18650.1 Encodes a member of the X8-GPI family of proteins. It localizes to the plasmodesmata and is predicted to bind callose. protein_coding PLASMODESMATA CALLOSE-BINDING PROTEIN 3 (PDCB3) PLASMODESMATA CALLOSE-BINDING PROTEIN 3 (PDCB3)
AT1G18670 AT1G18670.3 Encodes a cyclin-dependent kinase-like protein with a ser/thr protein kinase domain and an N-terminal myristoylation sequence. Mutants in this gene are unable to express female sterility in response to beta-aminobutyric acid, as wild type plants do. protein_coding
AT1G18700 AT1G18700.5 DNAJ heat shock N-terminal domain-containing protein;(source:Araport11) protein_coding
AT1G18710 AT1G18710.1 Member of the R2R3 factor gene family. Promotes seed longevity (viability of seed over time.) Expressed in the chalazal seed coat. Overexpresion enhances resistance of seed to deterioration (PMID:32519347). protein_coding MYB DOMAIN PROTEIN 47 (MYB47) MYB DOMAIN PROTEIN 47 (AtMYB47);MYB DOMAIN PROTEIN 47 (MYB47)
AT1G18720 AT1G18720.1 Contains DUF962 domain. Localizes to ER and cam complement yeast Mpo1 dioxygenase function. Interacts with ABI1. May be involved in ER stress response. protein_coding (MHP1) (MHP1)
AT1G18810 AT1G18810.1 phytochrome kinase substrate-like protein;(source:Araport11) protein_coding
AT1G19000 AT1G19000.1 Homeodomain-like superfamily protein;(source:Araport11) protein_coding
AT1G19300 AT1G19300.1 The PARVUS/GLZ1 gene encodes a putative family 8 glycosyl transferase that contributes to xylan biosynthesis. Its gene expression shows good co-variance with the IRX3 gene involved in secondary cell wall synthesis. PARVUS/GLZ1 is predicted to have galacturonosyltransferase activity and may be involved in the formation of the complex oligosaccharide sequence present at the re…
AT1G19340 AT1G19340.1 Methyltransferase MT-A70 family protein;(source:Araport11) protein_coding
AT1G19370 AT1G19370.1 membrane protein;(source:Araport11) protein_coding
AT1G19380 AT1G19380.1 sugar, putative (DUF1195);(source:Araport11) protein_coding
AT1G19485 AT1G19485.1 Transducin/WD40 repeat-like superfamily protein;(source:Araport11) protein_coding
AT1G19730 AT1G19730.1 encodes a cytosolic thioredoxin that reduces disulfide bridges of target proteins by the reversible formation of a disulfide bridge between two neighboring Cys residues present in the active site. Thioredoxins have been found to regulate a variety of biological reactions in prokaryotic and eukaryotic cells. protein_coding (ATTRX4) THIOREDOXIN H-TYPE 4 (ATH4); (ATTRX4)
AT1G19850 AT1G19850.1 Encodes a transcription factor (IAA24) mediating embryo axis formation and vascular development. Similar to AUXIN RESPONSIVE FACTOR 1 (ARF1) shown to bind to auxin responsive elements (AREs), and to the maize transcriptional activator VIVIPAROUS 1( VP1). In situ hybridization shows expression in provascular tissue of embryos, the emerging shoot primordia, then is restricted …
AT1G19870 AT1G19870.1 Encodes a microtubule-associated protein.Member of IQ67 (CaM binding) domain containing family. protein_coding IQ-DOMAIN 32 (iqd32) IQ-DOMAIN 32 (iqd32)
AT1G19880 AT1G19880.1 Encodes a regulator of chromatin condensation 1 (RCC1) family protein; confers plasticity of rosette diameter in response to changes in N availability. protein_coding PLASTICITY OF ROSETTE TO NITROGEN 1 (PROTON1) PLASTICITY OF ROSETTE TO NITROGEN 1 (PROTON1)
AT1G20020 AT1G20020.1 Encodes a leaf-type ferredoxin:NADP(H) oxidoreductase. It is present in both chloroplast stroma and thylakoid membranes but is more abundant in the stroma The mRNA is cell-to-cell mobile. protein_coding FERREDOXIN-NADP(+)-OXIDOREDUCTASE 2 (FNR2) LEAF FNR 2 (ATLFNR2);LEAF-TYPE CHLOROPLAST-TARGETED FNR 2 (LFNR2);FERREDOXIN-NADP(+)-OXIDOREDUCTASE 2 (FNR2)
AT1G20030 AT1G20030.2 Pathogenesis-related thaumatin superfamily protein;(source:Araport11) protein_coding
AT1G20190 AT1G20190.1 member of Alpha-Expansin Gene Family. Naming convention from the Expansin Working Group (Kende et al, 2004. Plant Mol Bio) protein_coding EXPANSIN 11 (EXPA11) EXPANSIN 11 (ATEXPA11);EXPANSIN 11 (EXP11);EXPANSIN 11 (EXPA11); (ATHEXP ALPHA 1.14); (ATEXP11)
AT1G20200 AT1G20200.1 PAM domain (PCI/PINT associated module) protein;(source:Araport11) protein_coding EMBRYO DEFECTIVE 2719 (emb2719) HAPLESS 15 (HAP15);EMBRYO DEFECTIVE 2719 (emb2719)
AT1G20440 AT1G20440.1 Belongs to the dehydrin protein family, which contains highly conserved stretches of 7-17 residues that are repetitively scattered in their sequences, the K-, S-, Y- and lysine rich segments. Cold regulated gene, amino acid sequence homology with Group II LEA (late embryogenesis abundant) proteins. Also responds to osmotic stress, ABA, dehydration and inhibits e.coli growth …
AT1G20450 AT1G20450.1 Encodes a gene induced by low temperature and dehydration. Inhibits e.coli growth while overexpressed. Belongs to the dehydrin protein family, which contains highly conserved stretches of 7-17 residues that are repetitively scattered in their sequences, the K-, S-, Y- and lysine rich segments. LTI29 and LTI30 double overexpressors confer cold tolerance. Localized to membrane…
AT1G20530 AT1G20530.1 girdin (DUF630 and DUF632);(source:Araport11) protein_coding
AT1G20570 AT1G20570.3 Spc97 / Spc98 family of spindle pole body (SBP) component;(source:Araport11) protein_coding
AT1G20620 AT1G20620.6 Catalase, catalyzes the breakdown of hydrogen peroxide (H2O2) into water and oxygen.The mRNA is cell-to-cell mobile.It is a target for SUMOlaytion (PMID: 21413927).Transnitrosylates GSNOR1 and mutants suppress the gnsnor1 phenotype. protein_coding REPRESSOR OF GSNOR1 (ROG1) REPRESSOR OF GSNOR1 (ROG1)
AT1G20670 AT1G20670.1 DNA-binding bromodomain-containing protein, interacts with core SWI/SNF complex components. protein_coding BROMODOMAIN-CONTAINING PROTEIN 1 (BRD1) BROMODOMAIN-CONTAINING PROTEIN 1 (BRD1)
AT1G20693 AT1G20693.1 Encodes a protein belonging to the subgroup of HMGB (high mobility group B) proteins that have a distinctive DNA-binding motif, the HMG-box domain. The motif confers non-sequence specific interaction with linear DNA and structure-specific binding to distorted DNA sites. The HMGB proteins are involved in the assembly of nucleoprotein complexes. Can be phosphorylated by CK2alp…
AT1G21000 AT1G21000.1 PLATZ transcription factor family protein;(source:Araport11) protein_coding (PLATZ1) ABA-INDUCED EXPRESSION 1 (AIN1); (PLATZ1)
AT1G21050 AT1G21050.2 MIZU-KUSSEI-like protein (Protein of unknown function, DUF617);(source:Araport11) protein_coding
AT1G21130 AT1G21130.1 O-methyltransferase family protein;(source:Araport11) protein_coding INDOLE GLUCOSINOLATE O-METHYLTRANSFERASE 4 (IGMT4) INDOLE GLUCOSINOLATE O-METHYLTRANSFERASE 4 (IGMT4)
AT1G21250 AT1G21250.1 Encodes a cell wall-associated kinase that interacts with AtGRP3 and may function as a signaling receptor of extracellular matrix component such as oligogalacturonides. The mRNA is cell-to-cell mobile. protein_coding CELL WALL-ASSOCIATED KINASE 1 (WAK1) CELL WALL-ASSOCIATED KINASE 1 (WAK1); (ATWAK1); (PRO25)
AT1G21320 AT1G21320.1 nucleic acid/nucleotide binding protein;(source:Araport11) protein_coding (NSRB) (NSRB)
AT1G21326 AT1G21326.1 VQ motif-containing protein;(source:Araport11) protein_coding
AT1G21350 AT1G21350.5 Thioredoxin superfamily protein;(source:Araport11) protein_coding
AT1G21390 AT1G21390.1 embryo defective 2170;(source:Araport11) protein_coding EMBRYO DEFECTIVE 2170 (emb2170) EMBRYO DEFECTIVE 2170 (emb2170)
AT1G21400 AT1G21400.5 Branched chain alpha-keto acid dehydrogenase E1 alpha. protein_coding (E1A1) (E1A1)
AT1G21500 AT1G21500.1 hypothetical protein;(source:Araport11) protein_coding
AT1G21510 AT1G21510.1 TPRXL;(source:Araport11) protein_coding
AT1G21590 AT1G21590.1 kinase with adenine nucleotide alpha hydrolases-like domain-containing protein;(source:Araport11) protein_coding
AT1G21600 AT1G21600.1 Present in transcriptionally active plastid chromosomes. Involved in plastid gene expression. essential subunit of the plastid-encoded RNA polymerase (PEP). Mediates phytochrome signaling. protein_coding PLASTID TRANSCRIPTIONALLY ACTIVE 6 (PTAC6) PEP-ASSOCIATED PROTEIN 8 (PAP8);PLASTID TRANSCRIPTIONALLY ACTIVE 6 (PTAC6)
AT1G21670 AT1G21670.1 DPP6 amino-terminal domain protein;(source:Araport11) protein_coding
AT1G21750 AT1G21750.1 Encodes a protein disulfide isomerase-like (PDIL) protein, a member of a multigene family within the thioredoxin (TRX) superfamily; isoform contains non-consensus GA donor splice site at intron 9. Transcript levels for this gene are up-regulated in response to three different chemical inducers of ER stress (dithiothreitol, beta-mercaptoethanol, and tunicamycin). Neither AtIR…
AT1G21810 AT1G21810.1 Encodes a protein that localizes at motile vesicle-like small compartments in differentiating xylem cells that is associated with microtubule plus-ends. VETH-positive compartments are unlikely to be elements in conventional endomembrane trafficking pathways. It can associate with COG2, and together these two proteins co-localize with the EXO70A1 exocyst subunit, tethering EX…
AT1G21830 AT1G21830.1 hypothetical protein;(source:Araport11) protein_coding
AT1G21910 AT1G21910.1 encodes a member of the DREB subfamily A-5 of ERF/AP2 transcription factor family. The protein contains one AP2 domain. There are 15 members in this subfamily including RAP2.1, RAP2.9 and RAP2.10. protein_coding DEHYDRATION RESPONSE ELEMENT-BINDING PROTEIN 26 (DREB26) DEHYDRATION RESPONSE ELEMENT-BINDING PROTEIN 26 (DREB26)
AT1G21920 AT1G21920.1 MRF1 is related to SET7/9 proteins but contains an atypical SET domain. It is expressed in phloem and mutants have a weak late flowering phenotype. Phosphatidylinositol 4-phosphate 5-kinase (PIP5K) enzyme family member. protein_coding MORN-MOTIF REPEAT PROTEIN REGULATING FLOWERING 1 ( (MRF1) MORN-MOTIF REPEAT PROTEIN REGULATING FLOWERING 1 ( (MRF1)
AT1G21940 AT1G21940.1 transmembrane protein;(source:Araport11) protein_coding
AT1G22030 AT1G22030.1 Phosphatidylinositol 4-phosphate 5-kinase (PIP5K) enzyme family member. protein_coding
AT1G22140 AT1G22140.1 zinc finger CCCH domain protein;(source:Araport11) protein_coding
AT1G22220 AT1G22220.1 F-box family protein;(source:Araport11) protein_coding AUXIN UP-REGULATED F-BOX PROTEIN 2 (AUF2) AUXIN UP-REGULATED F-BOX PROTEIN 2 (AUF2)
AT1G22230 AT1G22230.1 nucleolar GTP-binding protein;(source:Araport11) protein_coding
AT1G22275 AT1G22275.1 One of two nearly identical proteins (ZYP1a) identified by similarity to transverse filament (TF) proteins. These proteins are involved in chromosome synapsis during meiosis I and localize to the synaptonemal complex (SC). Single mutants have reduced fertility and double mutants (induced by RNAi) have severely reduced fertility. protein_coding (ZYP1b) (ZYP1); (ZYP1b)
AT1G22330 AT1G22330.1 RNA-binding (RRM/RBD/RNP motifs) family protein;(source:Araport11) protein_coding
AT1G22400 AT1G22400.1 UDP-Glycosyltransferase superfamily protein;(source:Araport11) protein_coding (UGT85A1) ARABIDOPSIS THALIANA UDP-GLUCOSYL TRANSFERASE 85A1 (ATUGT85A1); (UGT85A1)
AT1G22410 AT1G22410.1 Class-II DAHP synthetase family protein;(source:Araport11) protein_coding
AT1G22470 AT1G22470.1 Hypothetical protein;(source:Araport11). Target of SR45. protein_coding
AT1G22490 AT1G22490.2 basic helix-loop-helix (bHLH) DNA-binding superfamily protein;(source:Araport11) protein_coding
AT1G22630 AT1G22630.1 SSUH2-like protein;(source:Araport11) protein_coding
AT1G22640 AT1G22640.1 MYB-type transcription factor (MYB3) that represses phenylpropanoid biosynthesis gene expression protein_coding MYB DOMAIN PROTEIN 3 (MYB3) MYB DOMAIN PROTEIN 3 (MYB3);ARABIDOPSIS THALIANA MYB DOMAIN PROTEIN 3 (ATMYB3)
AT1G22650 AT1G22650.1 Plant neutral invertase family protein;(source:Araport11) protein_coding ALKALINE/NEUTRAL INVERTASE D (A/N-InvD) ALKALINE/NEUTRAL INVERTASE D (A/N-InvD)
AT1G22730 AT1G22730.1 MA3 domain-containing protein;(source:Araport11) protein_coding MA3 DOMAIN-CONTAINING TRANSLATION REGULATORY FACTOR 2 (MRF2) MA3 DOMAIN-CONTAINING TRANSLATION REGULATORY FACTOR 2 (MRF2)
AT1G22880 AT1G22880.1 cellulase 5;(source:Araport11) protein_coding CELLULASE 5 (CEL5) ARABIDOPSIS THALIANA GLYCOSYL HYDROLASE 9B4 (ATGH9B4);ARABIDOPSIS THALIANA CELLULASE 5 (ATCEL5);CELLULASE 5 (CEL5)
AT1G22885 AT1G22885.2 transmembrane protein;(source:Araport11) protein_coding (PROSCOOP13) (PROSCOOP13)
AT1G23000 AT1G23000.2 Heavy metal transport/detoxification superfamily protein;(source:Araport11) protein_coding HEAVY METAL ASSOCIATED PROTEIN 5 (ATHMP05) HEAVY METAL ASSOCIATED PROTEIN 5 (ATHMP05)
AT1G23040 AT1G23040.1 hydroxyproline-rich glycoprotein family protein;(source:Araport11) protein_coding
AT1G23080 AT1G23080.1 Encodes a novel component of auxin efflux that is located apically in the basal cell and is involved during embryogenesis in setting up the apical-basal axis in the embryo. It is also involved in pattern specification during root development. In roots, it is expressed at lateral and basal membranes of provascular cells in the meristem and elongation zone, whereas in the colu…
AT1G23110 AT1G23110.1 fold protein;(source:Araport11) protein_coding
AT1G23150 AT1G23150.1 hypothetical protein;(source:Araport11) protein_coding
AT1G23205 AT1G23205.1 Plant invertase/pectin methylesterase inhibitor superfamily protein;(source:Araport11) protein_coding
AT1G23380 AT1G23380.2 homeodomain transcription factor KNAT6, belonging to class I of KN transcription factor family (which also includes KNAT1 and KNAT2). Expression is increased in as and bop1 leaf mutants. protein_coding KNOTTED1-LIKE HOMEOBOX GENE 6 (KNAT6) KNOTTED1-LIKE HOMEOBOX GENE 6 (KNAT6); (KNAT6S); (KNAT6L)
AT1G23390 AT1G23390.1 A kelch domain-containing F-box protein. Its N terminus contains a typical F-box motif but its C-terminal domain only consists of one predicted kelch motif. Predicted to be stu Interacts with chalcone synthase CHS to mediate CHS ubiquitination and degradation. protein_coding KELCH DOMAIN-CONTAINING F-BOX PROTEIN (KFB) KELCH DOMAIN-CONTAINING F-BOX PROTEIN (KFB)
AT1G23400 AT1G23400.1 Promotes the splicing of chloroplast group II introns. protein_coding CHLOROPLAST RNA SPLICING2-ASSOCIATED FACTOR 2 (CAF2) ARABIDOPSIS THALIANA HOMOLOG OF MAIZE CAF2 (ATCAF2);CHLOROPLAST RNA SPLICING2-ASSOCIATED FACTOR 2 (CAF2)
AT1G23550 AT1G23550.1 Encodes a protein with similarity to RCD1 but without the WWE domain. The protein does have a PARP signature upstream of the C-terminal protein interaction domain. The PARP signature may bind NAD+ and attach the ADP-ribose-moiety from NAD+ to the target molecule. Its presence suggests a role for the protein in ADP ribosylation. Its transcript level is up-regulated by tunicam…
AT1G23710 AT1G23710.1 hypothetical protein (DUF1645);(source:Araport11) protein_coding
AT1G23950 AT1G23950.2 hypothetical protein (DUF626);(source:Araport11) protein_coding
AT1G23965 AT1G23965.1 transcription factor;(source:Araport11) protein_coding
AT1G24140 AT1G24140.1 Expression induced by fungal and bacterial pathogens. protein_coding (AT3-MMP) (AT3-MMP)
AT1G24145 AT1G24145.1 transmembrane protein;(source:Araport11) protein_coding
AT1G24148 AT1G24148.1 hypothetical protein;(source:Araport11) protein_coding
AT1G24170 AT1G24170.1 Encodes a protein with putative galacturonosyltransferase activity. protein_coding (LGT9) (LGT9);GALACTURONOSYLTRANSFERASE-LIKE 8 (GATL8)
AT1G24350 AT1G24350.3 Acid phosphatase/vanadium-dependent haloperoxidase-related protein;(source:Araport11) protein_coding
AT1G24530 AT1G24530.1 Transducin/WD40 repeat-like superfamily protein;(source:Araport11) protein_coding
AT1G24570 AT1G24570.2 transmembrane protein, putative (DUF707);(source:Araport11) protein_coding
AT1G24625 AT1G24625.1 Encodes a zinc finger protein containing only a single zinc finger. protein_coding ZINC FINGER PROTEIN 7 (ZFP7) ZINC FINGER PROTEIN 7 (ZFP7)
AT1G24822 AT1G24822.1 hypothetical protein;(source:Araport11) protein_coding
AT1G25275 AT1G25275.3 Thionin-like gene involved in resistance against the beet cyst nematode (Heterodera schachtii). protein_coding
AT1G25370 AT1G25370.1 hypothetical protein (DUF1639);(source:Araport11) protein_coding
AT1G25400 AT1G25400.1 transmembrane protein;(source:Araport11) protein_coding
AT1G25420 AT1G25420.1 Regulator of Vps4 activity in the MVB pathway protein;(source:Araport11) protein_coding IST1-LIKE 2 (ISTL2) IST1-LIKE 2 (ISTL2)
AT1G25425 AT1G25425.1 CLAVATA3/ESR-RELATED 43;(source:Araport11) protein_coding CLAVATA3/ESR-RELATED 43 (CLE43) CLAVATA3/ESR-RELATED 43 (CLE43)
AT1G25440 AT1G25440.1 B-box type zinc finger protein with CCT domain-containing protein;(source:Araport11) protein_coding B-BOX DOMAIN PROTEIN 15 (BBX15) (COL16);B-BOX DOMAIN PROTEIN 15 (BBX15)
AT1G25450 AT1G25450.1 Encodes KCS5, a member of the 3-ketoacyl-CoA synthase family involved in the biosynthesis of VLCFA (very long chain fatty acids). protein_coding 3-KETOACYL-COA SYNTHASE 5 (KCS5) ECERIFERUM 60 (CER60);3-KETOACYL-COA SYNTHASE 5 (KCS5)
AT1G25510 AT1G25510.1 Eukaryotic aspartyl protease family protein;(source:Araport11) protein_coding
AT1G25560 AT1G25560.1 Encodes a member of the RAV transcription factor family that contains AP2 and B3 binding domains. Involved in the regulation of flowering under long days. Loss of function results in early flowering. Overexpression causes late flowering and repression of expression of FT. Novel transcriptional regulator involved in ethylene signaling. Promoter bound by EIN3. EDF1 in turn, bi…
AT1G26160 AT1G26160.1 Metal-dependent phosphohydrolase;(source:Araport11) protein_coding
AT1G26170 AT1G26170.1 Ran effector. protein_coding (IMB5) (IMB5)
AT1G26600 AT1G26600.2 Member of a large family of putative ligands homologous to the Clavata3 gene. Consists of a single exon. Can partially replace CLV3 function in vivo. protein_coding
AT1G26730 AT1G26730.1 EXS (ERD1/XPR1/SYG1) family protein;(source:Araport11) protein_coding
AT1G26770 AT1G26770.2 Encodes an expansin. Naming convention from the Expansin Working Group (Kende et al, Plant Mol Bio). Involved in the formation of nematode-induced syncytia in roots of Arabidopsis thaliana. protein_coding EXPANSIN A10 (EXPA10) ARABIDOPSIS THALIANA EXPANSIN 10 (AT-EXP10);ARABIDOPSIS THALIANA EXPANSIN 10 (ATEXP10);EXPANSIN A10 (ATEXPA10);EXPANSIN 10 (EXP10);EXPANSIN A10 (EXPA1…
AT1G26790 AT1G26790.1 Dof-type zinc finger DNA-binding family protein;(source:Araport11) protein_coding CYCLING DOF FACTOR 6 (CDF6) CYCLING DOF FACTOR 6 (CDF6)
AT1G26890 AT1G26890.1 FBD, F-box and Leucine Rich Repeat domains containing protein;(source:Araport11) protein_coding
AT1G26930 AT1G26930.1 Galactose oxidase/kelch repeat superfamily protein;(source:Araport11) protein_coding
AT1G26940 AT1G26940.1 Cyclophilin-like peptidyl-prolyl cis-trans isomerase family protein;(source:Araport11) protein_coding
AT1G26960 AT1G26960.1 Encodes a homeodomain leucine zipper class I (HD-Zip I) protein. Participates in the gene regulatory network controlling root branching by mediating the regulation of LAX3 by ARF7/19. protein_coding HOMEOBOX PROTEIN 23 (AtHB23) HOMEOBOX PROTEIN 23 (AtHB23);HOMEOBOX PROTEIN 23 (HB23)
AT1G26970 AT1G26970.1 Protein kinase superfamily protein;(source:Araport11) protein_coding PBS1-LIKE 4 (PBL4) PBS1-LIKE 4 (PBL4)
AT1G27020 AT1G27020.1 plant/protein;(source:Araport11) protein_coding
AT1G27090 AT1G27090.1 glycine-rich protein;(source:Araport11) protein_coding
AT1G27100 AT1G27100.1 Actin cross-linking protein;(source:Araport11) protein_coding
AT1G27110 AT1G27110.1 Tetratricopeptide repeat (TPR)-like superfamily protein;(source:Araport11) protein_coding
AT1G27170 AT1G27170.1 transmembrane receptors / ATP binding protein;(source:Araport11) protein_coding
AT1G27180 AT1G27180.1 disease resistance protein (TIR-NBS-LRR class);(source:Araport11) protein_coding
AT1G27200 AT1G27200.1 glycosyltransferase family protein (DUF23);(source:Araport11) protein_coding
AT1G27210 AT1G27210.1 ARM repeat superfamily protein;(source:Araport11) protein_coding
AT1G27660 AT1G27660.1 basic helix-loop-helix (bHLH) DNA-binding superfamily protein;(source:Araport11) protein_coding PERICYCLE FACTOR TYPE-A 5 (PFA5) PERICYCLE FACTOR TYPE-A 5 (PFA5)
AT1G27670 AT1G27670.1 transmembrane protein;(source:Araport11) protein_coding
AT1G27730 AT1G27730.1 Related to Cys2/His2-type zinc-finger proteins found in higher plants. Compensated for a subset of calcineurin deficiency in yeast. Salt tolerance produced by ZAT10 appeared to be partially dependent on ENA1/PMR2, a P-type ATPase required for Li+ and Na+ efflux in yeast. The protein is localized to the nucleus, acts as a transcriptional repressor and is responsive to chitin …
AT1G27752 AT1G27752.1 Ubiquitin system component Cue protein;(source:Araport11) protein_coding
AT1G27900 AT1G27900.1 RNA helicase family protein;(source:Araport11) protein_coding
AT1G27930 AT1G27930.1 Arabinogalactan methylesterase,involved in arabinogalactan glucuronic acid methylation. Interacts with eIF3. protein_coding (AGM1) (AGM1)
AT1G28130 AT1G28130.1 Encodes an IAA-amido synthase that conjugates Asp and other amino acids to auxin in vitro. Lines carrying insertions in this gene are hypersensitive to auxin. protein_coding GRETCHEN HAGEN 3.17 (GH3.17) (VAS2);GRETCHEN HAGEN 3.17 (GH3.17)
AT1G28150 AT1G28150.1 hypothetical protein;(source:Araport11) protein_coding
AT1G28190 AT1G28190.1 PADRE protein up-regulated after infection by S. sclerotiorum. protein_coding
AT1G28210 AT1G28210.2 DnaJ homolog AtJ1 (atj) protein_coding (ATJ1) (ATDJB1); (ATJ1)
AT1G28260 AT1G28260.1 Telomerase activating protein Est1;(source:Araport11) protein_coding
AT1G28280 AT1G28280.1 VQ motif-containing protein;(source:Araport11) protein_coding MPK3/6-TARGETED VQP 1 (MVQ1) MPK3/6-TARGETED VQP 1 (MVQ1)
AT1G28290 AT1G28290.1 Encodes an atypical arabinogalactan protein that is localized to the plasma membrange. AGP31 is highly expressed in flowers and vascular tissue and is repressed by jasmonic acid. AGP31 may play a role in vascular tissue function during defense and development. protein_coding ARABINOGALACTAN PROTEIN 31 (AGP31) ARABINOGALACTAN PROTEIN 31 (AGP31)
AT1G28310 AT1G28310.2 Dof-type zinc finger DNA-binding family protein;(source:Araport11) protein_coding
AT1G28360 AT1G28360.1 encodes a member of the ERF (ethylene response factor) subfamily B-1 of ERF/AP2 transcription factor family (ERF12). The protein contains one AP2 domain. There are 15 members in this subfamily including ATERF-3, ATERF-4, ATERF-7, and leafy petiole. Regulates floral development. protein_coding ERF DOMAIN PROTEIN 12 (ERF12) ERF DOMAIN PROTEIN 12 (ERF12);ETHYLENE RESPONSE FACTO…
AT1G28420 AT1G28420.1 homeobox-1;(source:Araport11) protein_coding HOMEOBOX-1 (HB-1) RINGLET 1 (RLT1);HOMEOBOX-1 (HB-1)
AT1G28440 AT1G28440.1 LRR-RLK protein involved in seed longevity. Induced by aging, mutant seeds show decreased germination rate upon aging treatment. protein_coding HAESA-LIKE 1 (HSL1) HAESA-LIKE 1 (HSL1)
AT1G28510 AT1G28510.1 Optic atrophy 3 protein (OPA3);(source:Araport11) protein_coding
AT1G28520 AT1G28520.1 VOZ transcription factor which acts as positive regulator of several salt-responsive genes. Functionally redundant in salt stress with VOZ2. protein_coding VASCULAR PLANT ONE ZINC FINGER PROTEIN (VOZ1) VASCULAR PLANT ONE ZINC FINGER PROTEIN (ATVOZ1);VASCULAR PLANT ONE ZINC FINGER PROTEIN (VOZ1)
AT1G28610 AT1G28610.2 GDSL-motif esterase/acyltransferase/lipase. Enzyme group with broad substrate specificity that may catalyze acyltransfer or hydrolase reactions with lipid and non-lipid substrates. protein_coding GUARD-CELL-ENRICHED GDSL LIPASE 3 (GGL3) GUARD-CELL-ENRICHED GDSL LIPASE 3 (GGL3)
AT1G28670 AT1G28670.1 Arabidopsis thaliana lipase protein_coding (ARAB-1) (ARAB-1)
AT1G29110 AT1G29110.1 Cysteine proteinases superfamily protein;(source:Araport11) protein_coding
AT1G29260 AT1G29260.1 Encodes the peroxisomal targeting signal type 2 receptor that facilitates peroxisomal protein translocation. It recognizes proteins with the PTS2 consensus sequence (RLX5HL or a variant) within the first 30 or so amino acids. RNAi experiments suggest that PEX7 is necessary for the maintenance of glyoxysomal but not leaf peroxisomal function. The mRNA is cell-to-cell mobile. …
AT1G29300 AT1G29300.1 intracellular protein transporter, putative (DUF641);(source:Araport11) protein_coding UNFERTILIZED EMBRYO SAC 1 (UNE1) CHIQUITA1-LIKE 6 (CHIGL6);UNFERTILIZED EMBRYO SAC 1 (UNE1)
AT1G29450 AT1G29450.1 SAUR-like auxin-responsive protein family;(source:Araport11) protein_coding SMALL AUXIN UPREGULATED RNA 64 (SAUR64) SMALL AUXIN UPREGULATED RNA 64 (SAUR64)
AT1G29630 AT1G29630.2 5-3 exonuclease family protein;(source:Araport11) protein_coding
AT1G29640 AT1G29640.1 senescence regulator (Protein of unknown function, DUF584);(source:Araport11) protein_coding
AT1G29670 AT1G29670.2 GDSL-motif esterase/acyltransferase/lipase. Enzyme group with broad substrate specificity that may catalyze acyltransfer or hydrolase reactions with lipid and non-lipid substrates.The mRNA is cell-to-cell mobile. protein_coding (GDSL1) (GGL6); (GDSL1)
AT1G29740 AT1G29740.1 Encodes one of three RECEPTOR-LIKE KINASE IN FLOWERS 1 (RKF1) paralogues that is required in the stigmatic papillae and the female reproductive tract to promote compatible pollen grain hydration and pollen tube growth. protein_coding RKF-LIKE 3 (RKFL3) RKF-LIKE 3 (RKFL3)
AT1G29790 AT1G29790.1 S-adenosyl-L-methionine-dependent methyltransferases superfamily protein;(source:Araport11) protein_coding CELLULOSE SYNTHASE LIKE C5 (CLSC5)
AT1G30080 AT1G30080.1 Glycosyl hydrolase superfamily protein;(source:Araport11) protein_coding
AT1G30170 AT1G30170.1 Hypothetical protein (DUF295) of unknown function. protein_coding DUF295 ORGANELLAR A 4 (ATDOA4) DUF295 ORGANELLAR A 4 (ATDOA4)
AT1G30260 AT1G30260.1 galactosyltransferase family protein;(source:Araport11) protein_coding AGAMOUS-LIKE 79 (AGL79)
AT1G30290 AT1G30290.2 Tetratricopeptide repeat (TPR)-like superfamily protein;(source:Araport11) protein_coding
AT1G30510 AT1G30510.2 Encodes a root-type ferredoxin:NADP(H) oxidoreductase. protein_coding ROOT FNR 2 (RFNR2) ROOT FNR 2 (RFNR2);ROOT FNR 2 (ATRFNR2)
AT1G30680 AT1G30680.1 Twinkle is a dual localized (mitochondria and chloroplast) DNA primase-helicase. It synthesizes RNA primers from a 5&#8242; -(G/C)GGA-3&#8242; template, where the last two 3' nucleotides are cryptic. Mitochondrial protein involved in DNA replication which binds to DNA polymerases, Pol1A and Pol1B. protein_coding ARABIDOPSIS TWINKLE HOMOLOG (ATH) ARABIDOPSIS TWINKLE HOMOLOG (…
AT1G30720 AT1G30720.1 FAD-binding Berberine family protein;(source:Araport11) protein_coding (ATBBE10) (ATBBE10)
AT1G30755 AT1G30755.1 elongation factor G, putative (DUF668);(source:Araport11) protein_coding PSK SIMULATOR 2 (PSI2) PSK SIMULATOR 2 (PSI2)
AT1G31163 AT1G31163.1 F-box associated ubiquitination effector family protein;(source:Araport11) protein_coding
AT1G31240 AT1G31240.1 Bromodomain transcription factor;(source:Araport11) protein_coding
AT1G31290 AT1G31290.1 ARGONAUTE 3;(source:Araport11) protein_coding ARGONAUTE 3 (AGO3) ARGONAUTE 3 (AGO3)
AT1G31580 AT1G31580.1 Encodes cell wall protein. ECS1 is not a Xcc750 resistance gene, but the genetic data indicate that ECS1 is linked to a locus influencing resistance to Xcc750. The mRNA is cell-to-cell mobile. protein_coding (ECS1) (CXC750); (ECS1)
AT1G31770 AT1G31770.1 ATP-binding cassette 14;(source:Araport11) protein_coding ATP-BINDING CASSETTE G14 (ABCG14) ATP-BINDING CASSETTE G14 (ABCG14); (ATABCG14)
AT1G31814 AT1G31814.1 Family member of FRI-related genes that is required for the winter-annual habit. Genbank accession BK004885. The functional FRL2-Ler allele is the major FRI-related gene required for FRI-mediated late flowering. protein_coding FRIGIDA LIKE 2 (FRL2) FRIGIDA LIKE 2 (FRL2)
AT1G32150 AT1G32150.1 Encodes a G group bZIP transcription factor family member that can bind cis elements with an ACGT core, such as G-box, Hex, C-box and As-1. The protein is localized in the nucleus and can homodimerize and can heterodimerize with other G group members. protein_coding BASIC REGION/LEUCINE ZIPPER TRANSCRIPTION FACTOR 68 (bZIP68) (AtbZIP68);BASIC REGION/LEUCINE ZIPPER TRANSCRIPT…
AT1G32160 AT1G32160.1 Interacts with chloroplast chaperone CLPC1, which unfolds and delivers substrates to the stromal CLPPRT protease complex for degradation. protein_coding (DUF760?1) (DUF760-1); (DUF760?1)
AT1G32200 AT1G32200.1 Encodes a chloroplast glycerol-3-phosphate acyltransferase.Involved in the biosynthesis of chloroplast phosphatidylglycerol. protein_coding (ATS1) ACYLTRANSFERASE 1 (ACT1); (ATS1)
AT1G32210 AT1G32210.1 Encodes protein involved in suppression of apoptosis. Complements a mammalian apoptosis suppressor mutation. protein_coding DEFENDER AGAINST APOPTOTIC DEATH 1 (ATDAD1) DEFENDER AGAINST APOPTOTIC DEATH 1 (ATDAD1)
AT1G32230 AT1G32230.1 Encodes a protein belonging to the (ADP-ribosyl)transferase domain-containing subfamily of WWE protein-protein interaction domain protein family. Superoxide radicals are necessary and sufficient to propagate cell death or lesion formation in rcd1 mutants. Without stress treatment, RCD1 is localized in the nucleus. Under high salt or oxidative stress, RCD1 is found not only i…
AT1G32530 AT1G32530.1 RING/U-box superfamily protein;(source:Araport11) protein_coding PP2CA INTERACTING RING FINGER PROTEIN 2 (PIR2) PP2CA INTERACTING RING FINGER PROTEIN 2 (PIR2)
AT1G32540 AT1G32540.1 Encodes a protein with 3 plant-specific zinc finger domains that acts as a positive regulator of cell death. protein_coding LSD ONE LIKE 1 (LOL1) LSD ONE LIKE 1 (LOL1)
AT1G32550 AT1G32550.2 Encodes FdC2, a ferredoxin protein capable of alternative electron partitioning. FdC1 level increases in conditions of acceptor limitation at PSI. protein_coding FERREDOXIN C 2 (FdC2) FERREDOXIN C 2 (FdC2)
AT1G32760 AT1G32760.1 Glutaredoxin family protein;(source:Araport11) protein_coding
AT1G32860 AT1G32860.1 Glycosyl hydrolase superfamily protein;(source:Araport11) protein_coding
AT1G32920 AT1G32920.1 hypothetical protein;(source:Araport11) protein_coding
AT1G33055 AT1G33055.1 hypothetical protein;(source:Araport11) protein_coding HYPOXIA RESPONSE UNKNOWN PROTEIN 32 (HUP32) HYPOXIA RESPONSE UNKNOWN PROTEIN 32 (HUP32)
AT1G33240 AT1G33240.1 Encodes a plant transcriptional activator that contains two separate, but similar, trihelix DNA-binding domains, similar to GT-2. Gene is expressed in all aerial parts of the plant, with higher level of expression in siliques. At-GTL2 was thought to be a duplicated copy of this gene but is likely to be a cloning artefact, the result of a chimeric clone. Regulates ploidy-depe…
AT1G33360 AT1G33360.1 Encodes ClpX3, a subunit of the Clp protease complex. protein_coding
AT1G33400 AT1G33400.2 Encodes one of the 36 carboxylate clamp (CC)-tetratricopeptide repeat (TPR) proteins (Prasad 2010, Pubmed ID: 20856808) with potential to interact with Hsp90/Hsp70 as co-chaperones. protein_coding
AT1G33440 AT1G33440.1 Major facilitator superfamily protein;(source:Araport11) protein_coding NRT1/ PTR FAMILY 4.4 (NPF4.4) NRT1/ PTR FAMILY 4.4 (NPF4.4); (NRT1.13); (ATNPF4.4)
AT1G33590 AT1G33590.2 Leucine-rich repeat (LRR) family protein;(source:Araport11) protein_coding
AT1G33610 AT1G33610.1 Leucine-rich repeat (LRR) family protein;(source:Araport11) protein_coding
AT1G34010 AT1G34010.2 hypothetical protein;(source:Araport11) protein_coding
AT1G34040 AT1G34040.1 Pyridoxal phosphate (PLP)-dependent transferases superfamily protein;(source:Araport11) protein_coding TRYPTOPHAN AMINOTRANSFERASE RELATED 3 (TAR3) (ATTAR3);TRYPTOPHAN AMINOTRANSFERASE RELATED 3 (TAR3)
AT1G34050 AT1G34050.1 Ankyrin repeat family protein;(source:Araport11) protein_coding
AT1G34110 AT1G34110.1 Leucine-rich receptor-like protein kinase family protein;(source:Araport11) protein_coding RGF1 INSENSITIVE 5 (RGI5) RGF1 INSENSITIVE 5 (RGI5)
AT1G34170 AT1G34170.3 AUXIN RESPONSE FACTOR 13;(source:Araport11) protein_coding AUXIN RESPONSE FACTOR 13 (ARF13) AUXIN RESPONSE FACTOR 13 (ARF13)
AT1G34190 AT1G34190.1 Encodes a NAC domain transcription factor that regulates the mitochondrial retrograde response and coordinates organellar functions and stress responses. protein_coding NAC DOMAIN CONTAINING PROTEIN 17 (NAC017) NAC DOMAIN CONTAINING PROTEIN 17 (anac017);REGULATORS OF AOX1A 2 (RAO2);NAC DOMAIN CONTAINING PROTEIN 17 (NAC017)
AT1G34220 AT1G34220.1 ISTL1 acts with LIP5 in endosomal trafficking within the tapetum during pollen development. Mutants have reduced transmission through both male and female gametophytes. protein_coding IST1-LIKE 1 (ISTL1) IST1-LIKE 1 (ISTL1)
AT1G34418 AT1G34418.1 Has been identified as a translated small open reading frame by ribosome profiling. other_rna SHORT OPEN READING FRAME 15 (SORF15) SHORT OPEN READING FRAME 15 (SORF15)
AT1G35140 AT1G35140.1 EXL1 is involved in the C-starvation response. Phenotypic changes of an exl1 loss of function mutant became evident only under corresponding experimental conditions. For example, the mutant showed diminished biomass production in a short-day/low light growth regime, impaired survival during extended night, and impaired survival of anoxia stress. protein_coding PHOSPHATE-INDU…
AT1G35210 AT1G35210.1 hypothetical protein;(source:Araport11) protein_coding
AT1G35255 AT1G35255.1 transmembrane protein;(source:Araport11) protein_coding
AT1G35260 AT1G35260.1 MLP-like protein 165;(source:Araport11) protein_coding MLP-LIKE PROTEIN 165 (MLP165) MLP-LIKE PROTEIN 165 (MLP165)
AT1G35330 AT1G35330.1 RING/U-box superfamily protein;(source:Araport11) protein_coding ARABIDOPSIS T??XICOS EN LEVADURA 34 (ATL34) ARABIDOPSIS T??XICOS EN LEVADURA 34 (ATL34)
AT1G35420 AT1G35420.2 alpha/beta-Hydrolases superfamily protein;(source:Araport11) protein_coding
AT1G35510 AT1G35510.1 O-fucosyltransferase family protein;(source:Araport11) protein_coding
AT1G35560 AT1G35560.1 Encodes a member of the TCP-P subfamily that is involved in flowering time control and plant development. Mutants present an early flowering phenotype. Promotes together with TCP7, 8, 14, 15, 21, and 23 endoreduplication-dependent cell expansion in leaf. protein_coding TCP DOMAIN PROTEIN 23 (TCP23) (ATTCP23);TCP DOMAIN PROTEIN 23 (TCP23)
AT1G35710 AT1G35710.1 kinase family with leucine-rich repeat domain-containing protein;(source:Araport11) protein_coding
AT1G35830 AT1G35830.1 VQ motif-containing protein;(source:Araport11) protein_coding
AT1G36050 AT1G36050.1 Endoplasmic reticulum vesicle transporter protein;(source:Araport11) protein_coding
AT1G36060 AT1G36060.1 Encodes a member of the DREB subfamily A-6 of ERF/AP2 transcription factor family. The protein contains one AP2 domain. There are 8 members in this subfamily including RAP2.4.Overexpression results in increased drought tolerance and vitrified leaves. Binds to DRE/GCC promoter elements and activates expression of aquaporin genes AtTIP1;1, AtTIP2;3, and AtPIP2;2.Involved in li…
AT1G36160 AT1G36160.1 Encodes acetyl-CoA carboxylase. Mutant displays uncoordinated cell divisions which are enhanced by cytokinins. Mutant also has aberrant organization of the apical region in the embryo and abnormal root and shoot development and is deficient in freezing tolerance after cold acclimation. Essential for very long chain fatty acid elongation. The mRNA is cell-to-cell mobile. prot…
AT1G36940 AT1G36940.2 myotubularin-like protein;(source:Araport11) protein_coding
AT1G37130 AT1G37130.1 Identified as a mutant resistant to chlorate. Encodes nitrate reductase structural gene. Involved in nitrate assimilation. Has nitrate reductase activity. Up-regulated by the fungus P. indica. Binds transcription factor At2g35940. The mRNA is cell-to-cell mobile. protein_coding NITRATE REDUCTASE 2 (NIA2) NITRATE REDUCTASE 2 (NIA2); (B29); (NIA2-1);ARABIDOPSIS NITRATE REDUCTA…
AT1G42960 AT1G42960.1 expressed protein localized to the inner membrane of the chloroplast. protein_coding CARBOXYLTRANSFERASE INTERACTOR1 (CTI1) CARBOXYLTRANSFERASE INTERACTOR1 (CTI1)
AT1G43765 AT1G43765.1 other_RNA;(source:Araport11) other_rna
AT1G44478 AT1G44478.1 Cyclophilin;(source:Araport11) protein_coding
AT1G44740 AT1G44740.1 hypothetical protein;(source:Araport11) protein_coding
AT1G44810 AT1G44810.1 GeBP transcription factor required for Cd&#8208;induced growth inhibition. protein_coding GEBP-LIKE 4 (GPL4) GEBP-LIKE 4 (GPL4)
AT1G44890 AT1G44890.1 inner membrane OXA1-like protein;(source:Araport11) protein_coding
AT1G45201 AT1G45201.3 Target of AtGRP7 regulation. protein_coding
AT1G45231 AT1G45231.2 Encodes a trimethylguanosine synthase that is required for chilling tolerance. tgs1 mutant have a striking chilling sensitive phenotype in which leaf and flower development are dramatically disrupted after long-term chilling treatment. protein_coding TRIMETHYLGUANOSINE SYNTHASE 1 (TGS1) TRIMETHYLGUANOSINE SYNTHASE 1 (TGS1)
AT1G45688 AT1G45688.1 CC1 is a plant specific gene that interacts with with the cellulose synthase complex and microtubules. It appears to play a role in localizing CESA to the membrane, microtuble dynamics , particularly during salt stress. protein_coding COMPANION OF CELLULOSE SYNTHASE 1 (CC1) COMPANION OF CELLULOSE SYNTHASE 1 (CC1)
AT1G46554 AT1G46554.1 other_RNA;(source:Araport11) other_rna
AT1G46768 AT1G46768.1 encodes a member of the DREB subfamily A-5 of ERF/AP2 transcription factor family (RAP2.1). The protein contains one AP2 domain. There are 16 members in this subfamily including RAP2.9 and RAP2.10. protein_coding RELATED TO AP2 1 (RAP2.1) RELATED TO AP2 1 (RAP2.1)
AT1G47550 AT1G47550.2 Encodes a member of the exocyst complex gene family. The exocyst is a protein complex involved in tethering vesicles to the plasma membrane during regulated or polarized secretion. It binds phosphoinositide lipids. protein_coding EXOCYST COMPLEX COMPONENT SEC3A (SEC3A) EXOCYST COMPLEX COMPONENT SEC3A (SEC3A)
AT1G47578 AT1G47578.1 Redundant octanoyltransferase involved in fatty acid synthesis. protein_coding (LIP2P2) (LIP2P2)
AT1G47970 AT1G47970.1 nucleolin;(source:Araport11) protein_coding
AT1G48040 AT1G48040.1 Protein phosphatase 2C family protein;(source:Araport11) protein_coding
AT1G48120 AT1G48120.1 Encodes a nuclear localized aminotransferase-like protein containing a plant mobile domain. protein_coding MAIN-LIKE 3 (MAIL3) MAIN-LIKE 3 (MAIL3)
AT1G48195 AT1G48195.1 Zinc finger C-x8-C-x5-C-x3-H type family protein;(source:Araport11) protein_coding
AT1G48280 AT1G48280.1 hydroxyproline-rich glycoprotein family protein;(source:Araport11) protein_coding IPGA1-LIKE2 (IPGAL2) IPGA1-LIKE2 (IPGAL2)
AT1G48330 AT1G48330.1 SsrA-binding protein;(source:Araport11) protein_coding
AT1G48360 AT1G48360.2 Encodes a FAN1 homolog that is involved in interstrand crosslink repair. FAN1 appears to act in in a different pathway from MUS81 but in similar pathway with RECQ4A, RAD5A and MFH1. protein_coding FANCONI/FANCD2 ASSOCI- ATED NUCLEASE I (FAN1) FANCONI/FANCD2 ASSOCI- ATED NUCLEASE I (FAN1)
AT1G48490 AT1G48490.4 Protein kinase which together with IREH1 plays an important role in controlling root skewing and maintaining the microtubule network. protein_coding INCOMPLETE ROOT HAIR ELONGATION 3 (IRE3) INCOMPLETE ROOT HAIR ELONGATION 3 (IRE3)
AT1G48650 AT1G48650.2 DEA(D/H)-box RNA helicase family protein;(source:Araport11) protein_coding
AT1G48745 AT1G48745.1 hypothetical protein;(source:Araport11) protein_coding
AT1G48870 AT1G48870.1 Transducin/WD40 repeat-like superfamily protein;(source:Araport11) protein_coding
AT1G49140 AT1G49140.1 NADH dehydrogenase ubiquinone 1 beta subcomplex subunit 10-B-like protein (Complex I subunit NDUFS6);(source:Araport11) protein_coding
AT1G49210 AT1G49210.1 RING/U-box superfamily protein;(source:Araport11) protein_coding ARABIDOPSIS T??XICOS EN LEVADURA 76 (ATL76) ARABIDOPSIS T??XICOS EN LEVADURA 76 (ATL76)
AT1G49450 AT1G49450.1 Transducin/WD40 repeat-like superfamily protein;(source:Araport11) protein_coding ABA-INDUCED WD40 REPEAT 2 (AIW2) ABA-INDUCED WD40 REPEAT 2 (AIW2)
AT1G49490 AT1G49490.2 Pollen expressed protein required for pollen tube growth.Along with other members of the LRX family, itnteracts with RALF4 to control pollen tube growth and integrity. Loss of function results in premature pollen tube rupture and reduced fertility. protein_coding LEUCINE-RICH REPEAT/EXTENSIN 9 (LRX9) LEUCINE-RICH REPEAT/EXTENSIN 9 (LRX9)
AT1G49560 AT1G49560.1 Homeodomain-like superfamily protein;(source:Araport11) protein_coding HRS1 HOMOLOG6 (HHO6) HRS1 HOMOLOG6 (HHO6)
AT1G49600 AT1G49600.2 RNA-binding protein 47A;(source:Araport11) protein_coding
AT1G49620 AT1G49620.3 Kip-related protein (KRP) gene, encodes CDK (cyclin-dependent kinase) inhibitor (CKI), negative regulator of cell division. A member of seven KRP genes found in Arabidopsis thaliana. Differential expression patterns for distinct KRPs were revealed by in situ hybridization. Binds to D type cyclins and may inhibit cell cycle. protein_coding
AT1G49750 AT1G49750.1 Leucine-rich repeat (LRR) family protein;(source:Araport11) protein_coding
AT1G49780 AT1G49780.1 PUB25 and PUB26 are closely related paralogs that encode functional E3 ligases. They function in immune response pathway by targeting BIK1 for degradation. protein_coding PLANT U-BOX 26 (PUB26) PLANT U-BOX 26 (PUB26)
AT1G49920 AT1G49920.1 MuDR family transposase;(source:Araport11) protein_coding
AT1G49938 AT1G49938.1 hypothetical protein;(source:Araport11) long_noncoding_rna
AT1G49980 AT1G49980.1 DNA/RNA polymerases superfamily protein;(source:Araport11) protein_coding
AT1G50040 AT1G50040.1 formin-like protein, putative (DUF1005);(source:Araport11) protein_coding
AT1G50170 AT1G50170.1 encodes sirohydrochlorin ferrochelatase catalyzing the last step of the siroheme biosynthesis protein_coding SIROHYDROCHLORIN FERROCHELATASE B (SIRB) SIROHYDROCHLORIN FERROCHELATASE B (SIRB);SIROHYDROCHLORIN FERROCHELATASE B (ATSIRB)
AT1G50250 AT1G50250.1 encodes an FTSH protease that is localized to the chloroplast. Involved in the D1 repair cycle of Photosystem II. FtsH1 and FtsH5 are interchangeable in thylakoid membranes. protein_coding FTSH PROTEASE 1 (FTSH1) FTSH PROTEASE 1 (FTSH1)
AT1G50280 AT1G50280.1 BTB/POZ protein that forms a complex with CUL3a. Involved in repression of ABA responses. protein_coding BTB/POZ PROTEIN HYPERSENSITIVE TO ABA 1 (BPH1) BTB/POZ PROTEIN HYPERSENSITIVE TO ABA 1 (BPH1)
AT1G50350 AT1G50350.1 E3 ubiquitin-protein ligase RING1-like protein;(source:Araport11) protein_coding
AT1G50570 AT1G50570.1 Calcium-dependent lipid-binding (CaLB domain) family protein;(source:Araport11) protein_coding
AT1G50640 AT1G50640.1 encodes a member of the ERF (ethylene response factor) subfamily B-1 of ERF/AP2 transcription factor family (ATERF-3). The protein contains one AP2 domain. There are 15 members in this subfamily including ATERF-3, ATERF-4, ATERF-7, and leafy petiole. protein_coding ETHYLENE RESPONSIVE ELEMENT BINDING FACTOR 3 (ERF3) (ATERF3);ETHYLENE RESPONSIVE ELEMENT BINDING FACTOR 3 (ERF3)
AT1G51060 AT1G51060.1 Encodes HTA10, a histone H2A protein. The mRNA is cell-to-cell mobile. protein_coding HISTONE H2A 10 (HTA10) HISTONE H2A 10 (HTA10)
AT1G51170 AT1G51170.1 Encodes an active AGC VIII protein kinase that interacts with the putative transcription factor ATS and regulates planar growth during integument development in the ovule. Mutants exhibit ectopic growth in filaments and petals, as well as aberrant embryogenesis. protein_coding UNICORN (UCN) AGC2 KINASE 3 (AGC2-3);UNICORN (UCN)
AT1G51560 AT1G51560.1 Pyridoxamine 5-phosphate oxidase family protein;(source:Araport11) protein_coding ONEIRIC2 (ONE2) ONEIRIC2 (ONE2)
AT1G51570 AT1G51570.1 Required for maintenance of inflorescence and shoot SAMs and normal development of the derived vascular cambium, functions in the SAM to promote continuous organogenesis, affects SAM development through STM, where it affects intracellular localization of STM in SAM cells in the peripheral region and prevents STM localization toward the cell wall of SAM cells in the periphera…
AT1G51650 AT1G51650.1 ATP synthase epsilon chain;(source:Araport11) protein_coding
AT1G51660 AT1G51660.1 Encodes a mitogen-activated map kinase kinase (there are nine in Arabidopsis) involved in innate immunity. This protein activates MPK3/MPK6 and early-defense genes redundantly with MKK5. In plants with both MKK5 and MKK4 levels reduced by RNAi plants, floral organs do not abscise suggestion a role for both proteins in mediating floral organ abscission. The mRNA is cell-to-ce…
AT1G51840 AT1G51840.1 kinase-like protein;(source:Araport11) protein_coding STRESS INDUCED FACTOR 1 (SIF1) STRESS INDUCED FACTOR 1 (SIF1)
AT1G51950 AT1G51950.1 indole-3-acetic acid inducible 18;(source:Araport11) protein_coding INDOLE-3-ACETIC ACID INDUCIBLE 18 (IAA18) INDOLE-3-ACETIC ACID INDUCIBLE 18 (IAA18)
AT1G52200 AT1G52200.1 PLAC8 family protein;(source:Araport11) protein_coding
AT1G52220 AT1G52220.1 Thylakoid membrane localized protein that interacts with other CURT family proteins. Oligomerization is associated with grana thylakoid curavature. protein_coding CURVATURE THYLAKOID 1C (CURT1C) CURVATURE THYLAKOID 1C (CURT1C)
AT1G52290 AT1G52290.1 Encodes a member of the proline-rich extensin-like receptor kinase (PERK) family. This family consists of 15 predicted receptor kinases (PMID: 15653807). protein_coding PROLINE-RICH EXTENSIN-LIKE RECEPTOR KINASE 15 (PERK15) PROLINE-RICH EXTENSIN-LIKE RECEPTOR KINASE 15 (PERK15);PROLINE-RICH EXTENSIN-LIKE RECEPTOR KINASE 15 (AtPERK15)
AT1G52343 AT1G52343.1 Similar to GET2, transmembrane protein that interacts with GET1. protein_coding (G1IP-LIKE) (G1IP-LIKE)
AT1G52360 AT1G52360.2 Coatomer, beta subunit;(source:Araport11) protein_coding
AT1G52400 AT1G52400.1 encodes a member of glycosyl hydrolase family 1, located in inducible ER bodies which were formed after wounding, required in inducible ER body formation The mRNA is cell-to-cell mobile. protein_coding BETA GLUCOSIDASE 18 (BGLU18) BETA-GLUCOSIDASE HOMOLOG 1 (BGL1);BETA GLUCOSIDASE 18 (BGLU18);A. THALIANA BETA-GLUCOSIDASE 1 (ATBG1)
AT1G52540 AT1G52540.1 Protein kinase superfamily protein;(source:Araport11) protein_coding
AT1G52565 AT1G52565.1 cytochrome P450 family protein;(source:Araport11) protein_coding
AT1G52720 AT1G52720.1 hypothetical protein;(source:Araport11) protein_coding
AT1G52800 AT1G52800.1 2-oxoglutarate (2OG) and Fe(II)-dependent oxygenase superfamily protein;(source:Araport11) protein_coding
AT1G52950 AT1G52950.1 Nucleic acid-binding, OB-fold-like protein;(source:Araport11) protein_coding
AT1G53000 AT1G53000.2 Encodes a mitochondrial-localized CMP-KDO (3-deoxy-D-manno-octulosonate) synthetase. This is the enzyme activating KDO as a nucleotide sugar prior to its incorporation into rhamnogalacturonan-II. Heterozygous mutants are defective in pollen development and in pollen tube elongation. protein_coding
AT1G53030 AT1G53030.1 encodes a copper chaperone, can functional complements the yeast COX17 null mutant. May play a role in the delivery of copper to mitochondria. Expressed in roots and thus may also play a role in copper transport in the roots. protein_coding
AT1G53035 AT1G53035.2 transmembrane protein;(source:Araport11) protein_coding
AT1G53040 AT1G53040.1 tRNA (met) cytidine acetyltransferase, putative (DUF616);(source:Araport11) protein_coding
AT1G53060 AT1G53060.1 Legume lectin family protein;(source:Araport11) protein_coding
AT1G53170 AT1G53170.1 encodes a member of the ERF (ethylene response factor) subfamily B-1 of ERF/AP2 transcription factor family (ATERF-8). The protein contains one AP2 domain. There are 15 members in this subfamily including ATERF-3, ATERF-4, ATERF-7, and leafy petiole. protein_coding ETHYLENE RESPONSE FACTOR 8 (ERF8) ETHYLENE RESPONSE FACTOR 8 (ERF8);ETHYLENE RESPONSE ELEMENT BINDING FACTOR 4 …
AT1G53180 AT1G53180.2 hypothetical protein;(source:Araport11) protein_coding
AT1G53345 AT1G53345.1 DHHA1 domain protein;(source:Araport11) protein_coding
AT1G53380 AT1G53380.1 hypothetical protein (DUF641);(source:Araport11) protein_coding
AT1G53460 AT1G53460.1 craniofacial development protein;(source:Araport11) protein_coding
AT1G53510 AT1G53510.1 Member of MAP Kinase familly. Target of MPKKK20 phosphorylation. Mutant root growth is sensitive oryzalin and suggestive of a role in signaling during microtubule organization. protein_coding MITOGEN-ACTIVATED PROTEIN KINASE 18 (MPK18) MITOGEN-ACTIVATED PROTEIN KINASE 18 (MPK18);ARABIDOPSIS THALIANA MAP KINASE 18 (ATMPK18)
AT1G53520 AT1G53520.1 Encodes a plastid stroma localized fatty acid binding protein involved in fatty acid metabolism. protein_coding FATTY-ACID-BINDING PROTEIN 3 (FAP3) (ATFAP3);FATTY-ACID-BINDING PROTEIN 3 (FAP3)
AT1G53655 AT1G53655.1 transmembrane protein;(source:Araport11) protein_coding
AT1G53690 AT1G53690.1 Protein of unknown function that is homologous to At5g41010, which encodes a non-catalytic subunit common to nuclear DNA-dependent RNA polymerases II, IV and V; homologous to budding yeast RPB12. protein_coding
AT1G53700 AT1G53700.1 The WAG1 and its homolog, WAG2 each encodes a protein-serine/threonine kinase that are nearly 70% identical to PsPK3 protein. All three together with CsPK3 belong to PsPK3-type kinases. At the N-terminus, all four possess a serine/threonine-rich domain. They are closely related to Arabidopsis kinases PINOID. wag1/wag2 double mutants exhibit a pronounced wavy root phenotype w…
AT1G53720 AT1G53720.1 Encodes a cyclophilin, member of a family modular proteins consisting of a peptidyl-prolyl cis? trans isomerase (PPIase) domain, followed by an RNA recognition motif (RRM), and a C-terminal domain enriched in charged amino acids. Interacts with with SCL33/SR33 and with a majority of Arabidopsis SR proteins and the largest subunit of RNA polymerase II. Localizes to the nucleu…
AT1G53830 AT1G53830.1 encodes a pectin methylesterase involved in callus formation. protein_coding PECTIN METHYLESTERASE 2 (PME2) PECTIN METHYLESTERASE 2 (ATPME2);PECTIN METHYLESTERASE 2 (PME2)
AT1G53887 AT1G53887.1 hypothetical protein;(source:Araport11) protein_coding
AT1G53920 AT1G53920.1 Contains lipase signature motif and GDSL domain. protein_coding GDSL-MOTIF LIPASE 5 (GLIP5) GDSL-MOTIF LIPASE 5 (GLIP5)
AT1G54010 AT1G54010.1 GDSL-motif esterase/acyltransferase/lipase. Enzyme group with broad substrate specificity that may catalyze acyltransfer or hydrolase reactions with lipid and non-lipid substrates. protein_coding GDSL-LIKE LIPASE 23 (GLL23) GDSL-LIKE LIPASE 23 (GLL23)
AT1G54040 AT1G54040.2 Epithiospecifier protein, interacts with WRKY53. Involved in pathogen resistance and leaf senescence. protein_coding EPITHIOSPECIFIER PROTEIN (ESP) (TASTY);EPITHIOSPECIFIER PROTEIN (ESP)
AT1G54050 AT1G54050.1 HSP20-like chaperones superfamily protein;(source:Araport11) protein_coding (HSP17.4B) (HSP17.4B)
AT1G54095 AT1G54095.1 DUF1677 family protein, putative (DUF1677);(source:Araport11) protein_coding
AT1G54200 AT1G54200.1 DNA mismatch repair Msh6-like protein;(source:Araport11) protein_coding BIG GRAIN 3 (BG3) BIG GRAIN 3 (BG3)
AT1G54260 AT1G54260.1 winged-helix DNA-binding transcription factor family protein;(source:Araport11) protein_coding
AT1G54340 AT1G54340.1 NADP-specific isocitrate dehydrogenase (ICDH) The mRNA is cell-to-cell mobile. protein_coding ISOCITRATE DEHYDROGENASE (ICDH) ISOCITRATE DEHYDROGENASE (ICDH)
AT1G54410 AT1G54410.1 Encodes a KS-type dehydrin can reduce the formation of reactive oxygen species (ROS) from Cu. protein_coding DEHYDRIN 11KDA (HIRD11) DEHYDRIN 11KDA (HIRD11); (ATHIRD11)
AT1G54730 AT1G54730.2 Major facilitator superfamily protein;(source:Araport11) protein_coding
AT1G54740 AT1G54740.1 FANTASTIC four-like protein (DUF3049);(source:Araport11) protein_coding
AT1G54990 AT1G54990.1 auxin response mutant (AXR4) The mRNA is cell-to-cell mobile. protein_coding AUXIN RESISTANT 4 (AXR4) REDUCED ROOT GRAVITROPISM (RGR);AUXIN RESISTANT 4 (AXR4);REDUCED ROOT GRAVITROPISM 1 (RGR1)
AT1G55207 AT1G55207.1 hypothetical protein;(source:Araport11) protein_coding
AT1G55210 AT1G55210.1 Disease resistance-responsive (dirigent-like protein) family protein;(source:Araport11) protein_coding
AT1G55250 AT1G55250.1 Encodes one of two orthologous E3 ubiquitin ligases in Arabidopsis that are involved in monoubiquitination of histone H2B. protein_coding HISTONE MONO-UBIQUITINATION 2 (HUB2) HISTONE MONO-UBIQUITINATION 2 (HUB2)
AT1G55260 AT1G55260.1 Bifunctional inhibitor/lipid-transfer protein/seed storage 2S albumin superfamily protein;(source:Araport11) protein_coding GLYCOSYLPHOSPHATIDYLINOSITOL-ANCHORED LIPID PROTEIN TRANSFER 6 (LTPG6) GLYCOSYLPHOSPHATIDYLINOSITOL-ANCHORED LIPID PROTEIN TRANSFER 6 (LTPG6)
AT1G55280 AT1G55280.2 Lipase/lipooxygenase, PLAT/LH2 family protein;(source:Araport11) protein_coding
AT1G55370 AT1G55370.2 NDH-dependent cyclic electron flow 5;(source:Araport11) protein_coding NDH-DEPENDENT CYCLIC ELECTRON FLOW 5 (NDF5) NDH-DEPENDENT CYCLIC ELECTRON FLOW 5 (NDF5)
AT1G55475 AT1G55475.1 hypothetical protein;(source:Araport11) protein_coding
AT1G55500 AT1G55500.5 YTHDF protein which togeteher with ECT2 and ECT3 is involved in cell proliferation during plant organogenesis. protein_coding
AT1G55580 AT1G55580.1 Encodes a member of the GRAS family of putative transcriptional regulators. It is involved in the initiation of axillary meristems during both the vegetative and reproductive growth phases and functions upstream of REV and AXR1 in the regulation of shoot branching. protein_coding LATERAL SUPPRESSOR (LAS) SCARECROW-LIKE 18 (SCL18);LATERAL SUPPRESSOR (LAS)
AT1G55675 AT1G55675.1 transmembrane protein;(source:Araport11) protein_coding
AT1G55805 AT1G55805.1 BolA-like family protein;(source:Araport11) protein_coding HOMOLOG OF E.COLI BOLA 1 (BOLA1) HOMOLOG OF E.COLI BOLA 1 (BOLA1);HOMOLOG OF E.COLI BOLA 2 (BOLA2)
AT1G55840 AT1G55840.1 Sec14p-like phosphatidylinositol transfer family protein;(source:Araport11) protein_coding
AT1G55910 AT1G55910.1 member of Putative zinc transporter ZIP2 - like family protein_coding ZINC TRANSPORTER 11 PRECURSOR (ZIP11) ZINC TRANSPORTER 11 PRECURSOR (ZIP11)
AT1G55960 AT1G55960.1 Polyketide cyclase/dehydrase and lipid transport superfamily protein;(source:Araport11) protein_coding
AT1G55990 AT1G55990.1 glycine-rich protein;(source:Araport11) protein_coding
AT1G56145 AT1G56145.2 Leucine-rich repeat transmembrane protein kinase;(source:Araport11) protein_coding
AT1G56150 AT1G56150.1 SAUR-like auxin-responsive protein family;(source:Araport11) protein_coding SMALL AUXIN UPREGULATED 71 (SAUR71) SMALL AUXIN UPREGULATED 71 (SAUR71)
AT1G56200 AT1G56200.1 Encodes a chloroplast localized protein that is essential for chloroplast development. protein_coding EMBRYO DEFECTIVE 1303 (emb1303) GLUCOSE SENSITIVE MUTANT 3 (GSM3);EMBRYO DEFECTIVE 1303 (emb1303)
AT1G56210 AT1G56210.1 Heavy metal transport/detoxification superfamily protein;(source:Araport11) protein_coding HEAVY METAL ASSOCIATED PROTEIN 10 (ATHMP10) HEAVY METAL ASSOCIATED PROTEIN 10 (ATHMP10)
AT1G56220 AT1G56220.3 Dormancy/auxin associated family protein;(source:Araport11) protein_coding
AT1G56345 AT1G56345.1 Enzyme for the pseudouridine (&#936;) to uridine (U) conversion. protein_coding (RLUA4) (RLUA4)
AT1G56520 AT1G56520.2 Disease resistance protein (TIR-NBS-LRR class) family;(source:Araport11) protein_coding
AT1G56650 AT1G56650.1 Encodes a putative MYB domain containing transcription factor involved in anthocyanin metabolism and radical scavenging. Essential for the sucrose-mediated expression of the dihydroflavonol reductase gene. Auxin and ethylene responsiveness of PAP1 transcription is lost in myb12 mutants. Interacts with JAZ proteins to regulate anthocyanin accumulation. protein_coding PRODUCTI…
AT1G56660 AT1G56660.1 MAEBL domain protein;(source:Araport11) protein_coding
AT1G57610 AT1G57610.1 calcium uniporter (DUF607);(source:Araport11) protein_coding MITOCHONDRIAL CALCIUM UPTAKE2 (MCU2) MITOCHONDRIAL CALCIUM UPTAKE2 (MCU2)
AT1G57660 AT1G57660.1 Translation protein SH3-like family protein;(source:Araport11) protein_coding
AT1G57720 AT1G57720.1 Translation elongation factor EF1B, gamma chain;(source:Araport11) protein_coding
AT1G57860 AT1G57860.1 Translation protein SH3-like family protein;(source:Araport11) protein_coding
AT1G57990 AT1G57990.1 Member of a family of proteins related to PUP1, a purine transporter. May be involved in the transport of purine and purine derivatives such as cytokinins, across the plasma membrane. protein_coding PURINE PERMEASE 18 (PUP18) PURINE PERMEASE 18 (ATPUP18);PURINE PERMEASE 18 (PUP18)
AT1G58150 AT1G58150.1 phosphoglycerate kinase;(source:Araport11) protein_coding
AT1G58160 AT1G58160.1 At1g58160 in Col-0 has been shown to be a pseudogene due to a stop codon in the first exon (PMID:22307853). Its functional copy in other ecotypes (Bay-0) encodes JAX1, a jacalin-type lectin gene that confers resistance against potexviruses. pseudogene JACALIN-TYPE LECTIN REQUIRED FOR POTEXVIRUS RESISTANCE 1 (JAX1) JACALIN-TYPE LECTIN REQUIRED FOR POTEXVIRUS RESISTANCE 1 (JAX…
AT1G58200 AT1G58200.1 A member of MscS-like gene family, structurally very similar to MSL2, comprising of an N-terminal chloroplast transit peptide, five trans-membrane helices and a C-terminal cytoplasmic domain. Mutant plants showed abnormalities in the size and shape of plastids. MSL3-GFP was localized to discrete foci on the plastid envelope and co-localize with the plastid division protein A…
AT1G58270 AT1G58270.1 ZW9 mRNA, complete cds The mRNA is cell-to-cell mobile. protein_coding (ZW9) (ZW9)
AT1G58300 AT1G58300.1 Encodes a member (HO4) of the heme oxygenase family. protein_coding HEME OXYGENASE 4 (ho4) HEME OXYGENASE 4 (ho4)
AT1G58340 AT1G58340.1 Encodes a plant MATE (multidrug and toxic compound extrusion) transporter that is localized to the Golgi complex and small organelles and is involved in determining the rate of organ initiation. It is also involved in iron homeostasis when plants are under osmotic stress. protein_coding (ZF14) (ZF14);ARABIDOPSIS ABNORMAL SHOOT4 (ABS4);BUSH-AND-CHLOROTIC-DWARF 1 (BCD1);ZRIZI …
AT1G59590 AT1G59590.1 ZCF37 mRNA, complete cds The mRNA is cell-to-cell mobile. protein_coding (ZCF37) (ZCF37)
AT1G59970 AT1G59970.1 Matrix metalloproteinase important for root development and root bacterial communities. Modulates auxin/ABA signaling rendering the plant sensitive to drought stress and recruiting differential root bacterial communities. protein_coding (AT5-MMP) (AT5-MMP)
AT1G59990 AT1G59990.1 Chloroplast DEAD-box ATP-dependent RNA helicase which interacts with LEA5 in chloroplasts. protein_coding EMBRYO DEFECTIVE 3108 (EMB3108) EMBRYO DEFECTIVE 3108 (EMB3108);HEAVY SEED 3 (HS3);RNA HELICASE 22 (RH22)
AT1G60000 AT1G60000.1 RNA-binding (RRM/RBD/RNP motifs) family protein;(source:Araport11) protein_coding CHLOROPLAST RNA BINDING PROTEIN 28A (CP28A) CHLOROPLAST RNA BINDING PROTEIN 28A (CP28A)
AT1G60010 AT1G60010.1 PADRE protein down-regulated after infection by S. sclerotiorun. protein_coding
AT1G60450 AT1G60450.1 Predicted to encode a galactinol synthase. protein_coding GALACTINOL SYNTHASE 7 (GolS7) GALACTINOL SYNTHASE 7 (GolS7);GALACTINOL SYNTHASE 7 (AtGolS7)
AT1G60590 AT1G60590.1 Pectin lyase-like superfamily protein;(source:Araport11) protein_coding
AT1G60610 AT1G60610.1 SBP (S-ribonuclease binding protein) family protein;(source:Araport11) protein_coding
AT1G60870 AT1G60870.1 maternal effect embryo arrest 9;(source:Araport11) protein_coding MATERNAL EFFECT EMBRYO ARREST 9 (MEE9) MATERNAL EFFECT EMBRYO ARREST 9 (MEE9)
AT1G61040 AT1G61040.1 Encodes a yeast Paf1C subunit homolog required for the expression of the MADS box gene FLC and other members of the FLC/MAF MADS-box gene family. Member of PAF-C complex. protein_coding VERNALIZATION INDEPENDENCE 5 (VIP5) VERNALIZATION INDEPENDENCE 5 (VIP5)
AT1G61260 AT1G61260.1 cotton fiber (DUF761);(source:Araport11) protein_coding
AT1G61290 AT1G61290.1 member of SYP12 Gene Family, involved in the growth of the pollen tube tip (inferred from T-DNA mutants). protein_coding SYNTAXIN OF PLANTS 124 (SYP124) SYNTAXIN OF PLANTS 124 (SYP124); (ATSYP124)
AT1G61340 AT1G61340.1 Encodes a F-box protein induced by various biotic or abiotic stress. protein_coding F-BOX STRESS INDUCED 1 (FBS1) (ATFBS1);F-BOX STRESS INDUCED 1 (FBS1)
AT1G61350 AT1G61350.1 ARM repeat superfamily protein;(source:Araport11) protein_coding
AT1G61460 AT1G61460.1 G-type lectin S-receptor-like Serine/Threonine-kinase;(source:Araport11) protein_coding
AT1G61520 AT1G61520.1 PSI type III chlorophyll a/b-binding protein (Lhca3*1) The mRNA is cell-to-cell mobile. protein_coding PHOTOSYSTEM I LIGHT HARVESTING COMPLEX GENE 3 (LHCA3) PHOTOSYSTEM I LIGHT HARVESTING COMPLEX GENE 3 (LHCA3)
AT1G61580 AT1G61580.1 R-protein L3 B;(source:Araport11) protein_coding R-PROTEIN L3 B (RPL3B) ARABIDOPSIS RIBOSOMAL PROTEIN 2 (ARP2);R-PROTEIN L3 B (RPL3B)
AT1G61600 AT1G61600.1 DUF1262 family protein (DUF1262);(source:Araport11) protein_coding
AT1G61660 AT1G61660.1 Encodes a transcriptional activator that regulates the expression of genes by binding to their GCG- or E-boxes to mediate physiological responses, including proline biosynthesis and ROS scavenging pathways, to enhance stress tolerance. Governs the competence of pericycle cells to initiate lateral root primordium formation. protein_coding (ATBHLH112) (PFA4); (ATBHLH112)
AT1G61667 AT1G61667.2 serine protease, putative (Protein of unknown function, DUF538);(source:Araport11) protein_coding
AT1G61760 AT1G61760.1 Late embryogenesis abundant (LEA) hydroxyproline-rich glycoprotein family;(source:Araport11) protein_coding
AT1G62300 AT1G62300.1 Encodes a transcription factor WRKY6. Regulates Phosphate1 (Pho1) expression in response to low phosphate (Pi) stress. protein_coding (WRKY6) (WRKY6); (ATWRKY6)
AT1G62310 AT1G62310.1 Encodes a probable H3K9me2 demethylase. Functions in trichome morphogenesis via regulation of GL3. protein_coding (JMJ29) (JMJ29)
AT1G62370 AT1G62370.1 RING/U-box superfamily protein;(source:Araport11) protein_coding
AT1G62422 AT1G62422.1 hypothetical protein;(source:Araport11) protein_coding
AT1G62430 AT1G62430.1 Encodes a CDP-diacylglycerol synthase, involved in phospholipid biosynthesis. protein_coding CDP-DIACYLGLYCEROL SYNTHASE 1 (CDS1) CDP-DIACYLGLYCEROL SYNTHASE 1 (CDS1);CDP-DIACYLGLYCEROL SYNTHASE 1 (ATCDS1)
AT1G62570 AT1G62570.1 belongs to the flavin-monooxygenase (FMO) family, encodes a glucosinolate S-oxygenase that catalyzes the conversion of methylthioalkyl glucosinolates to methylsulfinylalkyl glucosinolates The mRNA is cell-to-cell mobile. protein_coding FLAVIN-MONOOXYGENASE GLUCOSINOLATE S-OXYGENASE 4 (FMO GS-OX4) FLAVIN-MONOOXYGENASE GLUCOSINOLATE S-OXYGENASE 4 (FMO GS-OX4)
AT1G62580 AT1G62580.1 Encodes a flavin monooxygenase that binds NO, has a higher affinity for NO than for O(2) and can generate cGMP from GTP in vitro in an NO-dependent manner. protein_coding NITRIC OXIDE-DEPENDENT GUANYLATE CYCLASE 1 (NOGC1) NITRIC OXIDE-DEPENDENT GUANYLATE CYCLASE 1 (NOGC1)
AT1G62820 AT1G62820.1 Calcium-binding EF-hand family protein;(source:Araport11) protein_coding (CML14) (CML14)
AT1G63240 AT1G63240.1 Methyl-DNA binding protein which interacts with RMB1 and ROS1 acting in the base excision repair pathway through DNA methylation. protein_coding ROS1-ASSOCIATED METHYL-DNA BINDING PROTEIN 1 (RMB1) ROS1-ASSOCIATED METHYL-DNA BINDING PROTEIN 1 (RMB1)
AT1G63420 AT1G63420.1 O-glucosyltransferase-like protein (DUF821);(source:Araport11) protein_coding
AT1G63570 AT1G63570.2 Receptor-like protein kinase-related family protein;(source:Araport11) protein_coding
AT1G63720 AT1G63720.1 hydroxyproline-rich glycoprotein family protein;(source:Araport11) protein_coding
AT1G63730 AT1G63730.1 Disease resistance protein (TIR-NBS-LRR class) family;(source:Araport11) protein_coding
AT1G63750 AT1G63750.3 miR825-5p target proposed as a phasiRNA producing locus. protein_coding
AT1G63800 AT1G63800.1 ubiquitin-conjugating enzyme 5;(source:Araport11) protein_coding UBIQUITIN-CONJUGATING ENZYME 5 (UBC5) UBIQUITIN-CONJUGATING ENZYME 5 (UBC5)
AT1G63840 AT1G63840.1 RING/U-box superfamily protein;(source:Araport11) protein_coding
AT1G63870 AT1G63870.1 Disease resistance protein (TIR-NBS-LRR class) family;(source:Araport11) protein_coding
AT1G64060 AT1G64060.1 Interacts with AtrbohD gene to fine tune the spatial control of ROI production and hypersensitive response to cell in and around infection site. protein_coding RESPIRATORY BURST OXIDASE PROTEIN F (RBOH F) RESPIRATORY BURST OXIDASE PROTEIN F (ATRBOH F);ARABIDOPSIS THALIANA RESPIRATORY BURST OXIDASE HOMOLOG F (ATRBOHF);RESPIRATORY BURST OXIDASE PROTEIN F (RBOH F); (RBOHAP108);…
AT1G64065 AT1G64065.1 Late embryogenesis abundant (LEA) hydroxyproline-rich glycoprotein family;(source:Araport11) protein_coding
AT1G64080 AT1G64080.1 Encodes a member of the MAKR (MEMBRANE-ASSOCIATED KINASE REGULATOR) gene family. MAKRs have putative kinase interacting motifs and membrane localization signals. Known members include: AT5G26230 (MAKR1), AT1G64080 (MAKR2), AT2G37380 (MAKR3), AT2G39370 (MAKR4), AT5G52870 (MAKR5) and AT5G52900 (MAKR6). protein_coding MEMBRANE-ASSOCIATED KINASE REGULATOR 2 (MAKR2) MEMBRANE-ASSO…
AT1G64180 AT1G64180.1 intracellular protein transport protein USO1-like protein;(source:Araport11) protein_coding
AT1G64290 AT1G64290.1 F-box protein-like protein;(source:Araport11) protein_coding
AT1G64405 AT1G64405.1 hypothetical protein;(source:Araport11) protein_coding
AT1G64490 AT1G64490.1 DEK, chromatin associated protein;(source:Araport11) protein_coding
AT1G64620 AT1G64620.1 Plant-specific Dof transcription factor which regulates vascular cell di#erentiation and lignin biosynthesis. protein_coding (DOF1.8) (VDOF2); (DOF1.8)
AT1G64780 AT1G64780.1 encodes an ammonium transporter protein believed to act as a high affinity transporter. It is expressed in the root, primarily in endodermal and cortical cells, and contributes to ammonium uptake in the root. protein_coding AMMONIUM TRANSPORTER 1;2 (AMT1;2) AMMONIUM TRANSPORTER 1;2 (ATAMT1;2);AMMONIUM TRANSPORTER 1;2 (AMT1;2)
AT1G64900 AT1G64900.1 Encodes cytochrome P450 (CYP89A2). The mRNA is cell-to-cell mobile. protein_coding CYTOCHROME P450, FAMILY 89, SUBFAMILY A, POLYPEPTIDE 2 (CYP89A2) (CYP89);CYTOCHROME P450, FAMILY 89, SUBFAMILY A, POLYPEPTIDE 2 (CYP89A2)
AT1G65000 AT1G65000.1 F-box only protein;(source:Araport11) protein_coding
AT1G65090 AT1G65090.2 Protein of unknown function that is found on the surfaces of lipid droplets and may function to anchor the droplets to the plasma membrane. protein_coding SEED LIPID DROPLET PROTEIN1 (SLDP1) SEED LIPID DROPLET PROTEIN1 (SLDP1)
AT1G65120 AT1G65120.2 Ubiquitin carboxyl-terminal hydrolase-related protein;(source:Araport11) protein_coding
AT1G65130 AT1G65130.1 Ubiquitin carboxyl-terminal hydrolase-related protein;(source:Araport11) protein_coding
AT1G65230 AT1G65230.1 located in chloroplast protein_coding
AT1G65295 AT1G65295.1 ubiquitin carboxyl-terminal hydrolase;(source:Araport11) protein_coding
AT1G65310 AT1G65310.2 Encodes a xyloglucan endotransglucosylase/hydrolase with only only the endotransglucosylase (XET; EC 2.4.1.207) activity towards xyloglucan and non-detectable endohydrolytic (XEH; EC 3.2.1.151) activity. Expressed in the mature or basal regions of both the main and lateral roots, but not in the tip of these roots where cell division occurs. protein_coding
AT1G65486 AT1G65486.3 Secreted peptide which functions in plant growth and pathogen defense. protein_coding (STMP4) (STMP4)
AT1G65520 AT1G65520.1 encodes a peroxisomal delta3, delta2-enoyl CoA isomerase, involved in unsaturated fatty acid degradation protein_coding DELTA(3), DELTA(2)-ENOYL COA ISOMERASE 1 (ECI1) ARABIDOPSIS THALIANA DELTA(3), DELTA(2)-ENOYL COA ISOMERASE 1 (ATECI1); (PEC11);ENOYL-COA HYDRATASE/ISOMERASE C (ECHIC);DELTA(3), DELTA(2)-ENOYL COA ISOMERASE 1 (ECI1)
AT1G65620 AT1G65620.1 required for formation of a symmetric flat leaf lamina, encodes a member of a family of proteins characterized by cysteine repeats and a leucine zipper; involved in KNOX gene regulation. Acts together with ASL1 in proximal-distal symmetry determination. Forms a complex with AS1 that binds to the BP promoter and leads to silencing of BP. protein_coding ASYMMETRIC LEAVES 2 (AS…
AT1G65710 AT1G65710.1 serine/arginine repetitive matrix-like protein;(source:Araport11) protein_coding
AT1G65870 AT1G65870.1 Disease resistance-responsive (dirigent-like protein) family protein;(source:Araport11) protein_coding
AT1G65900 AT1G65900.1 plant/protein;(source:Araport11) protein_coding
AT1G65960 AT1G65960.2 glutamate decarboxylase (GAD2) The mRNA is cell-to-cell mobile. protein_coding GLUTAMATE DECARBOXYLASE 2 (GAD2) GLUTAMATE DECARBOXYLASE 2 (GAD2)
AT1G66060 AT1G66060.1 hypothetical protein (DUF577);(source:Araport11) protein_coding
AT1G66110 AT1G66110.1 hypothetical protein (DUF577);(source:Araport11) protein_coding
AT1G66160 AT1G66160.1 CYS, MET, PRO, and GLY protein 1;(source:Araport11) protein_coding CYS, MET, PRO, AND GLY PROTEIN 1 (CMPG1) CYS, MET, PRO, AND GLY PROTEIN 1 (CMPG1); (ATCMPG1)
AT1G66180 AT1G66180.1 The gene encodes a putative aspartyl protease (ASP). Its expression is induced in response to light and ascorbate. The mRNA is cell-to-cell mobile. protein_coding
AT1G66190 AT1G66190.1 hypothetical protein;(source:Araport11) protein_coding
AT1G66240 AT1G66240.1 homolog of anti-oxidant 1;(source:Araport11) protein_coding HOMOLOG OF ANTI-OXIDANT 1 (ATX1) HOMOLOG OF ANTI-OXIDANT 1 (ATX1);HEAVY METAL ASSOCIATED PROTEIN 14 (ATHMP14); (ATATX1)
AT1G66350 AT1G66350.1 Negative regulator of GA responses, member of GRAS family of transcription factors. Also belongs to the DELLA proteins that restrain the cell proliferation and expansion that drives plant growth. RGL1 may be involved in reducing ROS accumulation in response to stress by up-regulating the transcription of superoxide dismutases. Rapidly degraded in response to GA. Involved in …
AT1G66390 AT1G66390.1 Production of anthocyanin pigment 2 protein (PAP2). protein_coding MYB DOMAIN PROTEIN 90 (MYB90) (ATMYB90);MYB DOMAIN PROTEIN 90 (MYB90);PRODUCTION OF ANTHOCYANIN PIGMENT 2 (PAP2)
AT1G66400 AT1G66400.1 Encodes a calmodulin-like protein. Regulates nitric oxide levels and transition to flowering. protein_coding CALMODULIN LIKE 23 (CML23) CALMODULIN LIKE 23 (CML23)
AT1G66410 AT1G66410.2 encodes a calmodulin protein_coding CALMODULIN 4 (CAM4) CALMODULIN 4 (CAM4)
AT1G66810 AT1G66810.1 Encodes a tandem CCCH zinc finger (TZF) protein that can bind DNA and RNA, function as a transcriptional activator, and is involved in secondary wall biosynthesis. protein_coding (ATC3H14) (ATC3H14)
AT1G66840 AT1G66840.1 Encodes a coiled-coil protein WEB2 (weak chloroplast movement under blue light 2, also named PMI2/plastid movement impaired 2). Involved in chloroplast avoidance movement under intermediate and high light intensities. WEB2, together with another coiled-coil protein WEB1 (AT2G26570), maintains the chloroplast photorelocation movement velocity. protein_coding PLASTID MOVEMENT …
AT1G66890 AT1G66890.1 50S ribosomal-like protein;(source:Araport11) protein_coding
AT1G66980 AT1G66980.2 Encodes SNC4 (suppressor of npr1-1, constitutive 4), an atypical receptor-like kinase with two predicted extracellular glycerophosphoryl diester phosphodiesterase domains. protein_coding
AT1G67050 AT1G67050.1 membrane-associated kinase regulator;(source:Araport11) protein_coding
AT1G67105 AT1G67105.1 other_RNA;(source:Araport11) other_rna
AT1G67340 AT1G67340.1 HCP-like superfamily protein with MYND-type zinc finger;(source:Araport11) protein_coding
AT1G67510 AT1G67510.1 Leucine-rich repeat protein kinase family protein;(source:Araport11) protein_coding
AT1G67590 AT1G67590.1 Remorin family protein;(source:Araport11) protein_coding
AT1G67630 AT1G67630.1 DNA polymerase alpha 2;(source:Araport11) protein_coding DNA POLYMERASE ALPHA 2 (POLA2) EMBRYO DEFECTIVE 2814 (EMB2814);DNA POLYMERASE ALPHA 2 (POLA2)
AT1G67810 AT1G67810.1 Encodes a protein capable of stimulating the cysteine desulfurase activity of CpNifS (AT1G08490) in vitro. SufE2:GFP localizes to the chloroplasts where it is likely to play a role in iron-sulfur cluster assembly. Transcript levels for this gene are high in the pollen relative to other organs based on RT-PCR analysis. The mRNA is cell-to-cell mobile. protein_coding SULFUR E2…
AT1G67856 AT1G67856.1 RING/U-box superfamily protein;(source:Araport11) protein_coding
AT1G67865 AT1G67865.1 hypothetical protein;(source:Araport11) protein_coding
AT1G67890 AT1G67890.1 Encodes a protein with similarity to RAF MAP kinases. Based on loss of function phenotype, RAF11 appears to be involved in mediating ABA responses such as dormancy and environmental stress. Expressed in most plant tissues but excluded from root tips and young leaves. protein_coding (RAF11) (RAF11)
AT1G67960 AT1G67960.1 POD1 is involved in pollen tube guidence and early embryo patterning. protein_coding POLLEN DEFECTIVE IN GUIDANCE 1 (POD1) POLLEN DEFECTIVE IN GUIDANCE 1 (POD1)
AT1G68000 AT1G68000.1 phosphatidylinositol synthase 1 protein_coding PHOSPHATIDYLINOSITOL SYNTHASE 1 (PIS1) PHOSPHATIDYLINOSITOL SYNTHASE 1 (ATPIS1);PHOSPHATIDYLINOSITOL SYNTHASE 1 (PIS1);PHOSPHATIDYLINOSITOL SYNTHASE (ATPIS)
AT1G68110 AT1G68110.1 An ENTH (Epsin NH2 terminal homology)/ANTH/VHS superfamily protein with adenylate cyclase activity and a role in clathrin assembly and endocytosis. protein_coding CLATHRIN ASSEMBLY PROTEIN (CLAP) CLATHRIN ASSEMBLY PROTEIN (CLAP); (PICALM9B);ENDOCYTOSIS ADAPTOR OF POLLEN TUBE (EAP1)
AT1G68185 AT1G68185.2 Ubiquitin-like superfamily protein;(source:Araport11) protein_coding
AT1G68250 AT1G68250.1 hypothetical protein;(source:Araport11) protein_coding
AT1G68330 AT1G68330.1 membrane-associated kinase regulator;(source:Araport11) protein_coding
AT1G68340 AT1G68340.1 hypothetical protein (DUF1639);(source:Araport11) protein_coding
AT1G68400 AT1G68400.1 leucine-rich repeat transmembrane protein kinase family protein;(source:Araport11) protein_coding
AT1G68440 AT1G68440.1 Transmembrane protein;(source:Araport11). Expression induced by abiotic stressors such as ABA, drought, heat, light, NaCl, osmotic stress and wounding. protein_coding
AT1G68460 AT1G68460.1 Encodes a putative adenylate isopentenyltransferase. It catalyzes the formation of isopentenyladenosine 5'-monophosphate (iPMP) from AMP and dimethylallylpyrophosphate (DMAPP), but it has a lower Km for ADP and likely works using ADP or ATP in plants. It is involved in cytokinin biosynthesis. protein_coding ISOPENTENYLTRANSFERASE 1 (IPT1) ISOPENTENYLTRANSFERASE 1 (IPT1);ARAB…
AT1G68490 AT1G68490.1 translocase subunit seca;(source:Araport11) protein_coding
AT1G68500 AT1G68500.1 hypothetical protein;(source:Araport11) protein_coding
AT1G68520 AT1G68520.1 B-box type zinc finger protein with CCT domain-containing protein;(source:Araport11). Putative transcriptional regulatory protein. protein_coding B-BOX DOMAIN PROTEIN 14 (BBX14) B-BOX DOMAIN PROTEIN 14 (BBX14)
AT1G68526 AT1G68526.1 hypothetical protein;(source:Araport11) protein_coding
AT1G68530 AT1G68530.1 Encodes KCS6, a member of the 3-ketoacyl-CoA synthase family involved in the biosynthesis of VLCFA (very long chain fatty acids). protein_coding 3-KETOACYL-COA SYNTHASE 6 (KCS6) CUTICULAR 1 (CUT1);POLLEN-PISTIL INCOMPATIBILITY 1 (POP1);ECERIFERUM 6 (CER6); (ATCER6);3-KETOACYL-COA SYNTHASE 6 (KCS6); (ATCUT1); (G2)
AT1G68620 AT1G68620.1 alpha/beta-Hydrolases superfamily protein;(source:Araport11) protein_coding
AT1G68670 AT1G68670.1 HHO2 is a HRS1 homolog. Nitrate-inducible expression. Also induced in roots by low Pi and is likely involved in maintaining phosphate homeostasis. It is target of PHR1.Both HHO2 and HRS1 are involved in Ni cross regulation of Pi signaling. They function as transcriptional repressors of SPX1, SPX2, and SPX4 as part of a cascade to regulate nitrogen and phosphorus balance. Tra…
AT1G68760 AT1G68760.1 Encodes a cytosol-localized nudix hydrolase that hydrolyzes 8-oxo-(d)GTP to its monophosphate form. This protective mechanism prevents the misincorporation of these oxidized nucleotides into DNA and RNA. NUDX1 also has a low level of dihydroneopterin triphosphate pyrophosphatase activity in vitro and may participate in the folate synthesis pathway. protein_coding NUDIX HYDRO…
AT1G68790 AT1G68790.1 Member of small gene family in Arabidopsis containing 4 members (LNC1-4 or CRWN 1-4) with redundant functions in protection from oxidative damage, control of nuclear morphology and degradation of ABI5. protein_coding LITTLE NUCLEI3 (LINC3) CROWDED NUCLEI 3 (CRWN3);LITTLE NUCLEI3 (LINC3)
AT1G68795 AT1G68795.1 Member of a large family of putative ligands homologous to the Clavata3 gene. Consists of a single exon. protein_coding CLAVATA3/ESR-RELATED 12 (CLE12) CLAVATA3/ESR-RELATED 12 (CLE12)
AT1G68800 AT1G68800.2 Encodes a TCP transcription factor, closely related to teosinte branched1, arrests axillary bud development and prevents axillary bud outgrowth. Transcription level and mutant phenotype are weaker than its homolog BRC1 (At3G18550). protein_coding
AT1G68840 AT1G68840.1 Rav2 is part of a complex that has been named `regulator of the (H+)-ATPase of the vacuolar and endosomal membranes' (RAVE) The mRNA is cell-to-cell mobile. protein_coding RELATED TO ABI3/VP1 2 (RAV2) TEMPRANILLO 2 (TEM2);ETHYLENE RESPONSE DNA BINDING FACTOR 2 (EDF2);RELATED TO AP2 8 (rap2.8);RELATED TO ABI3/VP1 2 (RAV2); (AtRAV2)
AT1G69160 AT1G69160.1 suppressor;(source:Araport11) protein_coding BIG GRAIN LIKE 1 (BGL1) BIG GRAIN LIKE 1 (BGL1)
AT1G69250 AT1G69250.1 Nuclear transport factor 2 (NTF2) family protein with RNA binding (RRM-RBD-RNP motifs) domain-containing protein;(source:Araport11) protein_coding (ATG3BP3) (ATG3BP-4); (ATG3BP3)
AT1G69252 AT1G69252.1 other_RNA;(source:Araport11) other_rna
AT1G69295 AT1G69295.1 Encodes a member of the X8-GPI family of proteins. It localizes to the plasmodesmata and is predicted to bind callose. protein_coding PLASMODESMATA CALLOSE-BINDING PROTEIN 4 (PDCB4) PLASMODESMATA CALLOSE-BINDING PROTEIN 4 (PDCB4)
AT1G69460 AT1G69460.1 emp24/gp25L/p24 family/GOLD family protein;(source:Araport11) protein_coding
AT1G69485 AT1G69485.1 Ribosomal L32p protein family;(source:Araport11) protein_coding
AT1G69490 AT1G69490.1 Encodes a member of the NAC transcription factor gene family. It is expressed in floral primordia and upregulated by AP3 and PI. Its expression is associated with leaf senescence. The mRNA is cell-to-cell mobile. protein_coding NAC-LIKE, ACTIVATED BY AP3/PI (NAP) NAC-LIKE, ACTIVATED BY AP3/PI (NAP);ARABIDOPSIS NAC DOMAIN CONTAINING PROTEIN 29 (ANAC029);NAC-LIKE, ACTIVATED BY…
AT1G69580 AT1G69580.2 Homeodomain-like superfamily protein;(source:Araport11) protein_coding
AT1G69600 AT1G69600.1 Encodes ZFHD1, a member of the zinc finger homeodomain transcriptional factor family. Binds to the 62 bp promoter region of ERD1 (early responsive to dehydration stress 1). Expression of ZFHD1 is induced by drought, high salinity and abscisic acid. protein_coding ZINC FINGER HOMEODOMAIN 1 (ZFHD1) ZINC FINGER HOMEODOMAIN 1 (ZFHD1);ZINC FINGER HOMEODOMAIN 11 (ZHD11);ARABIDOPSI…
AT1G69690 AT1G69690.1 AtTCP15 is involved in the regulation of endoreduplication. Modulates GA-dependent stamen filament elongation by direct activation of SAUR63 subfamily genes through conserved target sites in their promoters. Promotes together with TCP8, 14 and 7 endoreduplication-dependent cell expansion in leaf. protein_coding TEOSINTE BRANCHED1/CYCLOIDEA/PCF 15 (TCP15) (AtTCP15);TEOSINTE B…
AT1G69750 AT1G69750.1 cytochrome c oxidase 19-2;(source:Araport11) protein_coding CYTOCHROME C OXIDASE 19-2 (COX19-2) A. THALIANA CYTOCHROME C OXIDASE 19-2 (ATCOX19-2);CYTOCHROME C OXIDASE 19-2 (COX19-2)
AT1G69770 AT1G69770.1 Encodes a chromomethylase involved in methylating cytosine residues at non-CG sites. Involved in preferentially methylating transposon-related sequences, reducing their mobility. CMT3 interacts with an Arabidopsis homologue of HP1 (heterochromatin protein 1), which in turn interacts with methylated histones. Involved in gene silencing. protein_coding CHROMOMETHYLASE 3 (CMT3)…
AT1G69780 AT1G69780.1 Encodes a homeodomain leucine zipper class I (HD-Zip I) protein which is expressed during the seed-to-seedling transition, regulates some of the network nodes, and affects late seedling establishment. Knock-out mutants for athb13 showed increased primary root length as compared with wild type (Col-0) seedlings, suggesting that this transcription factor is a negative regulato…
AT1G69800 AT1G69800.2 Cystathionine beta-synthase (CBS) protein;(source:Araport11) protein_coding
AT1G69860 AT1G69860.1 Major facilitator superfamily protein;(source:Araport11) protein_coding
AT1G69890 AT1G69890.1 Encodes a member of a conserved DUF domain family that is induced by NO. Based on mutant phenotype may be involved in NO stress response. protein_coding (DUF569) (DUF569)
AT1G69910 AT1G69910.1 Protein kinase superfamily protein;(source:Araport11) protein_coding
AT1G69935 AT1G69935.1 Encodes a nuclear localized serine-arginine-aspartate-rich protein that acts as a negative regulator of photomorphogenesis. protein_coding SHORT HYPOCOTYL IN WHITE LIGHT1 (SHW1) SHORT HYPOCOTYL IN WHITE LIGHT1 (SHW1)
AT1G69960 AT1G69960.1 type 2A serine/threonine protein phosphatase (PP2A) mRNA, positive regulators of SPCH and thus stomatal production. protein_coding SERINE/THREONINE PROTEIN PHOSPHATASE 2A (PP2A) SERINE/THREONINE PROTEIN PHOSPHATASE 2A (PP2A)
AT1G69970 AT1G69970.1 Member of a large family of putative ligands homologous to the Clavata3 gene. Consists of a single exon. Can not replace CLV3 function in vivo. protein_coding CLAVATA3/ESR-RELATED 26 (CLE26) CLAVATA3/ESR-RELATED 26 (CLE26)
AT1G70000 AT1G70000.1 Encodes a MYB-like Domain transcription factor that plays a positive role in anthocyanin accumulation in response to light and cytokinin via repression of MYBL2.MYBD expression increased in response to light or cytokinin, and MYBD enhanced anthocyanin biosynthesis via the repression of MYBL2 encoding for a transcription factor that had a negative effect on this process. In a…
AT1G70090 AT1G70090.1 Encodes a protein with putative galacturonosyltransferase activity. protein_coding GLUCOSYL TRANSFERASE FAMILY 8 (LGT8) GALACTURONOSYLTRANSFERASE-LIKE 9 (GATL9);GLUCOSYL TRANSFERASE FAMILY 8 (LGT8)
AT1G70150 AT1G70150.1 zinc ion binding protein;(source:Araport11) protein_coding
AT1G70210 AT1G70210.1 Encodes a D-type cyclin that physically interacts with CDC2A. Its expression is upregulated early during germination. protein_coding CYCLIN D1;1 (CYCD1;1) CYCLIN D1;1 (CYCD1;1); (ATCYCD1;1)
AT1G70300 AT1G70300.1 potassium transporter protein_coding K+ UPTAKE PERMEASE 6 (KUP6) K+ UPTAKE PERMEASE 6 (KUP6)
AT1G70370 AT1G70370.1 Polygalacturonase involved in cell wall modification. protein_coding POLYGALACTURONASE 2 (PG2) (PGL3);POLYGALACTURONASE 2 (PG2)
AT1G70410 AT1G70410.2 Encodes a putative beta-carbonic anhydrase betaCA4. Together with betaCA1 (At3g01500) regulates CO2-controlled stomatal movements in guard cells, as well as attenuates immunity. Differential CA gene expression in response to changing atmospheric CO2 conditions contribute to altered disease resistance levels. protein_coding BETA CARBONIC ANHYDRASE 4 (BCA4) BETA CARBONIC ANHYD…
AT1G70420 AT1G70420.1 DNA ligase-like protein, putative (DUF1645);(source:Araport11) protein_coding
AT1G70430 AT1G70430.3 Protein kinase superfamily protein;(source:Araport11) protein_coding
AT1G70510 AT1G70510.2 A member of class I knotted1-like homeobox gene family (together with KNAT1). Similar to the knotted1 (kn1) homeobox gene of maize. KNAT2 acts synergistically with cytokinins and antagonistically with ethylene based on ectopic expression studies in different mutant backgrounds and hormone treatments. In addition, KNAT2 is negatively regulated by AS and YABBY genes. KNAT2 is …
AT1G70630 AT1G70630.3 Nucleotide-diphospho-sugar transferase family protein;(source:Araport11) protein_coding
AT1G70640 AT1G70640.1 octicosapeptide/Phox/Bem1p (PB1) domain-containing protein;(source:Araport11) protein_coding
AT1G70650 AT1G70650.2 Ran BP2/NZF zinc finger-like superfamily protein;(source:Araport11) protein_coding
AT1G70700 AT1G70700.3 JAZ9 is a protein presumed to be involved in jasmonate signaling. JAZ9 transcript levels rise in response to a jasmonate stimulus. JAZ9 can interact with the COI1 F-box subunit of an SCF E3 ubiquitin ligase in a yeast-two-hybrid assay only in the presence of jasmonate-isoleucine (JA-ILE) or coronatine. The Jas domain appears to be important for JAZ9-COI1 interactions in the …
AT1G70780 AT1G70780.1 hypothetical protein;(source:Araport11) protein_coding
AT1G70790 AT1G70790.1 C2-domain ABA-related (CAR) protein, involved in the recruitment of ABA receptors to the plasma membrane to facilitate ABA signaling. Its stability and dynamic localization is regulated by LOT1. protein_coding C2-DOMAIN ABA-RELATED 9 (CAR9) C2-DOMAIN ABA-RELATED 9 (CAR9)
AT1G70860 AT1G70860.2 Polyketide cyclase/dehydrase and lipid transport superfamily protein;(source:Araport11) protein_coding
AT1G70895 AT1G70895.1 Member of a large family of putative ligands homologous to the Clavata3 gene. Consists of a single exon.Functions along with CLE16 to regulate root stem cell differentiation and lateral root emergence. protein_coding CLAVATA3/ESR-RELATED 17 (CLE17) CLAVATA3/ESR-RELATED 17 (CLE17)
AT1G70940 AT1G70940.1 A regulator of auxin efflux and involved in differential growth. PIN3 is expressed in gravity-sensing tissues, with PIN3 protein accumulating predominantly at the lateral cell surface. PIN3 localizes to the plasma membrane and to vesicles. In roots, PIN3 is expressed without pronounced polarity in tiers two and three of the columella cells, at the basal side of vascular cell…
AT1G71030 AT1G71030.1 Encodes a putative myb family transcription factor. In contrast to most other myb-like proteins its myb domain consists of a single repeat. A proline-rich region potentially involved in transactivation is found in the C-terminal part of the protein. Its transcript accumulates mainly in leaves. protein_coding MYB-LIKE 2 (MYBL2) ARABIDOPSIS MYB-LIKE 2 (ATMYBL2);MYB-LIKE 2 (MYB…
AT1G71060 AT1G71060.1 Tetratricopeptide repeat (TPR)-like superfamily protein;(source:Araport11) protein_coding
AT1G71140 AT1G71140.1 MATE transporter that can export the antibiotic norfloxacin. protein_coding PROTEIN DETOXIFICATION 14 (DTX14) PROTEIN DETOXIFICATION 14 (DTX14)
AT1G71210 AT1G71210.1 Pentatricopeptide repeat (PPR) superfamily protein;(source:Araport11) protein_coding
AT1G71380 AT1G71380.1 cellulase 3;(source:Araport11) protein_coding CELLULASE 3 (CEL3) ARABIDOPSIS THALIANA GLYCOSYL HYDROLASE 9B3 (ATGH9B3);CELLULASE 3 (CEL3);CELLULASE 3 (ATCEL3)
AT1G71695 AT1G71695.1 Peroxidase superfamily protein;(source:Araport11) protein_coding
AT1G71770 AT1G71770.1 Encodes a Class I polyA-binding protein. Expressed in floral organs. Binds polyA sepharose in vitro. protein_coding POLY(A)-BINDING PROTEIN 5 (PAB5) POLY(A)-BINDING PROTEIN 5 (PAB5)
AT1G71830 AT1G71830.1 Plasma membrane LRR receptor-like serine threonine kinase expressed during embryogenesis in locules until stage 6 anthers, with higher expression in the tapetal cell layer. SERK1 and SERK2 receptor kinases function redundantly as an important control point for sporophytic development controlling male gametophyte production. SERK1 interacts with and transphosphorylates EMS1 p…
AT1G71880 AT1G71880.1 Sucrose transporter gene induced in response to nematodes; member of Sucrose-proton symporter family. The mRNA is cell-to-cell mobile. protein_coding SUCROSE-PROTON SYMPORTER 1 (SUC1) ARABIDOPSIS THALIANA SUCROSE-PROTON SYMPORTER 1 (ATSUC1);SUCROSE-PROTON SYMPORTER 1 (SUC1)
AT1G71910 AT1G71910.1 hypothetical protein;(source:Araport11) protein_coding
AT1G71970 AT1G71970.1 hypothetical protein;(source:Araport11) protein_coding
AT1G71980 AT1G71980.1 RMR2 is a secretory pathway protein localized to the trans-golgi network. It belongs to a family of vacuolar sorting receptors. If forms heterodimers with RMR1. protein_coding (RMR2) (RMR2)
AT1G72000 AT1G72000.1 Plant neutral invertase family protein;(source:Araport11) protein_coding ALKALINE/NEUTRAL INVERTASE F (A/N-InvF) ALKALINE/NEUTRAL INVERTASE F (A/N-InvF)
AT1G72150 AT1G72150.1 novel cell-plate-associated protein that is related in sequence to proteins involved in membrane trafficking in other eukaryotes The mRNA is cell-to-cell mobile. protein_coding PATELLIN 1 (PATL1) PATELLIN 1 (PATL1)
AT1G72240 AT1G72240.1 hypothetical protein;(source:Araport11) protein_coding
AT1G72270 AT1G72270.1 Encodes IDAP1. Acts together with IDAP2 and IDM1 to regulate active DNA demethylation. protein_coding IDM1-ASSOCIATED PROTEIN 1 (IDAP1) HARBINGER TRANSPOSON-DERIVED PROTEIN 1 (HDP1);IDM1-ASSOCIATED PROTEIN 1 (IDAP1)
AT1G72300 AT1G72300.1 Encodes a leucine-rich repeat receptor kinase (LRR-RK) involved in the perception of PSY1. PSY1 is an 18-aa tyrosine-sulfated glycopeptide encoded by AT5G58650 that promotes cellular proliferation and expansion. protein_coding PSY1 RECEPTOR (PSY1R) PSY1 RECEPTOR (PSY1R)
AT1G72420 AT1G72420.1 NADH:ubiquinone oxidoreductase intermediate-associated protein 30;(source:Araport11) protein_coding
AT1G72430 AT1G72430.1 SAUR-like auxin-responsive protein family;(source:Araport11) protein_coding SMALL AUXIN UPREGULATED RNA 78 (SAUR78) SMALL AUXIN UPREGULATED RNA 78 (SAUR78)
AT1G72440 AT1G72440.1 Encodes SLOW WALKER2 (SWA2), a NOC1/Mak21 homologue. Essential for coordinated cell cycle progression during female gametophyte development. protein_coding EMBRYO SAC DEVELOPMENT ARREST 25 (EDA25) EMBRYO SAC DEVELOPMENT ARREST 25 (EDA25);SLOW WALKER2 (SWA2)
AT1G72500 AT1G72500.1 inter alpha-trypsin inhibitor, heavy chain-like protein;(source:Araport11) protein_coding
AT1G72510 AT1G72510.1 DUF1677 family protein (DUF1677);(source:Araport11) protein_coding
AT1G72530 AT1G72530.2 Member of MORF family consisting of of nine full-length proteins encoded in the nuclear genome. MORF proteins are required for all RNA editing events in plastids and for many, possibly also all, sites in mitochondria. Potential link between the RNA binding PPR protein and the protein contributing the enzymatic activity in RNA editing. protein_coding RNA EDITING-INTERACTING P…
AT1G72560 AT1G72560.1 Encodes a karyopherin, specifically the Arabidopsis ortholog of LOS1/XPOT, a protein that mediates nuclear export of tRNAs in yeast and mammals. PSD is capable of rescuing the tRNA export defect of los1 in S. cerevisiae. psd mutants display disrupted initiation of the shoot apical meristem and delay leaf initiation after germination; they also display delayed transition from…
AT1G72760 AT1G72760.2 Protein kinase superfamily protein;(source:Araport11) protein_coding
AT1G72790 AT1G72790.1 hydroxyproline-rich glycoprotein family protein;(source:Araport11) protein_coding
AT1G72840 AT1G72840.2 NBS TIR LRR protein. It is induced in response to bacterial pathogens and overexpression results in cell death in leaves. protein_coding (TNL40) (TNL40)
AT1G72910 AT1G72910.1 Nucleotide-binding, leucine-rich repeat (NLR) gene regulated by nonsense-mediated mRNA decay (NMD) genes UPF1 and UPF3. protein_coding TIR-NBS8 (TN8) TIR-NBS8 (TN8)
AT1G72940 AT1G72940.1 Nucleotide-binding, leucine-rich repeat (NLR) gene regulated by nonsense-mediated mRNA decay (NMD) genes UPF1 and UPF3. protein_coding TIR-NBS11 (TN11) TIR-NBS11 (TN11)
AT1G72960 AT1G72960.1 Root hair defective 3 GTP-binding protein (RHD3);(source:Araport11) protein_coding
AT1G73210 AT1G73210.1 hypothetical protein (DUF789);(source:Araport11) protein_coding
AT1G73260 AT1G73260.1 Encodes a trypsin inhibitor involved in modulating programmed cell death in plant-pathogen interactions. protein_coding KUNITZ TRYPSIN INHIBITOR 1 (KTI1) ARABIDOPSIS THALIANA KUNITZ TRYPSIN INHIBITOR 1 (ATKTI1);ARABIDOPSIS THALIANA KUNITZ TRYPSIN INHIBITOR 4 (ATKTI4);KUNITZ TRYPSIN INHIBITOR 1 (KTI1)
AT1G73330 AT1G73330.1 encodes a plant-specific protease inhibitor-like protein whose transcript level in root disappears in response to progressive drought stress. The decrease in transcript level is independent from abscisic acid level. protein_coding DROUGHT-REPRESSED 4 (DR4) DROUGHT-REPRESSED 4 (DR4);DROUGHT-REPRESSED 4 (ATDR4)
AT1G73350 AT1G73350.5 ankyrin repeat protein;(source:Araport11) protein_coding
AT1G73370 AT1G73370.1 Encodes a protein with sucrose synthase activity (SUS6). protein_coding SUCROSE SYNTHASE 6 (SUS6) ARABIDOPSIS THALIANA SUCROSE SYNTHASE 6 (ATSUS6);SUCROSE SYNTHASE 6 (SUS6)
AT1G73440 AT1G73440.1 calmodulin-like protein;(source:Araport11) protein_coding
AT1G73470 AT1G73470.3 hypothetical protein;(source:Araport11) protein_coding
AT1G73500 AT1G73500.1 member of MAP Kinase Kinase family. Autophosphorylates and also phosphorylates MPK3 and MPK6. Independently involved in ethylene and calmalexin biosynthesis. Induces transcription of ACS2, ACS6, ERF1, ERF2, ERF5, ERF6, CYP79B2, CYP79B3, CYP71A13 and PAD3. protein_coding MAP KINASE KINASE 9 (MKK9) MAP KINASE KINASE 9 (MKK9); (ATMKK9)
AT1G73550 AT1G73550.1 Encodes a Protease inhibitor/seed storage/LTP family protein protein_coding GLYCOSYLPHOSPHATIDYLINOSITOL-ANCHORED LIPID PROTEIN TRANSFER 8 (LTPG8) GLYCOSYLPHOSPHATIDYLINOSITOL-ANCHORED LIPID PROTEIN TRANSFER 8 (LTPG8)
AT1G73590 AT1G73590.1 Encodes an auxin efflux carrier involved in shoot and root development. It is involved in the maintenance of embryonic auxin gradients. Loss of function severely affects organ initiation, pin1 mutants are characterised by an inflorescence meristem that does not initiate any flowers, resulting in the formation of a naked inflorescence stem. PIN1 is involved in the determinati…
AT1G73655 AT1G73655.1 Peptidyl-prolyl cis-trans isomerase family protein; protein interaction with begomovirus movement proteins. protein_coding
AT1G73660 AT1G73660.1 Encodes a protein with similarity to MAPKKKs. May function as a negative regulator of salt tolerance. protein_coding SUGAR INSENSITIVE 8 (SIS8) (M3Kdelta6);SUGAR INSENSITIVE 8 (SIS8)
AT1G73700 AT1G73700.1 MATE efflux family protein;(source:Araport11) protein_coding
AT1G73710 AT1G73710.1 Pentatricopeptide repeat (PPR) superfamily protein;(source:Araport11) protein_coding
AT1G73740 AT1G73740.1 UDP-Glycosyltransferase superfamily protein;(source:Araport11) protein_coding
AT1G73840 AT1G73840.1 Resembles the CstF64 family of RNA processing factors that are conserved between yeast and mammals. In mammals, CstF64 is a component of the CstF complex which is required for mRNA 3'end formation along with other factors. protein_coding ENHANCED SILENCING PHENOTYPE 1 (ESP1) ENHANCED SILENCING PHENOTYPE 1 (ESP1)
AT1G73870 AT1G73870.1 B-box type zinc finger protein with CCT domain-containing protein;(source:Araport11) protein_coding B-BOX DOMAIN PROTEIN 16 (BBX16) CONSTANS-LIKE 7 (COL7);B-BOX DOMAIN PROTEIN 16 (BBX16)
AT1G73950 AT1G73950.1 Transmembrane Fragile-X-F-associated protein;(source:Araport11) protein_coding
AT1G74070 AT1G74070.1 Cyclophilin-like peptidyl-prolyl cis-trans isomerase family protein;(source:Araport11) protein_coding
AT1G74088 AT1G74088.2 galacturonosyltransferase;(source:Araport11) protein_coding
AT1G74290 AT1G74290.1 alpha/beta-Hydrolases superfamily protein;(source:Araport11) protein_coding
AT1G74530 AT1G74530.3 transmembrane protein;(source:Araport11) protein_coding
AT1G74630 AT1G74630.2 Tetratricopeptide repeat (TPR)-like superfamily protein;(source:Araport11) protein_coding
AT1G74720 AT1G74720.1 Encodes a putative transmembrane protein carrying four C(2) domains, suggesting that QKY may function in membrane trafficking in a Ca(2+)-dependent fashion. Mutant analysis shows that this gene is involved in organ development. protein_coding QUIRKY (QKY) QUIRKY (QKY);MULTIPLE C2 DOMAIN AND TRANSMEMBRANE REGION PROTEIN 15 (MCTP15)
AT1G74780 AT1G74780.1 Nodulin-like / Major Facilitator Superfamily protein;(source:Araport11) protein_coding
AT1G74840 AT1G74840.1 Homeodomain-like superfamily protein;(source:Araport11) protein_coding
AT1G74920 AT1G74920.1 ALDH10A8 encodes a protein that has not been functionally characterized, but it is similar to an Arabidopsis protein that has betaine aldehyde dehydrogenase and aminoaldehyde dehydrogenase activity. ALDH10A8 localizes to leucoplasts. aldh10a8 mutant plants are more susceptible to NaCl and dehydration stress. protein_coding ALDEHYDE DEHYDROGENASE 10A8 (ALDH10A8) ALDEHYDE DEHY…
AT1G74940 AT1G74940.1 cyclin-dependent kinase, putative (DUF581);(source:Araport11) protein_coding
AT1G75110 AT1G75110.1 Encodes an arabinosyltransferase that modifies extensin proteins in root hair cells. protein_coding REDUCED RESIDUAL ARABINOSE 2 (RRA2) REDUCED RESIDUAL ARABINOSE 2 (RRA2)
AT1G75230 AT1G75230.2 DNA glycosylase superfamily protein;(source:Araport11) protein_coding
AT1G75240 AT1G75240.1 Encodes a zinc finger-homeodomain transcription factor ZHD5. Nuclear import and DNA binding of the ZHD5 transcription factor is modulated by a competitive peptide inhibitor MIF1 (AT1G74660). protein_coding HOMEOBOX PROTEIN 33 (HB33) HOMEOBOX PROTEIN 33 (AtHB33);HOMEOBOX PROTEIN 33 (HB33);ZINC-FINGER HOMEODOMAIN 5 (ZHD5)
AT1G75390 AT1G75390.1 basic leucine-zipper 44;(source:Araport11) protein_coding BASIC LEUCINE-ZIPPER 44 (bZIP44) BASIC LEUCINE-ZIPPER 44 (bZIP44);BASIC LEUCINE-ZIPPER 44 (AtbZIP44)
AT1G75490 AT1G75490.1 encodes a member of the DREB subfamily A-2 of ERF/AP2 transcription factor family. The protein contains one AP2 domain. There are eight members in this subfamily including DREB2A AND DREB2B that are involved in response to drought. protein_coding
AT1G75500 AT1G75500.1 An Arabidopsis thaliana homolog of Medicago truncatula NODULIN21 (MtN21). The gene encodes a plant-specific, predicted integral membrane protein and is a member of the Plant-Drug/Metabolite Exporter (P-DME) family (Transporter Classification number: TC 2.A.7.3) and the nodulin MtN21-like transporter family. protein_coding WALLS ARE THIN 1 (WAT1) USUALLY MULTIPLE ACIDS MOVE I…
AT1G75530 AT1G75530.1 Forkhead-associated (FHA) domain-containing protein;(source:Araport11) protein_coding
AT1G75540 AT1G75540.1 Encodes a B-box zinc finger transcription factor BBX21 (also named STH2/salt tolerance homolog2 and LHUS/long hypocotyl under shade). Interacts with COP1 to control de-etiolation. Also genetically interacts with COP1 to regulate shade avoidance. The mRNA is cell-to-cell mobile. protein_coding B-BOX DOMAIN PROTEIN 21 (BBX21) SALT TOLERANCE HOMOLOG2 (STH2);B BOX 21 (AtBBX21);L…
AT1G75640 AT1G75640.1 Encodes a Leucine-Rich Repeat Receptor-Like Kinase MUSTACHES (MUS). Regulates stomatal bilateral symmetry. Mutants have abnormally shaped guard cells, absent or skewed stomatal pores. protein_coding MUSTACHES (MUS) MUSTACHES (MUS); (MUS)
AT1G75690 AT1G75690.1 Thylakoid Thiol/Disulfide-Modulating Protein. protein_coding LOW QUANTUM YIELD OF PHOTOSYSTEM II 1 (LQY1) LOW QUANTUM YIELD OF PHOTOSYSTEM II 1 (LQY1)
AT1G75710 AT1G75710.1 Encodes a C2H2-like zinc finger transcription factor that regulates cell division and is modulated by BR-responsive kinases and transcription factors. Acts downstream of BR signaling to regulate cell division. protein_coding BRONTOSAURUS (BRON) BRONTOSAURUS (BRON)
AT1G75800 AT1G75800.1 Pathogenesis-related thaumatin superfamily protein;(source:Araport11) protein_coding
AT1G75820 AT1G75820.1 Putative receptor kinase with an extracellular leucine-rich domain. Controls shoot and floral meristem size, and contributes to establish and maintain floral meristem identity. Negatively regulated by KAPP (kinase-associated protein phosphatase). CLV3 peptide binds directly CLV1 ectodomain. protein_coding CLAVATA 1 (CLV1) CLAVATA 1 (CLV1);FASCIATA 3 (FAS3);FLOWER DEVELOPMENT…
AT1G75945 AT1G75945.1 hypothetical protein;(source:Araport11) protein_coding
AT1G75990 AT1G75990.1 PAM domain (PCI/PINT associated module) protein;(source:Araport11) protein_coding
AT1G76170 AT1G76170.7 2-thiocytidine tRNA biosynthesis protein, TtcA;(source:Araport11) protein_coding
AT1G76180 AT1G76180.1 Encodes a dehydrin protein whose expression is induced early on in response to dehydration stress. This gene's expression to cold occurs in two waves, with early induction occurring within 1 h and secondary induction occurring 5 h after the beginning of cold stress. Expression is also induced in response to ABA but not in response to 2,4-D, BA, and GA3. ERD14 protein is capa…
AT1G76185 AT1G76185.1 NADH-ubiquinone oxidoreductase chain;(source:Araport11) protein_coding
AT1G76490 AT1G76490.1 Encodes a 3-hydroxy-3-methylglutaryl coenzyme A reductase, which is involved in melavonate biosynthesis and performs the first committed step in isoprenoid biosynthesis. Expression is activated in dark in leaf tissue but not controlled by light in the root (confine The mRNA is cell-to-cell mobile. protein_coding HYDROXY METHYLGLUTARYL COA REDUCTASE 1 (HMG1) HYDROXY METHYLGLU…
AT1G76500 AT1G76500.1 Encodes an AT hook domain containing protein. Identified in a screen of activation tagged lines that suppress the long-hypocotyl phenotype of a weak phyB allele. Affects cell elongation in the hypocotyl and leaves.Acts redundantly with ESC to modulate hypocotyl growth inhibition in response to light protein_coding AT-HOOK MOTIF NUCLEAR-LOCALIZED PROTEIN 29 (AHL29) AT-HOOK MO…
AT1G76560 AT1G76560.1 CP12 domain-containing protein 3;(source:Araport11) protein_coding CP12 DOMAIN-CONTAINING PROTEIN 3 (CP12-3) CP12 DOMAIN-CONTAINING PROTEIN 3 (CP12-3)
AT1G76590 AT1G76590.1 PLATZ transcription factor family protein;(source:Araport11) protein_coding (PLATZ2) (PLATZ2)
AT1G76600 AT1G76600.1 PADRE protein up-regulated after infection by S. sclerotiorun. protein_coding
AT1G76610 AT1G76610.1 MIZU-KUSSEI-like protein (Protein of unknown function, DUF617);(source:Araport11) protein_coding
AT1G76660 AT1G76660.1 hydroxyproline-rich glycoprotein family protein;(source:Araport11) protein_coding
AT1G76710 AT1G76710.3 SET domain group 26;(source:Araport11) protein_coding
AT1G76770 AT1G76770.1 HSP20-like chaperone protein_coding
AT1G76870 AT1G76870.1 transcription factor;(source:Araport11) protein_coding
AT1G76890 AT1G76890.2 encodes a plant trihelix DNA-binding protein protein_coding (GT2) (GT2); (AT-GT2)
AT1G76920 AT1G76920.1 F-box family E3 ubiquitin ligase. Involved in BES1 degradation via selective autophagy in a DSK2 dependent manner. protein_coding (BAF1) (BAF1)
AT1G76940 AT1G76940.1 RNA-binding (RRM/RBD/RNP motifs) family protein;(source:Araport11) protein_coding (NSRA) (NSRA)
AT1G76950 AT1G76950.1 Regulator of chromosome condensation (RCC1) family with FYVE zinc finger domain-containing protein;(source:Araport11) protein_coding (PRAF1) (PRAF1)
AT1G76955 AT1G76955.1 Expressed protein;(source:Araport11) protein_coding
AT1G76980 AT1G76980.1 patatin-like phospholipase domain protein;(source:Araport11) protein_coding
AT1G76990 AT1G76990.1 ACT domain repeat 3;(source:Araport11) protein_coding ACT DOMAIN REPEAT 3 (ACR3) ACT DOMAIN REPEAT 3 (ACR3)
AT1G77030 AT1G77030.1 Required for functional maturation of male and female gametophytes. protein_coding DEAD-BOX RNA HELICASE 29 (RH29) DEAD-BOX RNA HELICASE 29 (RH29)
AT1G77110 AT1G77110.1 Rate-limiting factor in saturable efflux of auxins. PINs are directly involved of in catalyzing cellular auxin efflux. protein_coding PIN-FORMED 6 (PIN6) PIN-FORMED 6 (PIN6)
AT1G77140 AT1G77140.1 A peripheral membrane protein that associates with microsomal membranes, likely to function in the transport of proteins to the vacuole. It is a member of Sec1p protein family. It may be involved in the regulation of vesicle fusion reactions through interaction with t-SNAREs at the Golgi trans face. protein_coding VACUOLAR PROTEIN SORTING 45 (VPS45) VACUOLAR PROTEIN SORTING …
AT1G77400 AT1G77400.1 extensin-like protein;(source:Araport11) protein_coding
AT1G77590 AT1G77590.1 Encodes major plastidic long chain acyl-CoA synthetase with a slight substrate preference of oleic acid over any of the other fatty acids. protein_coding LONG CHAIN ACYL-COA SYNTHETASE 9 (LACS9) LONG CHAIN ACYL-COA SYNTHETASE 9 (LACS9)
AT1G77640 AT1G77640.1 encodes a member of the DREB subfamily A-5 of ERF/AP2 transcription factor family. The protein contains one AP2 domain. There are 15 members in this subfamily including RAP2.1, RAP2.9 and RAP2.10. protein_coding
AT1G77855 AT1G77855.1 Phosphatidylinositol 4-phosphate 5-kinase (PIP5K) enzyme family member. protein_coding
AT1G77960 AT1G77960.1 repressor ROX1-like protein;(source:Araport11) protein_coding
AT1G78000 AT1G78000.1 Encodes a sulfate transporter that can restore sulfate uptake capacity of a yeast mutant lacking sulfate transporter genes. protein_coding SULFATE TRANSPORTER 1;2 (SULTR1;2) SULFATE TRANSPORTER 1;2 (SULTR1;2);SELENATE RESISTANT 1 (SEL1)
AT1G78040 AT1G78040.1 Pollen Ole e 1 allergen and extensin family protein;(source:Araport11) protein_coding
AT1G78100 AT1G78100.1 F-box family protein;(source:Araport11) protein_coding AUXIN UP-REGULATED F-BOX PROTEIN 1 (AUF1) AUXIN UP-REGULATED F-BOX PROTEIN 1 (AUF1)
AT1G78110 AT1G78110.1 nucleolar GTP-binding protein;(source:Araport11) protein_coding
AT1G78170 AT1G78170.1 E3 ubiquitin-protein ligase;(source:Araport11) protein_coding
AT1G78340 AT1G78340.1 Encodes glutathione transferase belonging to the tau class of GSTs. Naming convention according to Wagner et al. (2002). protein_coding GLUTATHIONE S-TRANSFERASE TAU 22 (GSTU22) GLUTATHIONE S-TRANSFERASE TAU 22 (GSTU22);GLUTATHIONE S-TRANSFERASE TAU 22 (ATGSTU22)
AT1G78370 AT1G78370.1 Encodes glutathione transferase belonging to the tau class of GSTs. Naming convention according to Wagner et al. (2002). protein_coding GLUTATHIONE S-TRANSFERASE TAU 20 (GSTU20) GLUTATHIONE S-TRANSFERASE TAU 20 (ATGSTU20);GLUTATHIONE S-TRANSFERASE TAU 20 (GSTU20)
AT1G78490 AT1G78490.1 member of CYP708A family. The mRNA is cell-to-cell mobile. protein_coding CYTOCHROME P450, FAMILY 708, SUBFAMILY A, POLYPEPTIDE 3 (CYP708A3) CYTOCHROME P450, FAMILY 708, SUBFAMILY A, POLYPEPTIDE 3 (CYP708A3)
AT1G78520 AT1G78520.1 Carbohydrate-binding X8 domain superfamily protein;(source:Araport11) protein_coding
AT1G78590 AT1G78590.2 Encodes a NADH kinase which can synthesize NADPH from NADH; also utilizes NAD+ as substrate although NADH is the preferred substrate. protein_coding
AT1G78620 AT1G78620.2 integral membrane protein (Protein of unknown function DUF92, transmembrane);(source:Araport11) protein_coding VITAMIN E DEFICIENT6 (VTE6) VITAMIN E DEFICIENT6 (VTE6)
AT1G78650 AT1G78650.1 Similar to DNA polymerase delta (POLD3), which in other organism was shown to be involved in the elongation of DNA replication. protein_coding (POLD3) (POLD3)
AT1G78690 AT1G78690.1 Encodes a lysoglycerophospholipid O-acyltransferase that acylates 1-acyl lyso PE and 1-acyl lyso PG but not PE or PG. protein_coding (At1g78690p) (At1g78690p)
AT1G78780 AT1G78780.3 pathogenesis-related family protein;(source:Araport11) protein_coding
AT1G78820 AT1G78820.1 D-mannose binding lectin protein with Apple-like carbohydrate-binding domain-containing protein;(source:Araport11) protein_coding
AT1G78850 AT1G78850.1 curculin-like (mannose-binding) lectin family protein, low similarity to ser/thr protein kinase from Zea mays (GI:2598067); contains Pfam lectin (probable mannose binding) domain PF01453 but not the protein kinase domain of the Z. mays protein. Belongs to GNA domain lectin family. Enhances PAP26 function to facilitate Pi-scavenging by Pi-starved plants. protein_coding MANNOS…
AT1G78955 AT1G78955.1 Encodes a cyclase that generates predominantly a monocyclic triterpene alcohol. The product is 97% camelliol, 2% achilleol A and 0.2% beta-amyrin. Achilleol is an isomer of camelliol C with a 4-methylenecyclohexanol ring system. protein_coding CAMELLIOL C SYNTHASE 1 (CAMS1) CAMELLIOL C SYNTHASE 1 (CAMS1)
AT1G78995 AT1G78995.1 hypothetical protein;(source:Araport11) protein_coding
AT1G79060 AT1G79060.1 TPRXL;(source:Araport11) protein_coding
AT1G79070 AT1G79070.1 SNARE-associated protein-like protein;(source:Araport11) protein_coding
AT1G79103 AT1G79103.1 hypothetical protein;(source:Araport11) protein_coding
AT1G79110 AT1G79110.1 Encodes one of the BRGs (BOI-related gene) involved in resistance to Botrytis cinerea. protein_coding BOI-RELATED GENE 2 (BRG2) BOI-RELATED GENE 2 (BRG2)
AT1G79120 AT1G79120.1 Ubiquitin carboxyl-terminal hydrolase family protein;(source:Araport11) protein_coding
AT1G79160 AT1G79160.1 filamentous hemagglutinin transporter;(source:Araport11) protein_coding
AT1G79180 AT1G79180.2 Member of the R2R3 factor gene family. protein_coding
AT1G79260 AT1G79260.2 nitrobindin heme-binding domain protein;(source:Araport11) protein_coding
AT1G79320 AT1G79320.1 Encodes a putative metacaspase. Arabidopsis contains three type I MCP genes (MCP1a-c) and six type II MCP genes (MCP2a?f): AtMCP1a/At5g64240, AtMCP1b/At1g02170, AtMCP1c/At4g25110, AtMCP2a/At1g79310, AtMCP2b/At1g79330, AtMCP2c/At1g79320, AtMCP2d/At1g79340, AtMCP2e/At1g16420, AtMCP2f/At5g04200. protein_coding METACASPASE 6 (MC6) METACASPASE 6 (AtMC6);METACASPASE 2C (AtMCP2c);M…
AT1G79440 AT1G79440.1 Encodes a mitochondrial succinic semialdehyde dehydrogenase (SSADH). Nomenclature according to Kirch, et al (2004). protein_coding ALDEHYDE DEHYDROGENASE 5F1 (ALDH5F1) SUCCINIC SEMIALDEHYDE DEHYDROGENASE 1 (SSADH1);ALDEHYDE DEHYDROGENASE 5F1 (ALDH5F1);SUCCINIC SEMIALDEHYDE DEHYDROGENASE (SSADH);ENLARGED FIL EXPRESSION DOMAIN 1 (ENF1)
AT1G79490 AT1G79490.1 Pentatricopeptide repeat (PPR) superfamily protein;(source:Araport11) protein_coding EMBRYO DEFECTIVE 2217 (EMB2217) EMBRYO DEFECTIVE 2217 (EMB2217)
AT1G79500 AT1G79500.1 Encodes a protein with 3-deoxy-8-phosphooctulonate synthase (KDOP synthase) activity which is involved in the biosynthesis of KDO, a component of cell wall rhamnogalacturonan II. protein_coding (AtkdsA1) (AtkdsA1);3-DEOXY-D-MANNO-OCTULOSONATE 8-PHOSPHATE SYNTHASE (KDO8PS); (ATKDO8PS)
AT1G79610 AT1G79610.1 Encodes an endosomal Na(+)/H(+) antiporter: AT1G54370 (NHX5), AT1G79610 (NHX6). Double knockout nhx5 nhx6 showed reduced growth, with smaller and fewer cells and increased sensitivity to salinity. protein_coding NA+/H+ ANTIPORTER 6 (NHX6) NA+/H+ ANTIPORTER 6 (NHX6);ARABIDOPSIS NA+/H+ ANTIPORTER 6 (ATNHX6)
AT1G79620 AT1G79620.5 VRLK1 is a LRR kinase involved in switching between cell elongation and secondary cell wall thickening.VRLK1 is a member of a gene family that includes a small number of recently duplicated paralogs. protein_coding VASCULAR-RELATED RLK 1 (VRLK1) VASCULAR-RELATED RLK 1 (VRLK1)
AT1G79640 AT1G79640.1 Protein kinase superfamily protein;(source:Araport11) protein_coding
AT1G79650 AT1G79650.4 Encodes a member of the RADIATION SENSITIVE23 (RAD23) family: AT1G16190(RAD23A), AT1G79650(RAD23B), AT3G02540(RAD23C), AT5G38470(RAD23D). RAD23 proteins play an essential role in the cell cycle, morphology, and fertility of plants through their delivery of UPS (ubiquitin/26S proteasome system) substrates to the 26S proteasome. protein_coding RADIATION SENSITIVE23B (RAD23B) A…
AT1G79890 AT1G79890.1 RAD3-like DNA-binding helicase protein;(source:Araport11) protein_coding
AT1G79910 AT1G79910.1 Regulator of Vps4 activity in the MVB pathway protein;(source:Araport11) protein_coding IST1-LIKE 8 (ISTL8) IST1-LIKE 8 (ISTL8)
AT1G80130 AT1G80130.1 Tetratricopeptide repeat (TPR)-like superfamily protein;(source:Araport11) protein_coding
AT1G80210 AT1G80210.1 Mov34/MPN/PAD-1 family protein;(source:Araport11) protein_coding BRCA1/BRCA2-CONTAINING COMPLEX 36 HOMOLOG A (BRCC36A) (AtBRCC36A);BRCA1/BRCA2-CONTAINING COMPLEX 36 HOMOLOG A (BRCC36A)
AT1G80290 AT1G80290.2 a member of the Glycosyltransferase Family 64 (according to CAZy Database) protein_coding
AT1G80360 AT1G80360.1 Encodes a methionine-specific aminotransferase that uses the ethylene biosynthetic intermediate methionine as an amino donor and the auxin biosynthetic intermediate indole-3-pyruvic acid as an amino acceptor to produce L-tryptophan and 2-oxo-4-methylthiobutyric acid. These actions allow VAS1 to coordinate both auxin and ethylene biosynthesis. It functions downstream of TAA1/…
AT1G80370 AT1G80370.1 Encodes a A2-type cyclin. Contributes to the fine-tuning of local proliferation during plant development. protein_coding CYCLIN A2;4 (CYCA2;4) CYCLIN A2;4 (CYCA2;4)
AT1G80380 AT1G80380.2 encodes a glycerate kinase which catalyzes the last step of photorespiration C2 cycle. protein_coding GLYCERATE KINASE (GLYK) GLYCERATE KINASE (GLYK)
AT1G80390 AT1G80390.1 Member of a multigene family of Auxin responsive genes. protein_coding INDOLE-3-ACETIC ACID INDUCIBLE 15 (IAA15) INDOLE-3-ACETIC ACID INDUCIBLE 15 (IAA15)
AT1G80490 AT1G80490.2 Encodes a protein with a Lissen-cephaly type-1-like homology (LisH) domain at the N terminus,a C-terminal to LisH (CTLH) domain, and 12 WD (tryptophan-aspartic acid)-40 repeats at the C terminus. It is closely related to Topless (TPL), which mediates auxin-dependent transcriptional repression during embryogenesis. protein_coding TOPLESS-RELATED 1 (TPR1) TOPLESS-RELATED 1 (TP…
AT1G80640 AT1G80640.1 Protein kinase superfamily protein;(source:Araport11) protein_coding
AT1G80810 AT1G80810.3 One of 5 PO76/PDS5 cohesion cofactor orthologs of Arabidopsis. protein_coding
AT1G80820 AT1G80820.1 Encodes an cinnamoyl CoA reductase isoform. Involved in lignin biosynthesis. protein_coding CINNAMOYL COA REDUCTASE (CCR2) (ATCCR2);CINNAMOYL COA REDUCTASE (CCR2)
AT1G80930 AT1G80930.1 MIF4G domain-containing protein / MA3 domain-containing protein;(source:Araport11) protein_coding
AT1G80970 AT1G80970.2 XH domain-containing protein;(source:Araport11) protein_coding
AT2G00360 AT2G00360.1 novel transcribed region;(source:Araport11) novel_transcribed_region
AT2G00390 AT2G00390.1 novel transcribed region;(source:Araport11) novel_transcribed_region
AT2G00410 AT2G00410.1 novel transcribed region;(source:Araport11) novel_transcribed_region
AT2G00630 AT2G00630.1 novel transcribed region;(source:Araport11) novel_transcribed_region
AT2G00730 AT2G00730.1 novel transcribed region;(source:Araport11) novel_transcribed_region
AT2G00800 AT2G00800.1 novel transcribed region;(source:Araport11) novel_transcribed_region
AT2G00850 AT2G00850.1 novel transcribed region;(source:Araport11) novel_transcribed_region
AT2G01150 AT2G01150.2 Encodes a RING-H2 finger protein that is expressed in vascular tissue, root tips, embryos and pistils. protein_coding
AT2G01270 AT2G01270.1 Encodes a protein disulfide isomerase-like (PDIL) protein, a member of a multigene family within the thioredoxin (TRX) superfamily. This protein also belongs to the quiescin-sulfhydryl oxidase (QSOX) family, which possess an Erv1-like domain at the COOH terminus in addition to a TRX domain. protein_coding QUIESCIN-SULFHYDRYL OXIDASE 2 (QSOX2) QUIESCIN-SULFHYDRYL OXIDASE 2 (Q…
AT2G01290 AT2G01290.1 Cytosolic ribose-5-phosphate isomerase. Knockout mutation causes chloroplast dysfunction, late flowering and premature cell death. protein_coding RIBOSE-5-PHOSPHATE ISOMERASE 2 (RPI2) RIBOSE-5-PHOSPHATE ISOMERASE 2 (RPI2)
AT2G01300 AT2G01300.1 mediator of RNA polymerase II transcription subunit;(source:Araport11) protein_coding
AT2G01310 AT2G01310.1 hypothetical protein;(source:Araport11) protein_coding
AT2G01320 AT2G01320.3 ABC-2 type transporter family protein;(source:Araport11) protein_coding ATP-BINDING CASSETTE G7 (ABCG7) ATP-BINDING CASSETTE G7 (ABCG7)
AT2G01420 AT2G01420.2 Encodes a putative auxin efflux carrier that is localized in developing and mature root meristems. It is involved in the maintenance of embryonic auxin gradients. A role for AtPIN4 in generating a sink for auxin below the quiescent center of the root meristem that is essential for auxin distribution and patterning is proposed. In the root, PIN4 is detected around the quiesce…
AT2G01422 AT2G01422.1 other_RNA;(source:Araport11) other_rna
AT2G01570 AT2G01570.1 Member of the VHIID/DELLA regulatory family. Contains homopolymeric serine and threonine residues, a putative nuclear localization signal, leucine heptad repeats, and an LXXLL motif. Putative transcriptional regulator repressing the gibberellin response and integration of phytohormone signalling. DELLAs repress cell proliferation and expansion that drives plant growth. The p…
AT2G01590 AT2G01590.1 Likely a subunit of the chloroplast NAD(P)H dehydrogenase complex, involved in PSI cyclic electron transport. Located in the membrane fraction of chloroplast. Mutant has impaired NAD(P)H dehydrogenase activity. protein_coding CHLORORESPIRATORY REDUCTION 3 (CRR3) CHLORORESPIRATORY REDUCTION 3 (CRR3)
AT2G01670 AT2G01670.1 nudix hydrolase homolog 17;(source:Araport11) protein_coding NUDIX HYDROLASE HOMOLOG 17 (NUDT17) NUDIX HYDROLASE HOMOLOG 17 (NUDT17);NUDIX HYDROLASE HOMOLOG 17 (atnudt17)
AT2G01850 AT2G01850.1 EXGT-A3 has homology to xyloglucan endotransglucosylases/hydrolases (XTHs). Mutants in this gene show a lesion mimic phenotype associated with leaf maturation and a reduction in the number of tertiary veins. Individual tracheary elements in the mutants are shorter, but phloem transport activity is not severely affected. EXGT-A3 plays a role in xyloglucan degradation in the d…
AT2G01940 AT2G01940.3 Encodes a transcription factor that, together with IDD14 and IDD16, regulates auxin biosynthesis and transport and thus aerial organ morphogenesis and gravitropic responses. May be involved in an early event in shoot gravitropism such as gravity perception and/or a signaling process subsequent to amyloplast sedimentation as a putative transcription factor in gravity-percepti…
AT2G02060 AT2G02060.1 Homeodomain-like superfamily protein;(source:Araport11) protein_coding
AT2G02070 AT2G02070.1 RAVEN is part of the network regulated by BLJUEJAY, JACKDAW, SACRECROW and SHORT-ROOT to regulate root tissue patterning through cell lineage specification and asymmetric cell division. RAVEN is directly activated by SHORT-ROOT and directly repressed by JACKDAW. protein_coding INDETERMINATE(ID)-DOMAIN 5 (IDD5) INDETERMINATE(ID)-DOMAIN 5 (AtIDD5);RAVEN (RVN);INDETERMINATE(ID)…
AT2G02100 AT2G02100.1 Predicted to encode a PR (pathogenesis-related) protein. Belongs to the plant defensin (PDF) family with the following members: At1g75830/PDF1.1, At5g44420/PDF1.2a, At2g26020/PDF1.2b, At5g44430/PDF1.2c, At2g26010/PDF1.3, At1g19610/PDF1.4, At1g55010/PDF1.5, At2g02120/PDF2.1, At2g02100/PDF2.2, At2g02130/PDF2.3, At1g61070/PDF2.4, At5g63660/PDF2.5, At2g02140/PDF2.6, At5g38330/PD…
AT2G02360 AT2G02360.1 Encodes an F-box protein containing a Nictaba-related lectin domain that can act as a carbohydrate-binding protein.Expression is induced by SA and pathogenic bacteria. protein_coding PHLOEM PROTEIN 2-B10 (PP2-B10) PHLOEM PROTEIN 2-B10 (PP2-B10);PHLOEM PROTEIN 2-B10 (AtPP2-B10)
AT2G02880 AT2G02880.1 mucin-like protein;(source:Araport11) protein_coding
AT2G02950 AT2G02950.1 Encodes a basic soluble protein which can independently bind to either PHYA or PHYB, regardless of whether the phytochromes are in the Pr or Pfr state. PKS1 can be phosphorylated by oat phyA in vitro in a light regulated manner. It is postulated to be a negative regulator of phyB signalling. protein_coding PHYTOCHROME KINASE SUBSTRATE 1 (PKS1) PHYTOCHROME KINASE SUBSTRATE 1 …
AT2G03090 AT2G03090.1 member of Alpha-Expansin Gene Family. Naming convention from the Expansin Working Group (Kende et al, 2004. Plant Mol Bio). Involved in the formation of nematode-induced syncytia in roots of Arabidopsis thaliana. protein_coding EXPANSIN A15 (EXPA15) EXPANSIN A15 (ATEXPA15);EXPANSIN A15 (EXPA15); (ATHEXP ALPHA 1.3); (ATEXP15);EXPANSIN 15 (EXP15)
AT2G03440 AT2G03440.1 Induced at the transcriptional level by Pseudomonas syringae pv. tomato infection. protein_coding NODULIN-RELATED PROTEIN 1 (NRP1) NODULIN-RELATED PROTEIN 1 (NRP1); (ATNRP1)
AT2G03505 AT2G03505.1 Carbohydrate-binding X8 domain superfamily protein;(source:Araport11) protein_coding
AT2G03520 AT2G03520.1 Encodes AtUPS4, a member of the Arabidopsis ureide permease family. protein_coding UREIDE PERMEASE 4 (UPS4) UREIDE PERMEASE 4 (ATUPS4);UREIDE PERMEASE 4 (UPS4);HRS1 HOMOLOG4 (HHO4)
AT2G03810 AT2G03810.1 18S pre-ribosomal assembly protein gar2-like protein;(source:Araport11) protein_coding
AT2G03821 AT2G03821.1 hypothetical protein;(source:Araport11) protein_coding
AT2G03880 AT2G03880.1 Pentatricopeptide repeat (PPR) superfamily protein;(source:Araport11) protein_coding REQUIRED FOR EFFICIENCY OF MITOCHONDRIAL EDITING 1 (REME1) REQUIRED FOR EFFICIENCY OF MITOCHONDRIAL EDITING 1 (REME1)
AT2G03890 AT2G03890.1 Phosphoinositide kinase which undergo autophosphorylation and phosphorylate serine/threonine residues of protein substrates. Contains phosphoinositide 3/4-kinase and ubiquitin-like domains. The mRNA is cell-to-cell mobile. protein_coding PHOSPHOINOSITIDE 4-KINASE GAMMA 7 (PI4K GAMMA 7) PHOSPHOINOSITIDE 4-KINASE GAMMA 7 (ATPI4K GAMMA 7);PHOSPHOINOSITIDE 4-KINASE GAMMA 7 (PI4K…
AT2G04080 AT2G04080.1 MATE efflux family protein;(source:Araport11) protein_coding
AT2G04390 AT2G04390.1 Ribosomal S17 family protein;(source:Araport11) protein_coding (DS17) (DS17)
AT2G04790 AT2G04790.10 PTB domain engulfment adapter;(source:Araport11) protein_coding
AT2G04795 AT2G04795.1 hypothetical protein;(source:Araport11) protein_coding
AT2G04805 AT2G04805.1 None;(source:Araport11) long_noncoding_rna
AT2G05100 AT2G05100.2 Lhcb2.1 protein encoding a subunit of the light harvesting complex II. Member of a gene family with high degree of sequence similarity. Initially LHCB2.3 was considered as a separate gene but appears to be an allele of LHCB2.1. protein_coding
AT2G05165 AT2G05165.1 novel transcribed region; detected in root, carpel, root apical meristem, receptacle, leaf, dark-grown seedling, light-grown seedling, flower, aerial, shoot apical meristem;(source:Araport11) novel_transcribed_region
AT2G05345 AT2G05345.1 novel transcribed region; detected in carpel, root apical meristem, receptacle, dark-grown seedling, flower, aerial;(source:Araport11) novel_transcribed_region
AT2G05380 AT2G05380.3 glycine-rich protein 3 short isoform (GRP3S) mRNA, completeThe mRNA is cell-to-cell mobile. protein_coding
AT2G05518 AT2G05518.1 other_RNA;(source:Araport11) other_rna
AT2G05520 AT2G05520.1 Encodes a glycine-rich protein that is expressed mainly in stems and leaves. AtGRP3 functions in root size determination during development and in Al stress. mRNA levels are upregulated in response to ABA, salicylic acid and ethylene but downregulated in response to desiccation. The mRNA is cell-to-cell mobile. protein_coding GLYCINE-RICH PROTEIN 3 (GRP-3) GLYCINE-RICH PROTE…
AT2G05620 AT2G05620.1 Involved in electron flow in Photosystem I. Essential for photoprotection. protein_coding PROTON GRADIENT REGULATION 5 (PGR5) (ATPGR5);PROTON GRADIENT REGULATION 5 (PGR5)
AT2G05630 AT2G05630.2 in the Arabidopsis autophagy pathway protein_coding (ATG8D) (ATG8D)
AT2G05632 AT2G05632.1 hypothetical protein;(source:Araport11) protein_coding
AT2G05705 AT2G05705.1 None;(source:Araport11) long_noncoding_rna
AT2G05790 AT2G05790.1 O-Glycosyl hydrolases family 17 protein;(source:Araport11) protein_coding
AT2G05940 AT2G05940.1 Encodes a receptor-like cytoplasmic kinase that phosphorylates the host target RIN4, leading to the activation of a plant innate immune receptor RPM1. protein_coding RPM1-INDUCED PROTEIN KINASE (RIPK) PBS1-LIKE 14 (PBL14);RPM1-INDUCED PROTEIN KINASE (RIPK)
AT2G06002 AT2G06002.1 other_RNA;(source:Araport11) other_rna
AT2G06765 AT2G06765.1 None;(source:Araport11) long_noncoding_rna
AT2G06850 AT2G06850.1 endoxyloglucan transferase (EXGT-A1) gene protein_coding XYLOGLUCAN ENDOTRANSGLUCOSYLASE/HYDROLASE 4 (XTH4) ENDOXYLOGLUCAN TRANSFERASE A1 (EXGT-A1);ENDOXYLOGLUCAN TRANSFERASE (EXT);XYLOGLUCAN ENDOTRANSGLUCOSYLASE/HYDROLASE 4 (XTH4)
AT2G06925 AT2G06925.1 Encodes a secretory phospholipase A2 enzyme, which specifically hydrolyzes the sn-2 position of phospholipids. The enzyme has a preference towards linoleoyl acyl chain over palmitoyl acyl chain. It also has a slight preference for phosphatidylcholine over phosphatidylethanolamine. protein_coding (PLA2-ALPHA) (PLA2-ALPHA);PHOSPHOLIPASE A2-ALPHA (ATSPLA2-ALPHA)
AT2G06990 AT2G06990.1 Encodes a putative DExH-box RNA helicase that acts redundantly with HEN1, HUA1, and HUA2 in the specification of floral organ identity in the third whorl. protein_coding HUA ENHANCER 2 (HEN2) HUA ENHANCER 2 (HEN2); (SMN2);SUPPRESSOR OF PAS2 3 (SOP3)
AT2G07042 AT2G07042.1 other_RNA;(source:Araport11) other_rna
AT2G07599 AT2G07599.2 hypothetical protein;(source:Araport11) protein_coding
AT2G07659 AT2G07659.1 transmembrane protein;(source:Araport11) protein_coding
AT2G07665 AT2G07665.1 hypothetical protein;(source:Araport11) protein_coding
AT2G07739 AT2G07739.1 Ycf1 protein;(source:Araport11) protein_coding
AT2G07835 AT2G07835.1 hypothetical protein;(source:Araport11) protein_coding
AT2G08045 AT2G08045.1 None;(source:Araport11) long_noncoding_rna
AT2G08190 AT2G08190.1 None;(source:Araport11) long_noncoding_rna
AT2G08220 AT2G08220.1 None;(source:Araport11) long_noncoding_rna
AT2G08735 AT2G08735.1 None;(source:Araport11) long_noncoding_rna
AT2G08825 AT2G08825.1 None;(source:Araport11) long_noncoding_rna
AT2G09990 AT2G09990.1 Ribosomal protein S5 domain 2-like superfamily protein;(source:Araport11) protein_coding
AT2G10931 AT2G10931.1 hypothetical protein;(source:Araport11) protein_coding
AT2G10940 AT2G10940.1 Bifunctional inhibitor/lipid-transfer protein/seed storage 2S albumin superfamily protein;(source:Araport11) protein_coding
AT2G10950 AT2G10950.1 BSD domain-containing protein;(source:Araport11) protein_coding
AT2G10975 AT2G10975.1 hypothetical protein;(source:Araport11) protein_coding
AT2G12170 AT2G12170.1 hypothetical protein;(source:Araport11) protein_coding
AT2G13360 AT2G13360.1 Encodes a peroxisomal photorespiratory enzyme that catalyzes transamination reactions with multiple substrates. It is involved in photorespiration. protein_coding ALANINE:GLYOXYLATE AMINOTRANSFERASE (AGT) ALANINE:GLYOXYLATE AMINOTRANSFERASE 1 (AGT1);ALANINE:GLYOXYLATE AMINOTRANSFERASE (AGT);L-SERINE:GLYOXYLATE AMINOTRANSFERASE (SGAT)
AT2G14050 AT2G14050.1 minichromosome maintenance 9;(source:Araport11) protein_coding MINICHROMOSOME MAINTENANCE 9 (MCM9) MINICHROMOSOME MAINTENANCE 9 (MCM9)
AT2G14095 AT2G14095.1 hypothetical protein;(source:Araport11) protein_coding
AT2G14265 AT2G14265.1 hypothetical protein;(source:Araport11) protein_coding
AT2G14460 AT2G14460.1 hypothetical protein;(source:Araport11) protein_coding
AT2G14750 AT2G14750.1 Encodes adenosine-5'-phosphosulfate kinase. Provides activated sulfate for sulfation of secondary metabolites, including the glucosinolates. Essential for pollen viability. The mRNA is cell-to-cell mobile. protein_coding APS KINASE (APK) APS KINASE (APK);ADENOSINE-5'-PHOSPHOSULFATE (APS) KINASE 1 (APK1); (ATAKN1);APS KINASE 1 (AKN1)
AT2G14800 AT2G14800.1 hypothetical protein;(source:Araport11) protein_coding
AT2G15020 AT2G15020.1 hypothetical protein;(source:Araport11) protein_coding
AT2G15042 AT2G15042.1 Leucine-rich repeat (LRR) family protein;(source:Araport11) protein_coding
AT2G15050 AT2G15050.1 Predicted to encode a PR (pathogenesis-related) protein. Belongs to the lipid transfer protein (PR-14) family with the following members: At2g38540/LTP1, At2g38530/LTP2, At5g59320/LTP3, At5g59310/LTP4, At3g51600/LTP5, At3g08770/LTP6, At2g15050/LTP7, At2g18370/LTP8, At2g15325/LTP9, At5g01870/LTP10, At4g33355/LTP11, At3g51590/LTP12, At5g44265/LTP13, At5g62065/LTP14, At4g08530/…
AT2G15090 AT2G15090.1 Encodes KCS8, a member of the 3-ketoacyl-CoA synthase family involved in the biosynthesis of VLCFA (very long chain fatty acids). The mRNA is cell-to-cell mobile. protein_coding 3-KETOACYL-COA SYNTHASE 8 (KCS8) 3-KETOACYL-COA SYNTHASE 8 (KCS8)
AT2G15270 AT2G15270.1 PRKR-interacting protein;(source:Araport11) protein_coding
AT2G15300 AT2G15300.1 Leucine-rich repeat protein kinase family protein;(source:Araport11) protein_coding
AT2G15320 AT2G15320.1 Leucine-rich repeat (LRR) family protein;(source:Araport11) protein_coding
AT2G15440 AT2G15440.1 polysaccharide biosynthesis protein (DUF579);(source:Araport11) protein_coding
AT2G15480 AT2G15480.2 UDP-glucosyl transferase 73B5;(source:Araport11) protein_coding UDP-GLUCOSYL TRANSFERASE 73B5 (UGT73B5) UDP-GLUCOSYL TRANSFERASE 73B5 (UGT73B5)
AT2G15580 AT2G15580.1 RING/U-box superfamily protein;(source:Araport11) protein_coding
AT2G15790 AT2G15790.1 SQN encodes the Arabidopsis homolog of cyclophilin 40 (CyP40). It is specifically required for the vegetative but not the reproductive maturation of the shoot. Belongs to one of the 36 carboxylate clamp (CC)-tetratricopeptide repeat (TPR) proteins (Prasad 2010, Pubmed ID: 20856808) with potential to interact with Hsp90/Hsp70 as co-chaperones. protein_coding SQUINT (SQN) CYCL…
AT2G15830 AT2G15830.1 hypothetical protein;(source:Araport11) protein_coding
AT2G15960 AT2G15960.1 Unknown protein. Expression decreased in response to proline. protein_coding
AT2G16070 AT2G16070.2 An integral outer envelope membrane protein (its homolog in A thaliana PDV1), component of the plastid division machinery. Similar to ARC6, PDV2 localizes to a continuous ring at the division site in wild-type plants. PDV1 and PDV2 are required for localization of ARC5 at the chloroplast division site. protein_coding PLASTID DIVISION2 (PDV2) PLASTID DIVISION2 (PDV2)
AT2G16280 AT2G16280.1 Encodes KCS9, a member of the 3-ketoacyl-CoA synthase family involved in the biosynthesis of VLCFA (very long chain fatty acids). protein_coding 3-KETOACYL-COA SYNTHASE 9 (KCS9) 3-KETOACYL-COA SYNTHASE 9 (KCS9)
AT2G16340 AT2G16340.1 hypothetical protein;(source:Araport11) protein_coding
AT2G16390 AT2G16390.2 Putative chromatin remodeling protein, member of a plant-specific subfamily of SWI2/SNF2-like proteins. Mutations nearly eliminate non-CpG methylation at a target promoter but do not affect rDNA or centromere methylation. Cooperates with PolIVb to facilitate RNA-directed de novo methylation and silencing of homologous DNA. Endogenous targets include intergenic regions near r…
AT2G16485 AT2G16485.1 Encodes NERD (Needed for RDR2-independent DNA methylation), a plant-specific GW repeat- and PHD finger-containing protein involved in siRNA-dependent DNA methylation. protein_coding NEEDED FOR RDR2-INDEPENDENT DNA METHYLATION (NERD) NEEDED FOR RDR2-INDEPENDENT DNA METHYLATION (NERD)
AT2G16500 AT2G16500.1 Encodes a arginine decarboxylase (ADC), a rate-limiting enzyme that catalyzes the first step of polyamine (PA) biosynthesis via ADC pathway in Arabidopsis thaliana. Arabidopsis genome has two ADC paralogs, ADC1 and ADC2. Double mutant analysis showed that ADC genes are essential for the production of PA, and are required for normal seed development. Promoter region of ADC1 c…
AT2G16700 AT2G16700.1 Encodes actin depolymerizing factor 5 (ADF5). Involved in actin cytoskeleton remodeling during a variety of processes including pollen tube growth and stomatal movement. protein_coding ACTIN DEPOLYMERIZING FACTOR 5 (ADF5) ACTIN DEPOLYMERIZING FACTOR 5 (ADF5); (ATADF5)
AT2G16720 AT2G16720.1 Encodes a member of MYB3R- and R2R3- type MYB- encoding gene family that acts as a repressor of flavonol biosynthesis. AtMYB7 gene expression is induced by salt treatment. protein_coding MYB DOMAIN PROTEIN 7 (MYB7) MYB DOMAIN PROTEIN 7 (MYB7); (ATY49);ARABIDOPSIS THALIANA MYB DOMAIN PROTEIN 7 (ATMYB7)
AT2G17040 AT2G17040.1 Member of the NAC transcription factor family and more specifically, the ONAC022 subfamily. Involved in leaf and inflorescence stem morphogenesis. The mRNA is cell-to-cell mobile. protein_coding NAC DOMAIN CONTAINING PROTEIN 36 (NAC036) NAC DOMAIN CONTAINING PROTEIN 36 (NAC036);NAC DOMAIN CONTAINING PROTEIN 36 (anac036)
AT2G17150 AT2G17150.1 Plant regulator RWP-RK family protein;(source:Araport11) protein_coding NIN-LIKE PROTEIN 1 (NLP1) NIN-LIKE PROTEIN 1 (NLP1)
AT2G17230 AT2G17230.1 EXORDIUM like 5;(source:Araport11) protein_coding EXORDIUM LIKE 5 (EXL5) EXORDIUM LIKE 5 (EXL5)
AT2G17270 AT2G17270.1 Encodes a mitochondrial phosphate transporter. Modulates plant responses to salt stress. protein_coding PHOSPHATE TRANSPORTER 3;3 (PHT3;3) MITOCHONDRIAL PHOSPHATE TRANSPORTER 1 (MPT1);PHOSPHATE TRANSPORTER 3;3 (PHT3;3)
AT2G17300 AT2G17300.1 hypothetical protein;(source:Araport11) protein_coding
AT2G17450 AT2G17450.1 Encodes a putative RING-H2 finger protein RHA3a. protein_coding RING-H2 FINGER A3A (RHA3A) ARABIDOPSIS T??XICOS EN LEVADURA 44 (ATL44);RING-H2 FINGER A3A (RHA3A)
AT2G17540 AT2G17540.1 hypothetical protein;(source:Araport11) protein_coding
AT2G17650 AT2G17650.1 AMP-dependent synthetase and ligase family protein;(source:Araport11) protein_coding
AT2G17705 AT2G17705.1 methionine-S-oxide reductase;(source:Araport11) protein_coding
AT2G17880 AT2G17880.1 Chaperone DnaJ-domain superfamily protein;(source:Araport11) protein_coding DNA J PROTEIN C24 (DJC24) DNA J PROTEIN C24 (DJC24)
AT2G18000 AT2G18000.2 TBP-associated factor 14;(source:Araport11) protein_coding TBP-ASSOCIATED FACTOR 14 (TAF14) HOMOLOG OF YEAST YAF9 B (YAF9B);TBP-ASSOCIATED FACTOR 14 (TAF14)
AT2G18030 AT2G18030.1 Peptide methionine sulfoxide reductase family protein;(source:Araport11) protein_coding METHIONINE SULFOXIDE REDUCTASE A5 (MSRA5) METHIONINE SULFOXIDE REDUCTASE A5 (MSRA5)
AT2G18050 AT2G18050.1 encodes a structurally divergent linker histone whose gene expression is induced by dehydration and ABA. The mRNA is cell-to-cell mobile. protein_coding HISTONE H1-3 (HIS1-3) (HON3);HISTONE H1-3 (HIS1-3)
AT2G18160 AT2G18160.1 Encodes a b-ZIP transcription factor. protein_coding BASIC LEUCINE-ZIPPER 2 (bZIP2) BASIC LEUCINE-ZIPPER 2 (ATBZIP2);FLORAL TRANSITION AT THE MERISTEM3 (FTM3);BASIC LEUCINE-ZIPPER 2 (bZIP2);G-BOX BINDING FACTOR 5 (GBF5)
AT2G18260 AT2G18260.1 member of SYP11 Gene Family, PM-associated, highly expressed in roots. protein_coding SYNTAXIN OF PLANTS 112 (SYP112) SYNTAXIN OF PLANTS 112 (SYP112); (ATSYP112)
AT2G18300 AT2G18300.3 DNA-binding bHLH protein involved in positive regulation of cell elongation and proliferation and, negative control of plant immunity.One component of PRE-IBH1-HBI1 tripartite module. protein_coding HOMOLOG OF BEE2 INTERACTING WITH IBH 1 (HBI1) HOMOLOG OF BEE2 INTERACTING WITH IBH 1 (HBI1)
AT2G18320 AT2G18320.1 F-box associated ubiquitination effector family protein;(source:Araport11) protein_coding
AT2G18350 AT2G18350.1 homeobox protein 24;(source:Araport11) protein_coding HOMEOBOX PROTEIN 24 (HB24) HOMEOBOX PROTEIN 24 (HB24);ZINC FINGER HOMEODOMAIN 6 (ZHD6);HOMEOBOX PROTEIN 24 (AtHB24)
AT2G18400 AT2G18400.1 ribosomal protein L6 family protein;(source:Araport11) protein_coding
AT2G18530 AT2G18530.1 Protein kinase superfamily protein;(source:Araport11) protein_coding
AT2G18540 AT2G18540.2 RmlC-like cupins superfamily protein;(source:Araport11) protein_coding
AT2G18560 AT2G18560.1 UDP-Glycosyltransferase superfamily protein;(source:Araport11) protein_coding
AT2G18570 AT2G18570.1 UDP-Glycosyltransferase superfamily protein;(source:Araport11) protein_coding
AT2G18620 AT2G18620.1 Terpenoid synthases superfamily protein;(source:Araport11) protein_coding GERANYLGERANYL PYROPHOSPHATE SYNTHASE 2 (GGPPS2) ISOPRENYL DIPHOSPHATE SYNTHASE2 (IDS2);GERANYLGERANYL PYROPHOSPHATE SYNTHASE 2 (GGPPS2)
AT2G18650 AT2G18650.1 RING/U-box superfamily protein;(source:Araport11) protein_coding MATERNAL EFFECT EMBRYO ARREST 16 (MEE16) ARABIDOPSIS T??XICOS EN LEVADURA 49 (ATL49);MATERNAL EFFECT EMBRYO ARREST 16 (MEE16)
AT2G18670 AT2G18670.1 RING/U-box superfamily protein;(source:Araport11) protein_coding ARABIDOPSIS T??XICOS EN LEVADURA 56 (ATL56) ARABIDOPSIS T??XICOS EN LEVADURA 56 (ATL56)
AT2G18735 AT2G18735.1 other_RNA;(source:Araport11) other_rna
AT2G18938 AT2G18938.1 transmembrane protein;(source:Araport11) protein_coding
AT2G19390 AT2G19390.1 SAGA complex subunit. Regulates gene expression by affecting histone H3 acetylation. protein_coding SAGA COMPLEX SUBUNIT 2A (SCS2A) SAGA COMPLEX SUBUNIT 2A (SCS2A)
AT2G19590 AT2G19590.1 encodes a protein whose sequence is similar to 1-aminocyclopropane-1-carboxylate oxidase protein_coding ACC OXIDASE 1 (ACO1) (ATACO1);ACC OXIDASE 1 (ACO1)
AT2G19660 AT2G19660.2 Cysteine/Histidine-rich C1 domain family protein;(source:Araport11) protein_coding
AT2G19670 AT2G19670.1 protein arginine methyltransferase 1A;(source:Araport11) protein_coding PROTEIN ARGININE METHYLTRANSFERASE 1A (PRMT1A) ARABIDOPSIS THALIANA PROTEIN ARGININE METHYLTRANSFERASE 1A (ATPRMT1A);PROTEIN ARGININE METHYLTRANSFERASE 1A (PRMT1A)
AT2G19740 AT2G19740.1 Ribosomal protein L31e family protein;(source:Araport11) protein_coding
AT2G19780 AT2G19780.1 Leucine-rich repeat (LRR) family protein;(source:Araport11) protein_coding
AT2G19800 AT2G19800.1 Encodes a myo-inositol oxygenase family gene. protein_coding MYO-INOSITOL OXYGENASE 2 (MIOX2) MYO-INOSITOL OXYGENASE 2 (MIOX2)
AT2G19810 AT2G19810.1 Encodes Oxidation-related Zinc Finger 1 (OZF1), a plasma membrane protein involved in oxidative stress. protein_coding OXIDATION-RELATED ZINC FINGER 1 (OZF1) OXIDATION-RELATED ZINC FINGER 1 (OZF1); (AtOZF1); (ATTZF2);TANDEM ZINC FINGER 2 (TZF2)
AT2G20140 AT2G20140.1 Encodes one of the two RPT2 (26S proteasome subunit RPT2) paralogs: RPT2a (At4g29040) and RPT2b (At2g20140). RPT2b can not complement the rpt2a mutant phenotype. rpt2a rpt2b double mutants are embryo lethal. protein_coding REGULATORY PARTICLE AAA-ATPASE 2B (RPT2b) REGULATORY PARTICLE AAA-ATPASE 2B (RPT2b)
AT2G20290 AT2G20290.1 member of Myosin-like proteins protein_coding MYOSIN-LIKE PROTEIN XIG (XIG) MYOSIN XI G (ATXIG);MYOSIN-LIKE PROTEIN XIG (XIG)
AT2G20300 AT2G20300.1 Encodes ABNORMAL LEAF SHAPE 2 (ALE2), a receptor-like protein kinase (RLK) with a cluster of basic amino acid residues followed by a cysteine-containing sequence in the putative extracellular domain. Function together with ACR4 (Arabidopsis homolog of the Crinkly4) and ALE1 in positively regulating protoderm-specific gene expression and for the formation of leafy organs. ale…
AT2G20562 AT2G20562.1 Encodes a putative signalling peptide with similarity to TAX1. No known function has been demonstrated yet. protein_coding TAXIMIN 2 (TAX2) TAXIMIN 2 (TAX2)
AT2G20725 AT2G20725.1 CAAX amino terminal protease family protein;(source:Araport11) protein_coding
AT2G20940 AT2G20940.1 transmembrane protein, putative (DUF1279);(source:Araport11) protein_coding
AT2G21120 AT2G21120.1 Encodes a putative magnesium transporter that was identified through a forward genetic screen, directly isolating antiviral RNAi-defective (avi) mutant using a Cucumber Mosaic Virus (CMV) mutant. Compared to Wildtype Col-0, avi2 mutant showed severe disease symptom after viral infection and viral accumulation was significantly increased while viral siRNAs and virus-activated…
AT2G21130 AT2G21130.1 Cyclophilin-like peptidyl-prolyl cis-trans isomerase family protein;(source:Araport11) protein_coding
AT2G21170 AT2G21170.1 Encodes a plastidic triose phosphate isomerase. Mutants with reduced pdTPI levels have difficulty transitioning from heterotrophic to autotrophic growth. The related phenotypes, such as chlorosis in light-grown seedlings may result from an accumulation of dihydroxyacetone phosphate (DHAP) and methylglyoxal (MG) in these mutants. Both splice variants appear to be expressed, b…
AT2G21180 AT2G21180.1 transmembrane protein;(source:Araport11) protein_coding
AT2G21260 AT2G21260.1 NAD(P)-linked oxidoreductase superfamily protein;(source:Araport11) protein_coding
AT2G21300 AT2G21300.1 ATP binding microtubule motor family protein;(source:Araport11) protein_coding
AT2G21520 AT2G21520.2 Sec14p-like phosphatidylinositol transfer family protein;(source:Araport11) protein_coding
AT2G21560 AT2G21560.1 nucleolar-like protein;(source:Araport11) protein_coding
AT2G21650 AT2G21650.1 RSM1 is a member of a small sub-family of single MYB transcription factors. Analysis of overexpressin lines indicate its involvement during early morphogenesis. protein_coding MATERNAL EFFECT EMBRYO ARREST 3 (MEE3) ARABIDOPSIS RAD-LIKE 2 (ATRL2);MATERNAL EFFECT EMBRYO ARREST 3 (MEE3);RADIALIS-LIKE SANT/MYB 1 (RSM1)
AT2G21710 AT2G21710.1 Mitochondrial transcription termination factor family protein;(source:Araport11) protein_coding EMBRYO DEFECTIVE 2219 (EMB2219) EMBRYO DEFECTIVE 2219 (EMB2219)
AT2G21830 AT2G21830.1 Cysteine/Histidine-rich C1 domain family protein;(source:Araport11) protein_coding
AT2G21860 AT2G21860.1 Violaxanthin de-epoxidase located in chloroplast. protein_coding
AT2G22122 AT2G22122.1 hypothetical protein;(source:Araport11) protein_coding
AT2G22170 AT2G22170.1 Lipase/lipooxygenase, PLAT/LH2 family protein;(source:Araport11) protein_coding PLAT DOMAIN PROTEIN 2 (PLAT2) PLAT DOMAIN PROTEIN 2 (PLAT2)
AT2G22200 AT2G22200.1 encodes a member of the DREB subfamily A-6 of ERF/AP2 transcription factor family. The protein contains one AP2 domain. There are 8 members in this subfamily including RAP2.4. protein_coding (ERF56) (ERF56)
AT2G22330 AT2G22330.2 Encodes a cytochrome P450. Involved in tryptophan metabolism. Converts Trp to indole-3-acetaldoxime (IAOx), a precursor to IAA and indole glucosinolates.The mRNA is cell-to-cell mobile. protein_coding
AT2G22425 AT2G22425.1 Microsomal signal peptidase 12 kDa subunit (SPC12);(source:Araport11) protein_coding
AT2G22430 AT2G22430.1 Encodes a homeodomain leucine zipper class I (HD-Zip I) protein that is a target of the protein phosphatase ABI1 and regulates hormone responses in Arabidopsis. protein_coding HOMEOBOX PROTEIN 6 (HB6) HOMEOBOX PROTEIN 6 (HB6);HOMEOBOX PROTEIN 6 (ATHB6)
AT2G22500 AT2G22500.1 Encodes one of the mitochondrial dicarboxylate carriers (DIC): DIC1 (AT2G22500), DIC2 (AT4G24570), DIC3 (AT5G09470). protein_coding UNCOUPLING PROTEIN 5 (UCP5) DICARBOXYLATE CARRIER 1 (DIC1);PLANT UNCOUPLING MITOCHONDRIAL PROTEIN 5 (ATPUMP5);UNCOUPLING PROTEIN 5 (UCP5)
AT2G22660 AT2G22660.2 Encodes a member of a family of DUF1399 domain containing proteins. GRDP1 is involved in germination and response to ABA. Loss of function mutants have reduced germination in the presence of osmotic stressors. protein_coding GLYCINE-RICH DOMAIN PROTEIN1 (ATGRDP1) GLYCINE-RICH DOMAIN PROTEIN1 (ATGRDP1)
AT2G22770 AT2G22770.1 Regulates the development of ER bodies. also involves in response to the endophytic fungus Piriformospora indica. protein_coding (NAI1) (NAI1)
AT2G22780 AT2G22780.1 encodes an peroxisomal NAD-malate dehydrogenase that is involved in fatty acid beta-oxidation through providing NAD to the process of converting fatty acyl CoA to acetyl CoA. protein_coding PEROXISOMAL NAD-MALATE DEHYDROGENASE 1 (PMDH1) PEROXISOMAL NAD-MALATE DEHYDROGENASE 1 (PMDH1)
AT2G22795 AT2G22795.1 hypothetical protein;(source:Araport11) protein_coding
AT2G22890 AT2G22890.1 Kua-ubiquitin conjugating enzyme hybrid localization domain-containing protein;(source:Araport11) protein_coding
AT2G22905 AT2G22905.1 Expressed protein;(source:Araport11) protein_coding
AT2G22910 AT2G22910.1 N-acetyl-l-glutamate synthase 1;(source:Araport11) protein_coding N-ACETYL-L-GLUTAMATE SYNTHASE 1 (NAGS1) N-ACETYL-L-GLUTAMATE SYNTHASE 1 (NAGS1)
AT2G23096 AT2G23096.1 Encodes a prolyl 4-hydroxylase that modifies the extensin proteins in root hair cells. protein_coding PROLYL 4-HYDROXYLASE 13 (P4H13) PROLYL 4-HYDROXYLASE 13 (P4H13)
AT2G23290 AT2G23290.1 Member of the R2R3 factor gene family. Modulates seed germination and root system development. protein_coding MYB DOMAIN PROTEIN 70 (MYB70) MYB DOMAIN PROTEIN 70 (MYB70);MYB DOMAIN PROTEIN 70 (AtMYB70)
AT2G23320 AT2G23320.1 Encodes WRKY DNA-binding protein 15 (WRKY15). protein_coding WRKY DNA-BINDING PROTEIN 15 (WRKY15) (ATWRKY15);WRKY DNA-BINDING PROTEIN 15 (WRKY15)
AT2G23340 AT2G23340.1 encodes a member of the DREB subfamily A-5 of ERF/AP2 transcription factor family. The protein contains one AP2 domain. There are 16 members in this subfamily including RAP2.1, RAP2.9 and RAP2.10. protein_coding DREB AND EAR MOTIF PROTEIN 3 (DEAR3) DREB AND EAR MOTIF PROTEIN 3 (DEAR3)
AT2G23430 AT2G23430.1 Encodes a cyclin-dependent kinase inhibitor protein that functions as a negative regulator of cell division and promoter of endoreduplication. A member of seven KRP genes found in Arabidopsis thaliana. Differential expression patterns for distinct KRPs were revealed by in situ hybridization. Both SKP2b and RKP appear to be involved in the degradation of KRP1. Involved in tri…
AT2G23690 AT2G23690.1 PADRE protein. protein_coding
AT2G23700 AT2G23700.1 Itga6 (Protein of unknown function, DUF547);(source:Araport11) protein_coding
AT2G23770 AT2G23770.1 Encodes a putative LysM-containing receptor-like kinase LYK4. Shares overlapping function with LYK5 in mediating chitin-triggered immune responses. Based on protein sequence alignment analysis, it was determined as a pseudo kinase due to a lack of the ATP-binding P-loop in the kinase domain. protein_coding LYSM-CONTAINING RECEPTOR-LIKE KINASE 4 (LYK4) (ATLYK4);LYSM-CONTAININ…
AT2G23980 AT2G23980.2 Encodes a cyclic GMP-activated non-selective cation channel in the plasma membrane of guard cells. Required for constitutive growth of root hairs as Ca2+-permeable channels. Regulates Ca2+ infux during heat shock. protein_coding
AT2G24300 AT2G24300.3 Calmodulin-binding protein;(source:Araport11) protein_coding (CBP60E) (CBP60E)
AT2G24580 AT2G24580.1 FAD-dependent oxidoreductase family protein;(source:Araport11) protein_coding
AT2G24610 AT2G24610.2 Member of Cyclic nucleotide gated channel family; a plasma membrane localized Ca2+ chan_x0002_nel, which is required for the normal growth of Arabidopsis root hair tip. protein_coding
AT2G24790 AT2G24790.1 Positive regulator of photomorphogenesis that acts downstream of COP1 but can promote lateral root development independently of COP1 and also function as a daylength-sensitive regulator of shoot branching. The mRNA is cell-to-cell mobile. protein_coding CONSTANS-LIKE 3 (COL3) CONSTANS-LIKE 3 (COL3);B-BOX DOMAIN PROTEIN 4 (BBX4); (ATCOL3)
AT2G24990 AT2G24990.1 Serine/threonine-protein kinase Rio1;(source:Araport11) protein_coding
AT2G25050 AT2G25050.1 actin-binding FH2 (formin 2) family protein;(source:Araport11) protein_coding
AT2G25200 AT2G25200.1 hypothetical protein (DUF868);(source:Araport11) protein_coding
AT2G25210 AT2G25210.1 Ribosomal protein L39 family protein;(source:Araport11) protein_coding
AT2G25250 AT2G25250.1 serine/arginine repetitive matrix-like protein;(source:Araport11) protein_coding
AT2G25300 AT2G25300.1 Encodes a hydroxyproline O-galactosyltransferase. protein_coding HYDROXYPROLINE O-GALACTOSYLTRANSFERASE 3 (HPGT3) HYDROXYPROLINE O-GALACTOSYLTRANSFERASE 3 (HPGT3)
AT2G25350 AT2G25350.2 Phox (PX) domain-containing protein;(source:Araport11) protein_coding
AT2G25430 AT2G25430.1 AP180 N-terminal homology domain, TPLATE complex protein involved in clathrin-mediated endocytosis. protein_coding (PICALM4A) EPSIN-LIKE CLATHRIN ADAPTOR (ATECA4); (PICALM4A)
AT2G25450 AT2G25450.1 Encodes a 2-oxoacid-dependent dioxygenase involved in the production of 2-hydroxybut-3-enyl glucosinolate. protein_coding GLUCOSINOLATE HYDROXYLASE (GSL-OH) GLUCOSINOLATE HYDROXYLASE (GSL-OH)
AT2G25460 AT2G25460.2 EEIG1/EHBP1 protein amino-terminal domain protein;(source:Araport11) protein_coding
AT2G25490 AT2G25490.1 Encodes an F-box protein involved in the ubiquitin/proteasome-dependent proteolysis of EIN3. The mRNA is cell-to-cell mobile. protein_coding EIN3-BINDING F BOX PROTEIN 1 (EBF1) (FBL6);EIN3-BINDING F BOX PROTEIN 1 (EBF1)
AT2G25520 AT2G25520.1 Drug/metabolite transporter superfamily protein;(source:Araport11) protein_coding
AT2G25540 AT2G25540.1 cellulose synthase protein_coding CELLULOSE SYNTHASE 10 (CESA10) CELLULOSE SYNTHASE 10 (CESA10)
AT2G25625 AT2G25625.1 Histone deacetylase-like protein;(source:Araport11). Induced by senescence and abiotic stresses. protein_coding CHLOROPLAST VESICULATION (CV) CHLOROPLAST VESICULATION (CV)
AT2G25900 AT2G25900.1 Encodes a protein with two tandem-arrayed CCCH-type zinc fingers that binds RNA and is involved in RNA turnover. The mRNA is cell-to-cell mobile. protein_coding (ATCTH) (ATCTH);TANDEM ZINC FINGER 1 (TZF1);A. THALIANA TANDEM ZINC FINGER PROTEIN 1 (ATTZF1)
AT2G26030 AT2G26030.4 F-box/RNI-like/FBD-like domains-containing protein;(source:Araport11) protein_coding
AT2G26110 AT2G26110.1 bromodomain protein (DUF761);(source:Araport11) protein_coding
AT2G26190 AT2G26190.1 IQM4 is a plastid localized, Ca2+ independent calmodulin binding protein that is involved in promoting seed dormancy. protein_coding (IQM4) (IQM4)
AT2G26470 AT2G26470.1 embryonic stem cell-specific 5-hydroxymethylcytosine-binding protein;(source:Araport11) protein_coding
AT2G26520 AT2G26520.1 transmembrane protein;(source:Araport11) protein_coding
AT2G26530 AT2G26530.1 Pheromone receptor-like protein involved in the early elicitor signaling events which occur within minutes and include ion fluxes across the plasma membrane, activation of MPKs and the formation of ROS related to PGPS1 and WRKY33. protein_coding (AR781) (AR781)
AT2G26570 AT2G26570.1 Encodes a coiled-coil protein WEB1 (weak chloroplast movement under blue light 1). WEB1, together with another coiled-coil protein WEB2/PMI2 (At1g66840), maintains the chloroplast photorelocation movement velocity. protein_coding WEAK CHLOROPLAST MOVEMENT UNDER BLUE LIGHT 1 (WEB1) WEAK CHLOROPLAST MOVEMENT UNDER BLUE LIGHT 1 (WEB1)
AT2G26650 AT2G26650.1 Encodes AKT1, a member of the Shaker family inward rectifying potassium channel predominantly expressed in predominantly in root hairs and root endodermis. This family includes five groups based on phylogenetic analysis (FEBS Letters (2007) 581: 2357): I (inward rectifying channel): AKT1 (AT2G26650), AKT5 (AT4G32500) and SPIK (also known as AKT6, AT2G25600); II (inward recti…
AT2G26660 AT2G26660.1 SPX domain-containing protein 2 (SPX2);(source:Araport11) protein_coding SPX DOMAIN GENE 2 (SPX2) SPX DOMAIN GENE 2 (SPX2);ARABIDOPSIS THALIANA SPX DOMAIN GENE 2 (ATSPX2)
AT2G26730 AT2G26730.1 Leucine-rich repeat protein kinase family protein;(source:Araport11) protein_coding
AT2G26910 AT2G26910.1 Encodes a member of the PLEIOTROPIC DRUG RESISTANCE family of ATP binding cassette transporters. Required for the formation of a functional cuticle. protein_coding ATP-BINDING CASSETTE G32 (ABCG32) PLEIOTROPIC DRUG RESISTANCE 4 (PDR4);PLEIOTROPIC DRUG RESISTANCE 4 (ATPDR4); (ATABCG32);PERMEABLE CUTICLE 1 (PEC1);ATP-BINDING CASSETTE G32 (ABCG32)
AT2G26975 AT2G26975.1 Plasma membrane Cu transporter. protein_coding COPPER TRANSPORTER 6 (COPT6) COPPER TRANSPORTER 6 (COPT6)
AT2G26990 AT2G26990.1 Represses photomorphogenesis and induces skotomorphogenesis in the dark. protein_coding FUSCA 12 (FUS12) FUSCA 12 (FUS12); (CSN2);CONSTITUTIVE PHOTOMORPHOGENIC 12 (COP12); (ATCSN2)
AT2G27050 AT2G27050.1 ethylene-insensitive3-like1 (EIL1) The mRNA is cell-to-cell mobile. protein_coding ETHYLENE-INSENSITIVE3-LIKE 1 (EIL1) (AtEIL1);ETHYLENE-INSENSITIVE3-LIKE 1 (EIL1)
AT2G27229 AT2G27229.1 Pentatricopeptide repeat (PPR) superfamily protein;(source:Araport11) protein_coding
AT2G27310 AT2G27310.1 F-box family protein;(source:Araport11) protein_coding
AT2G27385 AT2G27385.1 Pollen Ole e 1 allergen and extensin family protein;(source:Araport11) protein_coding
AT2G27400 AT2G27400.1 Trans-acting siRNA1a primary transcript (TAS1a). Regulated by miR173. other_rna TRANS-ACTING SIRNA1A (TAS1A) TRANS-ACTING SIRNA1A (TAS1A)
AT2G27420 AT2G27420.1 Cysteine proteinases superfamily protein;(source:Araport11) protein_coding
AT2G27500 AT2G27500.1 Glycosyl hydrolase superfamily protein;(source:Araport11) protein_coding
AT2G27510 AT2G27510.1 ferredoxin 3;(source:Araport11) protein_coding FERREDOXIN 3 (FD3) FERREDOXIN 3 (FD3);FERREDOXIN 3 (ATFD3)
AT2G27530 AT2G27530.1 Encodes ribosomal protein L10aP. Identified in a screen for enhancers of as1. as1/pgy double mutants show defects in leaf vascular patterning and adaxial cell fate. Double mutant analysis indicates pgy genes function in the same pathway as REV, KAN1 and KAN2. protein_coding PIGGYBACK1 (PGY1) PIGGYBACK1 (PGY1)
AT2G27760 AT2G27760.1 Encodes tRNA isopentenyltransferase, similar to yeast MOD5. protein_coding TRNAISOPENTENYLTRANSFERASE 2 (IPT2) TRNAISOPENTENYLTRANSFERASE 2 (IPT2); (IPPT);TRNAISOPENTENYLTRANSFERASE 2 (ATIPT2)
AT2G27770 AT2G27770.1 DUF868 family protein (DUF868);(source:Araport11) protein_coding
AT2G27810 AT2G27810.4 Encodes a plasma-membrane localized nucleobase transporter capable of transporting adenine, guanine, uracil and hypoxanthine. Likely to be a proton-nucleobase symporter. protein_coding
AT2G27830 AT2G27830.1 hypothetical protein;(source:Araport11) protein_coding
AT2G27930 AT2G27930.5 PLATZ transcription factor family protein;(source:Araport11) protein_coding
AT2G28070 AT2G28070.1 ABC-2 type transporter family protein;(source:Araport11) protein_coding ATP-BINDING CASSETTE G3 (ABCG3) ATP-BINDING CASSETTE G3 (ABCG3)
AT2G28080 AT2G28080.1 UDP-Glycosyltransferase superfamily protein;(source:Araport11) protein_coding
AT2G28120 AT2G28120.1 Major facilitator superfamily protein;(source:Araport11) protein_coding OVARIAN TUMOR DOMAIN (OTU)-CONTAINING DUB (DEUBIQUITILATING ENZYME) 1 (OTU1) OVARIAN TUMOR DOMAIN (OTU)-CONTAINING DUB (DEUBIQUITILATING ENZYME) 1 (OTU1)
AT2G28150 AT2G28150.1 DUF966 domain containing protein, expressed during embryogenesis. protein_coding SOSEKI3 (SOK3) SOSEKI3 (SOK3)
AT2G28180 AT2G28180.1 member of Putative Na+/H+ antiporter family protein_coding (ATCHX8) (ATCHX8); (CHX08);CATION/H+ EXCHANGER 8 (CHX8)
AT2G28200 AT2G28200.1 C2H2-type zinc finger family protein;(source:Araport11) protein_coding
AT2G28290 AT2G28290.5 Encodes a SWI2/SNF2-like protein in the SNF2 subclass. Homozygous plants with null mutations exhibit premature termination of the meristem and carpelloid structures from the inflorescence meristem. Co-activator of floral homeotic gene expression. Acts with LFY to regulate shoot apical meristem identity. Required for meristem maintenance. Regulates flowering under a non-induc…
AT2G28450 AT2G28450.1 zinc finger (CCCH-type) family protein;(source:Araport11) protein_coding TRNA METHYLTRANSFERASE 2B (TRM2B) TRNA METHYLTRANSFERASE 2B (TRM2B)
AT2G28480 AT2G28480.1 RNA-binding CRS1 / YhbY (CRM) domain protein;(source:Araport11) protein_coding
AT2G28500 AT2G28500.1 LOB domain-containing protein 11;(source:Araport11) protein_coding LOB DOMAIN-CONTAINING PROTEIN 11 (LBD11) LOB DOMAIN-CONTAINING PROTEIN 11 (LBD11)
AT2G28650 AT2G28650.1 A member of EXO70 gene family, putative exocyst subunits, conserved in land plants. Arabidopsis thaliana contains 23 putative EXO70 genes, which can be classified into eight clusters on the phylogenetic tree. protein_coding EXOCYST SUBUNIT EXO70 FAMILY PROTEIN H8 (EXO70H8) EXOCYST SUBUNIT EXO70 FAMILY PROTEIN H8 (EXO70H8);EXOCYST SUBUNIT EXO70 FAMILY PROTEIN H8 (ATEXO70H8)
AT2G28720 AT2G28720.1 Histone superfamily protein;(source:Araport11) protein_coding (HTB3) (HTB3)
AT2G28740 AT2G28740.1 histone 4 protein_coding HISTONE H4 (HIS4) HISTONE H4 (HIS4)
AT2G28790 AT2G28790.2 Pathogenesis-related thaumatin superfamily protein;(source:Araport11) protein_coding
AT2G28840 AT2G28840.1 Putative E3 Ub protein ligase; regulates thermoresponsive hypocotyl growth through mediating degradation of the thermosensor ELF3. protein_coding XB3 ORTHOLOG 1 IN ARABIDOPSIS THALIANA (XBAT31) XB3 ORTHOLOG 1 IN ARABIDOPSIS THALIANA (XBAT31)
AT2G28910 AT2G28910.1 Encodes a CAX-interacting protein (CXIP4). The gene product is located in the nucleus of GFP-CXIP4-expressing yeast cells. When transiently expressed in the tobacco leaves, GFP-CXIP4 locates to the nucleus as well as in discrete areas of the cytoplasm (which do not overlap with mitochondria). protein_coding CAX INTERACTING PROTEIN 4 (CXIP4) CAX INTERACTING PROTEIN 4 (CXIP4)
AT2G28950 AT2G28950.1 Encodes an expansin. Naming convention from the Expansin Working Group (Kende et al, 2004. Plant Mol Bio). Involved in the formation of nematode-induced syncytia in roots of Arabidopsis thaliana. protein_coding EXPANSIN A6 (EXPA6) EXPANSIN A6 (ATEXPA6);EXPANSIN A6 (EXPA6); (ATHEXP ALPHA 1.8);ARABIDOPSIS THALIANA TEXPANSIN 6 (ATEXP6)
AT2G29090 AT2G29090.1 Encodes a protein with ABA 8'-hydroxylase activity, involved in ABA catabolism. Member of the CYP707A gene family. This gene predominantly accumulates in dry seeds and is up-regulated immediately following imbibition. CYP707A2 appears to play a major role in the rapid decrease in ABA levels during early seed imbibition. protein_coding CYTOCHROME P450, FAMILY 707, SUBFAMILY A…
AT2G29120 AT2G29120.1 member of Putative ligand-gated ion channel subunit family protein_coding GLUTAMATE RECEPTOR 2.7 (GLR2.7) GLUTAMATE RECEPTOR 2.7 (ATGLR2.7);GLUTAMATE RECEPTOR 2.7 (GLR2.7);GLUTAMATE RECEPTOR 2.7 (GLR2.7)
AT2G29290 AT2G29290.2 NAD(P)-binding Rossmann-fold superfamily protein;(source:Araport11) protein_coding (DEG14) (DEG14)
AT2G29490 AT2G29490.1 Encodes glutathione transferase belonging to the tau class of GSTs. Naming convention according to Wagner et al. (2002). protein_coding GLUTATHIONE S-TRANSFERASE TAU 1 (GSTU1) GLUTATHIONE S-TRANSFERASE TAU 1 (ATGSTU1);GLUTATHIONE S-TRANSFERASE 19 (GST19);GLUTATHIONE S-TRANSFERASE TAU 1 (GSTU1)
AT2G29660 AT2G29660.1 zinc finger (C2H2 type) family protein;(source:Araport11) protein_coding
AT2G29670 AT2G29670.1 Tetratricopeptide repeat (TPR)-like superfamily protein;(source:Araport11) protein_coding
AT2G29700 AT2G29700.1 Encodes a protein containing one PH (pleckstrin homology) domain with a short N-terminal extension The mRNA is cell-to-cell mobile. protein_coding PLECKSTRIN HOMOLOGUE 1 (PH1) PLECKSTRIN HOMOLOGUE 1 (PH1);PLECKSTRIN HOMOLOGUE 1 (ATPH1)
AT2G29740 AT2G29740.1 UDP-glucosyl transferase 71C2;(source:Araport11) protein_coding UDP-GLUCOSYL TRANSFERASE 71C2 (UGT71C2) UDP-GLUCOSYL TRANSFERASE 71C2 (UGT71C2)
AT2G29890 AT2G29890.3 Encodes a ubiquitously expressed villin-like protein, whose mRNA may be alternatively processed. Villin belongs to a superfamily of actin binding proteins called the villin/gelsolin family. Animal villins are involved in actin binding. VLN1 protein co-localizes with actin filaments in several assays. VLN1 binds and bundles F-actin in a calcium-independent manner. It does not…
AT2G30040 AT2G30040.1 Member of MEKK subfamily. Induced by jasmonic acid and wounding in involved in insectivory response signaling. Iinteracts with At5g40440, and activates At1g59580. protein_coding MITOGEN-ACTIVATED PROTEIN KINASE KINASE KINASE 14 (MAPKKK14) MITOGEN-ACTIVATED PROTEIN KINASE KINASE KINASE 14 (MAPKKK14)
AT2G30150 AT2G30150.2 UDP-Glycosyltransferase superfamily protein;(source:Araport11) protein_coding
AT2G30230 AT2G30230.1 6,7-dimethyl-8-ribityllumazine synthase;(source:Araport11) protein_coding
AT2G30260 AT2G30260.1 encodes U2B", which is a component of the U2 snRNP complex. Its precise role in pre-mRNA splicing is still unknown. It has been suggested that U2B0 may not be required for the splicing reaction itself but may have a role in U2 snRNP biogenesis. Deletion analysis of the U2B0 gene fusion has identified the N-terminal RNP-80 motif as sufficient for localization to the coiled bo…
AT2G30270 AT2G30270.1 LURP-one-like protein (DUF567);(source:Araport11) protein_coding
AT2G30330 AT2G30330.1 Putative homolog of mammalian BLOC-1 Subunit 1. Protein - protein interaction with BLOS2 and also with SNX1.Located in endomembrane system and hypothesized to be involved in endomembrane transport. protein_coding BLOC SUBUNIT 1 (BLOS1) BLOC SUBUNIT 1 (BLOS1)
AT2G30470 AT2G30470.1 HSI2 is a member of the ABI3 family of B3 domain proteins and functions as an active repressor of the Spo minimal promoter through the EAR motif. It contains a plant-specific B3 DNA-binding domain. It is expressed at similar levels in all organs. Treatment with 6% sucrose showed a slight increase in transcript levels after 24 h. No changes were observed after treatment with …
AT2G30500 AT2G30500.1 Kinase interacting (KIP1-like) family protein;(source:Araport11) protein_coding NETWORKED 4B (NET4B) NETWORKED 4B (NET4B)
AT2G30550 AT2G30550.2 Encodes a lipase that hydrolyzes phosphatidylcholine, glycolipids as well as triacylglycerols. protein_coding DAD1-LIKE LIPASE 3 (DALL3) DAD1-LIKE LIPASE 3 (DALL3)
AT2G30760 AT2G30760.1 hypothetical protein;(source:Araport11) protein_coding
AT2G30766 AT2G30766.1 Functions in iron homeostasis, activates iron deficiency response genes such as bHLH38, bHLH39, IRT1, and FRO2. protein_coding FE-UPTAKE-INDUCING PEPTIDE1 (FEP1) FE-UPTAKE-INDUCING PEPTIDE1 (FEP1);IRONMAN 3 (IMA3)
AT2G30800 AT2G30800.1 Has RNA or DNA helicase activity and expressed specifically in tapetum and vascular tissue. First identified member of a new group of the mle helicase group of the DEAH family. protein_coding HELICASE IN VASCULAR TISSUE AND TAPETUM (HVT1) (ATVT-1);HELICASE IN VASCULAR TISSUE AND TAPETUM (HVT1)
AT2G30830 AT2G30830.1 encodes a protein whose sequence is similar to 2-oxoglutarate-dependent dioxygenase protein_coding
AT2G30860 AT2G30860.1 Encodes glutathione transferase belonging to the phi class of GSTs. Naming convention according to Wagner et al. (2002). protein_coding GLUTATHIONE S-TRANSFERASE PHI 9 (GSTF9) GLUTATHIONE S-TRANSFERASE PHI 9 (ATGSTF9);GLUTATHIONE S-TRANSFERASE PHI 9 (GSTF9); (ATGSTF7); (GLUTTR)
AT2G31130 AT2G31130.1 hypothetical protein;(source:Araport11) protein_coding
AT2G31230 AT2G31230.1 encodes a member of the ERF (ethylene response factor) subfamily B-3 of ERF/AP2 transcription factor family. The protein contains one AP2 domain. There are 18 members in this subfamily including ATERF-1, ATERF-2, AND ATERF-5. protein_coding ETHYLENE-RESPONSIVE ELEMENT BINDING FACTOR 15 (ERF15) ETHYLENE-RESPONSIVE ELEMENT BINDING FACTOR 15 (ERF15);ETHYLENE-RESPONSIVE ELEMENT …
AT2G31240 AT2G31240.1 Tetratricopeptide repeat (TPR)-like superfamily protein;(source:Araport11) protein_coding
AT2G31350 AT2G31350.1 Encodes a mitochondrial glyoxalase 2 that can accommodate a number of different metal centers and with the predominant metal center being Fe(III)Zn(II). protein_coding GLYOXALASE 2-5 (GLX2-5) GLYOXALASE 2-5 (GLX2-5)
AT2G31360 AT2G31360.1 Encodes a protein homologous to delta 9 acyl-lipid desaturases of cyanobacteria and acyl-CoA desaturases of yeast and mammals. expression up-regulated by cold temperature. It is involved in the synthesis of the 24:1n-9 and 26:1n-9 components of seed lipids, sphingolipids and the membrane phospholipids phosphatidylserine (PS), and phosphatidylethanolamine (PE). protein_coding…
AT2G31370 AT2G31370.1 Basic-leucine zipper (bZIP) transcription factor family protein;(source:Araport11) protein_coding POSF21 (POSF21) POSF21 (POSF21); (BZIP59); (ATBZIP59)
AT2G31420 AT2G31420.1 B3 domain protein (DUF313);(source:Araport11) protein_coding
AT2G31580 AT2G31580.1 ICA1 is a nuclear localized member of the tRNA(His) guanylyl transferase superfamily. Loss of function alleles show increased sensitivity to growth at high temperatures defects in cell cycle progression and DNA repair. protein_coding ICARUS1 (ICA1) ICARUS1 (ICA1)
AT2G31870 AT2G31870.1 The gene encodes a poly(ADPribose) glycohydrolase (PARG1). Mutant analysis suggests that PARG1 plays a role in abiotic stress responses and DNA repair. Loss of function mutants accumulate poly(ADPribose) and have increased cell death when treated with bleomycin. protein_coding SANSKRIT FOR 'BRIGHT' (TEJ) SANSKRIT FOR 'BRIGHT' (TEJ); (ATPARG1);POLY(ADP-RIBOSE) GLYCOHYDROLASE …
AT2G32010 AT2G32010.1 Encodes an inositol polyphosphate 5?-phosphatase (5PTase). Mediating phosphoinositide signaling. Involved in establishment of foliar vein patterns. protein_coding CVP2 LIKE 1 (CVL1) CVP2 LIKE 1 (CVL1)
AT2G32070 AT2G32070.1 Deadenylase. protein_coding CCR4-ASSOCIATED FACTOR 1K (CAF1K) CCR4-ASSOCIATED FACTOR 1K (CAF1K)
AT2G32090 AT2G32090.1 Lactoylglutathione lyase / glyoxalase I family protein;(source:Araport11) protein_coding GLYOXALASE I-LIKE;9 (GLXI-LIKE;9) GLYOXALASE I-LIKE;9 (GLXI-LIKE;9)
AT2G32100 AT2G32100.1 ovate family protein 16;(source:Araport11) protein_coding OVATE FAMILY PROTEIN 16 (OFP16) OVATE FAMILY PROTEIN 16 (OFP16);RABIDOPSIS THALIANA OVATE FAMILY PROTEIN 16 (ATOFP16)
AT2G32150 AT2G32150.1 Encodes a xanthosine monophosphate (XMP)phosphatase. Dephosphorylates XMP to xanthosine as an initial step in purine nucleotide catabolism. protein_coding XMP-SPECIFIC PHOSPHATASE (XMPP) XMP-SPECIFIC PHOSPHATASE (XMPP)
AT2G32200 AT2G32200.2 cysteine-rich/transmembrane domain A-like protein;(source:Araport11) protein_coding CYSTEINE-RICH TRANSMEMBRANE MODULE 5 (ATHCYSTM5) CYSTEINE-RICH TRANSMEMBRANE MODULE 5 (ATHCYSTM5)
AT2G32320 AT2G32320.2 Interacts genetically with its homolog ICA1; alters growth and flowering time plasticity in relation to temperature. Mutants display effects on growth, flowering and plant development, and ploidy level depending on ambient temperature (effects specific at >27C). protein_coding ICARUS2 (ICA2) ICARUS2 (ICA2)
AT2G32400 AT2G32400.1 Glr5 protein_coding GLUTAMATE RECEPTOR 5 (GLR5) GLUTAMATE RECEPTOR 5 (GLR5); (ATGLR3.7);GLUTAMATE RECEPTOR 3.7 (GLR3.7)
AT2G32510 AT2G32510.1 Member of MEKK subfamily involved in wound and JA induced signaling.Interacts with At5g40440, and activates At1g59580. protein_coding MITOGEN-ACTIVATED PROTEIN KINASE KINASE KINASE 17 (MAPKKK17) MITOGEN-ACTIVATED PROTEIN KINASE KINASE KINASE 17 (MAPKKK17)
AT2G32530 AT2G32530.1 encodes a gene similar to cellulose synthase protein_coding CELLULOSE SYNTHASE-LIKE B3 (CSLB03) CELLULOSE SYNTHASE-LIKE B3 (ATCSLB03);CELLULOSE SYNTHASE-LIKE B3 (ATCSLB3);CELLULOSE SYNTHASE-LIKE B3 (CSLB03)
AT2G32560 AT2G32560.1 F-box family protein;(source:Araport11) protein_coding
AT2G32580 AT2G32580.1 Protein of unknown function (DUF1068). Mutants are defective in cell adhesion. protein_coding (ELMO1) (ELMO1)
AT2G32850 AT2G32850.2 Protein kinase superfamily protein;(source:Araport11) protein_coding
AT2G33060 AT2G33060.1 receptor like protein 27;(source:Araport11) protein_coding RECEPTOR LIKE PROTEIN 27 (RLP27) RECEPTOR LIKE PROTEIN 27 (RLP27);RECEPTOR LIKE PROTEIN 27 (AtRLP27)
AT2G33210 AT2G33210.1 Involved in the RNA splicing of rpl2 and ccmFC introns in mitochondria. protein_coding HEAT SHOCK PROTEIN 60-2 (HSP60-2) (HSP60);HEAT SHOCK PROTEIN 60-2 (HSP60-2)
AT2G33320 AT2G33320.1 Calcium-dependent lipid-binding (CaLB domain) family protein;(source:Araport11) protein_coding
AT2G33480 AT2G33480.1 NAC domain containing protein 41;(source:Araport11) protein_coding NAC DOMAIN CONTAINING PROTEIN 41 (NAC041) NAC DOMAIN CONTAINING PROTEIN 41 (NAC041);NAC DOMAIN CONTAINING PROTEIN 41 (ANAC041)
AT2G33510 AT2G33510.2 CFL1 is a negative regulator of cuticle development. Overexpression of CFL1 causes defects in cuticle formation. Interacts with FBH1, FBH3 and HDG1 to regulate cuticle formation. The physical interaction requires the C terminal 50 amino acids. protein_coding (CFL1) (CFL1)
AT2G33530 AT2G33530.1 serine carboxypeptidase-like 46;(source:Araport11) protein_coding SERINE CARBOXYPEPTIDASE-LIKE 46 (scpl46) SERINE CARBOXYPEPTIDASE-LIKE 46 (scpl46)
AT2G33550 AT2G33550.1 Homeodomain-like superfamily protein;(source:Araport11) protein_coding ARABIDOPSIS SH4-RELATED3 (ASR3) ARABIDOPSIS SH4-RELATED3 (ASR3)
AT2G34060 AT2G34060.1 Peroxidase superfamily protein;(source:Araport11) protein_coding
AT2G34160 AT2G34160.1 ALBA protein which forms a complex with ALBA1 that binds genic R-loops and safeguards genome stability. protein_coding NVOLVED IN RRNA PROCESSING 7 (IRP7) NVOLVED IN RRNA PROCESSING 7 (IRP7); (ALBA2)
AT2G34190 AT2G34190.1 Xanthine/uracil permease family protein;(source:Araport11) protein_coding
AT2G34240 AT2G34240.1 ubiquitin carboxyl-terminal hydrolase-like protein, putative (Protein with domains of unknown function DUF627 and DUF632);(source:Araport11) protein_coding
AT2G34490 AT2G34490.1 Encodes a protein with C22-sterol desaturase activity. The enzyme was shown to catalyze the conversion of both 24-<i>epi</i>-campesterol and &beta;-sitosterol to brassicasterol and stigmasterol, respectively, in the presence of NADPH. protein_coding CYTOCHROME P450, FAMILY 710, SUBFAMILY A, POLYPEPTIDE 2 (CYP710A2) CYTOCHROME P450, FAMILY 710, SUBFAMILY A, POLYPEPTIDE 2 (CYP…
AT2G34500 AT2G34500.1 Encodes a protein with C22-sterol desaturase activity. The enzyme was shown to catalyze in the presence of NADPH the conversion of &beta;-sitosterol to stigmasterol, but not that of 24-<i>epi</i>-campesterol to brassicasterol (unlike CYP710A2). protein_coding CYTOCHROME P450, FAMILY 710, SUBFAMILY A, POLYPEPTIDE 1 (CYP710A1) CYTOCHROME P450, FAMILY 710, SUBFAMILY A, POLYPEPT…
AT2G34510 AT2G34510.1 Protein of unknown function, DUF642. Found in cellulose enriched cell wall fractions. protein_coding (ATHB-1) (ATHB-1)
AT2G34585 AT2G34585.1 transmembrane protein;(source:Araport11) protein_coding
AT2G34600 AT2G34600.1 Key regulator in alternative splicing in the jasmonate signaling pathway, alone and in collaboration with other regulators. protein_coding JASMONATE-ZIM-DOMAIN PROTEIN 7 (JAZ7) (TIFY5B);JASMONATE-ZIM-DOMAIN PROTEIN 7 (JAZ7)
AT2G34650 AT2G34650.1 Encodes a protein serine/threonine kinase that may act as a positive regulator of cellular auxin efflux, as a a binary switch for PIN polarity, and as a negative regulator of auxin signaling. Recessive mutants exhibit similar phenotypes as pin-formed mutants in flowers and inflorescence but distinct phenotypes in cotyledons and leaves. Expressed in the vascular tissue proxim…
AT2G34810 AT2G34810.1 FAD-binding Berberine family protein;(source:Araport11) protein_coding (ATBBE16) (ATBBE16)
AT2G34920 AT2G34920.2 RING/U-box superfamily protein;(source:Araport11) protein_coding
AT2G35000 AT2G35000.1 ATL9 is an E3 ligase-like protein that is induced by chitin oligomers and contributes to fungal resistance.It differs from other members of the ATL family in that it has a PEST domain. It is a short lived protein that is subject to proteosome mediated degradation. It is expressed in many aerial tissues in a pattern that varies with developmental stage. protein_coding ARABIDO…
AT2G35070 AT2G35070.1 transmembrane protein;(source:Araport11) protein_coding
AT2G35150 AT2G35150.1 Encodes EXORDIUM LIKE 7. protein_coding EXORDIUM LIKE 7 (EXL7) EXORDIUM LIKE 7 (EXL7);EXORDIUM LIKE 1 (EXL1)
AT2G35470 AT2G35470.1 ribosome maturation factor;(source:Araport11) protein_coding
AT2G35795 AT2G35795.1 Chaperone DnaJ-domain superfamily protein;(source:Araport11) protein_coding (PAM18-1) (PAM18-1)
AT2G35900 AT2G35900.1 Mal d 1-associated protein;(source:Araport11) protein_coding
AT2G35910 AT2G35910.1 RING/U-box superfamily protein;(source:Araport11) protein_coding ARABIDOPSIS T??XICOS EN LEVADURA 70 (ATL70) ARABIDOPSIS T??XICOS EN LEVADURA 70 (ATL70)
AT2G35920 AT2G35920.3 RNA helicase family protein;(source:Araport11) protein_coding
AT2G35930 AT2G35930.1 Encodes a cytoplasmically localized U-box domain containing E3 ubiquitin ligase that is involved in the response to water stress and acts as a negative regulator of PAMP-triggered immunity. protein_coding PLANT U-BOX 23 (PUB23) (ATPUB23);PLANT U-BOX 23 (PUB23)
AT2G35960 AT2G35960.1 Encodes a protein whose sequence is similar to tobacco hairpin-induced gene (HIN1) and Arabidopsis non-race specific disease resistance gene (NDR1). Expression is not altered in response to cucumber mosaic virus or spermine. protein_coding NDR1/HIN1-LIKE 12 (NHL12) NDR1/HIN1-LIKE 12 (NHL12)
AT2G36050 AT2G36050.1 ovate family protein 15;(source:Araport11) protein_coding OVATE FAMILY PROTEIN 15 (OFP15) OVATE FAMILY PROTEIN 15 (OFP15);ARABIDOPSIS THALIANA OVATE FAMILY PROTEIN 15 (ATOFP15)
AT2G36130 AT2G36130.1 Cyclophilin-like peptidyl-prolyl cis-trans isomerase family protein;(source:Araport11) protein_coding CYCLOPHILIN (CYCLOPHILIN) CYCLOPHILIN (CYCLOPHILIN)
AT2G36320 AT2G36320.1 A20/AN1-like zinc finger family protein;(source:Araport11) protein_coding
AT2G36380 AT2G36380.1 pleiotropic drug resistance 6;(source:Araport11) protein_coding ATP-BINDING CASSETTE G34 (ABCG34) PLEIOTROPIC DRUG RESISTANCE 6 (ATPDR6);PLEIOTROPIC DRUG RESISTANCE 6 (PDR6); (ATABCG34);ATP-BINDING CASSETTE G34 (ABCG34)
AT2G36410 AT2G36410.1 transcriptional activator (DUF662);(source:Araport11) protein_coding
AT2G36430 AT2G36430.1 transmembrane protein, putative (DUF247);(source:Araport11) protein_coding
AT2G36470 AT2G36470.1 DUF868 family protein, putative (DUF868);(source:Araport11) protein_coding
AT2G36480 AT2G36480.1 pre-mRNA cleavage complex 2 Pcf11-like protein;(source:Araport11) protein_coding
AT2G36500 AT2G36500.1 CBS / octicosapeptide/Phox/Bemp1 (PB1) domains-containing protein;(source:Araport11) protein_coding
AT2G36570 AT2G36570.1 Leucine-rich repeat protein kinase family protein;(source:Araport11) protein_coding PXY/TDR-CORRELATED 1 (PXC1) PXY/TDR-CORRELATED 1 (PXC1)
AT2G36730 AT2G36730.1 Pentatricopeptide repeat (PPR) superfamily protein;(source:Araport11) protein_coding
AT2G36770 AT2G36770.1 UDP-Glycosyltransferase superfamily protein;(source:Araport11) protein_coding
AT2G36815 AT2G36815.1 mid region of cactin;(source:Araport11) protein_coding
AT2G36885 AT2G36885.1 translation initiation factor;(source:Araport11) protein_coding
AT2G36950 AT2G36950.1 Heavy metal transport/detoxification superfamily protein;(source:Araport11) protein_coding HEAVY METAL ASSOCIATED PROTEIN 20 (ATHMP20) HEAVY METAL ASSOCIATED PROTEIN 20 (ATHMP20)
AT2G36960 AT2G36960.3 Arabidopsis thaliana myb/SANT domain protein protein_coding TSL-KINASE INTERACTING PROTEIN 1 (TKI1) TSL-KINASE INTERACTING PROTEIN 1 (TKI1)
AT2G37100 AT2G37100.1 protamine P1 family protein;(source:Araport11) protein_coding
AT2G37130 AT2G37130.1 Peroxidase superfamily protein;(source:Araport11) protein_coding
AT2G37230 AT2G37230.1 Ribosomal pentatricopeptide repeat protein protein_coding RIBOSOMAL PENTATRICOPEPTIDE REPEAT PROTEIN 5 (RPPR5) RIBOSOMAL PENTATRICOPEPTIDE REPEAT PROTEIN 5 (RPPR5)
AT2G37280 AT2G37280.3 Encodes an ATP-binding cassette (ABC) transporter. Expressed in the vascular tissue of primary stem. protein_coding
AT2G37300 AT2G37300.2 transmembrane protein;(source:Araport11) protein_coding ATP-BINDING CASSETTE I16 (ABCI16) ATP-BINDING CASSETTE I16 (ABCI16)
AT2G37310 AT2G37310.1 Pentatricopeptide repeat (PPR) superfamily protein;(source:Araport11) protein_coding
AT2G37370 AT2G37370.1 centrosomal protein of 135 kDa-like protein;(source:Araport11) protein_coding
AT2G37380 AT2G37380.1 Encodes a member of the MAKR (MEMBRANE-ASSOCIATED KINASE REGULATOR) gene family. MAKRs have putative kinase interacting motifs and membrane localization signals. Known members include: AT5G26230 (MAKR1), AT1G64080 (MAKR2), AT2G37380 (MAKR3), AT2G39370 (MAKR4), AT5G52870 (MAKR5) and AT5G52900 (MAKR6). protein_coding MEMBRANE-ASSOCIATED KINASE REGULATOR 3 (MAKR3) MEMBRANE-ASSO…
AT2G37410 AT2G37410.1 Mitochondrial inner membrane translocase. Together with AtTIM17-1, TIM17-2 has a long C-terminal extension not present in other TIMs. The extension is located in the outer membrane and so TIM17-2 links the inner and outer mitochondrial membranes. The C-terminal region is essential for protein import into mitochondria via the general import pathway but is not necessary for im…
AT2G37470 AT2G37470.1 Histone superfamily protein;(source:Araport11) protein_coding (HTB5) (HTB5)
AT2G37580 AT2G37580.1 RING/U-box superfamily protein;(source:Araport11) protein_coding ARABIDOPSIS T??XICOS EN LEVADURA 33 (ATL33) ARABIDOPSIS T??XICOS EN LEVADURA 33 (ATL33)
AT2G37680 AT2G37680.2 glucose-induced degradation-like protein;(source:Araport11) protein_coding
AT2G37720 AT2G37720.1 Encodes a member of the TBL (TRICHOME BIREFRINGENCE-LIKE) gene family containing a plant-specific DUF231 (domain of unknown function) domain. TBL gene family has 46 members, two of which (TBR/AT5G06700 and TBL3/AT5G01360) have been shown to be involved in the synthesis and deposition of secondary wall cellulose, presumably by influencing the esterification state of pectic po…
AT2G37930 AT2G37930.3 hypothetical protein (DUF3527);(source:Araport11) protein_coding
AT2G37950 AT2G37950.1 RING/FYVE/PHD zinc finger superfamily protein;(source:Araport11) protein_coding
AT2G37960 AT2G37960.1 myosin-M heavy protein;(source:Araport11) protein_coding
AT2G38120 AT2G38120.1 Encodes an auxin influx transporter. AUX1 resides at the apical plasma membrane of protophloem cells and at highly dynamic subpopulations of Golgi apparatus and endosomes in all cell types. AUX1 action in the lateral root cap and/or epidermal cells influences lateral root initiation and positioning. Shoot supplied ammonium targets AUX1 and inhibits lateral root emergence. Th…
AT2G38220 AT2G38220.1 RING/U-box superfamily protein;(source:Araport11) protein_coding ABERRANT POLLEN DEVELOPMENT 3 (APD3) ABERRANT POLLEN DEVELOPMENT 3 (APD3)
AT2G38230 AT2G38230.1 Encodes a protein predicted to function in tandem with PDX2 to form glutamine amidotransferase complex with involved in vitamin B6 biosynthesis. The mRNA is cell-to-cell mobile. protein_coding PYRIDOXINE BIOSYNTHESIS 1.1 (PDX1.1) ARABIDOPSIS THALIANA PYRIDOXINE BIOSYNTHESIS 1.1 (ATPDX1.1);PYRIDOXINE BIOSYNTHESIS 1.1 (PDX1.1)
AT2G38250 AT2G38250.1 Homeodomain-like superfamily protein;(source:Araport11) protein_coding
AT2G38310 AT2G38310.1 Encodes a member of the PYR (pyrabactin resistance )/PYL(PYR1-like)/RCAR (regulatory components of ABA receptor) family proteins with 14 members. PYR/PYL/RCAR family proteins function as abscisic acid sensors. Mediate ABA-dependent regulation of protein phosphatase 2Cs ABI1 and ABI2. The mRNA is cell-to-cell mobile. protein_coding PYR1-LIKE 4 (PYL4) PYR1-LIKE 4 (PYL4); (ATPY…
AT2G38450 AT2G38450.1 Sel1 repeat protein;(source:Araport11) protein_coding
AT2G38490 AT2G38490.1 member of AtCIPKs protein_coding CBL-INTERACTING PROTEIN KINASE 22 (CIPK22) SNF1-RELATED PROTEIN KINASE 3.19 (SnRK3.19);CBL-INTERACTING PROTEIN KINASE 22 (CIPK22)
AT2G38540 AT2G38540.1 Non-specific lipid transfer protein. Binds calmodulin in a Ca2+-independent manner. Localized to the cell wall. Specifically expressed in L1 epidermal layer. Predicted to be a member of PR-14 pathogenesis-related protein family with the following members: At2g38540/LTP1, At2g38530/LTP2, At5g59320/LTP3, At5g59310/LTP4, At3g51600/LTP5, At3g08770/LTP6, At2g15050/LTP7, At2g18370…
AT2G38610 AT2G38610.1 Member of the K-homologous (KH) family, members have a type of nucleic acid-binding protein containing the KH domain and has been found to affect splicing and transcriptional regulation. protein_coding (KH9) (KH9)
AT2G38640 AT2G38640.1 LURP-one-like protein (DUF567);(source:Araport11) protein_coding
AT2G39010 AT2G39010.1 Plasma membrane intrinsic protein 2E. protein_coding PLASMA MEMBRANE INTRINSIC PROTEIN 2E (PIP2E) PLASMA MEMBRANE INTRINSIC PROTEIN 2;6 (PIP2;6);PLASMA MEMBRANE INTRINSIC PROTEIN 2E (PIP2E)
AT2G39210 AT2G39210.1 Major facilitator superfamily transmembrane transporter responsible for the uptake of picolinate herbicides. protein_coding PICLORAM RESISTANT30 (PIC30) PICLORAM RESISTANT30 (PIC30)
AT2G39250 AT2G39250.1 Encodes a AP2 domain transcription factor that can repress flowering. SNZ and its paralogous gene, SCHLAFMUTZE (SMZ), share a signature with partial complementarity to the miR172 microRNA, whose precursor is induced upon flowering. protein_coding SCHNARCHZAPFEN (SNZ) SCHNARCHZAPFEN (SNZ)
AT2G39260 AT2G39260.1 Nonsense mediated decay (NMD)factor. protein_coding (UPF2) (UPF2)
AT2G39445 AT2G39445.1 Phosphatidylinositol N-acetylglucosaminyltransferase, GPI19/PIG-P subunit;(source:Araport11) protein_coding
AT2G39570 AT2G39570.1 Encodes a ACT domain-containing protein. The ACT domain, named after bacterial aspartate kinase, chorismate mutase and TyrA (prephenate dehydrogenase), is a regulatory domain that serves as an amino acid-binding site in feedback-regulated amino acid metabolic enzymes. protein_coding ACT DOMAIN REPEATS 9 (ACR9) ACT DOMAIN REPEATS 9 (ACR9)
AT2G39681 AT2G39681.1 Trans-acting siRNA primary transcript. RDR6-dependent trans-acting siRNA-generating locus. Regulated by miR173. Produces at least four distinct ta-siRNAs directed against PPR genes. other_rna TRANS-ACTING SIRNA2 (TAS2) TRANS-ACTING SIRNA2 (TAS2)
AT2G39705 AT2G39705.1 ROTUNDIFOLIA like 8;(source:Araport11) protein_coding ROTUNDIFOLIA LIKE 8 (RTFL8) ROTUNDIFOLIA LIKE 8 (RTFL8);DEVIL 11 (DVL11)
AT2G39710 AT2G39710.1 Encodes a Cysteine-rich peptide (CRP) family protein protein_coding
AT2G39720 AT2G39720.1 Encodes a putative RING-H2 finger protein RHC2a. protein_coding RING-H2 FINGER C2A (RHC2A) BCA2A ZINC FINGER ATL 11 (BTL11);RING-H2 FINGER C2A (RHC2A)
AT2G39770 AT2G39770.1 Encodes a GDP-mannose pyrophosphorylase/ mannose-1-pyrophosphatase. This enzyme provides GDP-mannose, which is used for cell wall carbohydrate biosynthesis and protein glycosylation as well as for ascorbate (vitamin C) biosynthesis. Mutations in this gene confer hypersensitivity to NH4+. protein_coding CYTOKINESIS DEFECTIVE 1 (CYT1) CYTOKINESIS DEFECTIVE 1 (CYT1);VITAMIN C D…
AT2G39805 AT2G39805.2 Integral membrane Yip1 family protein;(source:Araport11) protein_coding
AT2G39870 AT2G39870.1 hypothetical protein;(source:Araport11) protein_coding
AT2G39880 AT2G39880.1 Encodes a putative transcription factor (MYB25), degraded by the 26S proteasome, likely facilitated by a CUL3-based E3 ligase that uses MATH-BTB/POZ proteins as substrate adaptors protein_coding MYB DOMAIN PROTEIN 25 (MYB25) MYB DOMAIN PROTEIN 25 (MYB25);MYB DOMAIN PROTEIN 25 (AtMYB25)
AT2G40000 AT2G40000.1 Ortholog of sugar beet HS1 PRO-1 2. Involved in basal disease resistance. protein_coding ORTHOLOG OF SUGAR BEET HS1 PRO-1 2 (HSPRO2) ARABIDOPSIS ORTHOLOG OF SUGAR BEET HS1 PRO-1 2 (ATHSPRO2);ORTHOLOG OF SUGAR BEET HS1 PRO-1 2 (HSPRO2)
AT2G40004 AT2G40004.1 transmembrane protein;(source:Araport11) protein_coding
AT2G40020 AT2G40020.4 Nucleolar histone methyltransferase-related protein;(source:Araport11) protein_coding
AT2G40095 AT2G40095.1 Alpha/beta hydrolase related protein;(source:Araport11) protein_coding
AT2G40100 AT2G40100.1 Lhcb4:3 protein (Lhcb4.3, light harvesting complex of photosystem II The mRNA is cell-to-cell mobile. protein_coding LIGHT HARVESTING COMPLEX PHOTOSYSTEM II (LHCB4.3) LIGHT HARVESTING COMPLEX PHOTOSYSTEM II (LHCB4.3); (LHCB8)
AT2G40110 AT2G40110.1 Yippee family putative zinc-binding protein;(source:Araport11) protein_coding
AT2G40140 AT2G40140.1 Putative zinc-finger protein with ankyrin-repeat domains. Mutants demonstrate susceptibility to pathogens and decreased salt tolerance. protein_coding (CZF1) (CZF1); (ZFAR1);TANDEM ZINC FINGER 10 (TZF10); (ATSZF2);(SALT-INDUCIBLE ZINC FINGER 2 (SZF2)
AT2G40380 AT2G40380.1 prenylated RAB acceptor 1.B2;(source:Araport11) protein_coding PRENYLATED RAB ACCEPTOR 1.B2 (PRA1.B2) PRENYLATED RAB ACCEPTOR 1.B2 (PRA1.B2)
AT2G40390 AT2G40390.1 neuronal PAS domain protein;(source:Araport11) protein_coding
AT2G40400 AT2G40400.1 Encodes a chloroplast localized protein of unknown function that is involved in regulation of chloroplast development. protein_coding BRZ-INSENSITIVE-PALE GREEN 3 (BPG3) RETICULATA-RELATED 5 (RER5);BRZ-INSENSITIVE-PALE GREEN 3 (BPG3)
AT2G40460 AT2G40460.1 Major facilitator superfamily protein;(source:Araport11) protein_coding
AT2G40475 AT2G40475.1 hypothetical protein;(source:Araport11) protein_coding ALTERED SEED GERMINATION 8 (ASG8) ALTERED SEED GERMINATION 8 (ASG8)
AT2G40590 AT2G40590.1 Ribosomal protein S26e family protein;(source:Araport11) protein_coding
AT2G40610 AT2G40610.1 member of Alpha-Expansin Gene Family. Naming convention from the Expansin Working Group (Kende et al, 2004. Plant Mol Bio). Involved in the formation of nematode-induced syncytia in roots of Arabidopsis thaliana. protein_coding EXPANSIN A8 (EXPA8) EXPANSIN A8 (ATEXPA8); (EXP8);EXPANSIN A8 (EXPA8); (ATHEXP ALPHA 1.11); (ATEXP8)
AT2G40620 AT2G40620.1 Basic leucine zipper transcription factor. Localizes from cytoplasm to the nucleus under heat stress. protein_coding BASIC LEUCINE-ZIPPER 18 (BZIP18) BASIC LEUCINE-ZIPPER 18 (BZIP18)
AT2G40670 AT2G40670.2 response regulator 16 protein_coding RESPONSE REGULATOR 16 (RR16) RESPONSE REGULATOR 16 (RR16)
AT2G40730 AT2G40730.1 kinase family with ARM repeat domain-containing protein;(source:Araport11) protein_coding CYTOPLASMIC TRNA EXPORT PROTEIN (CTEXP) CYTOPLASMIC TRNA EXPORT PROTEIN (CTEXP)
AT2G40830 AT2G40830.1 Encodes an E3 ubiquitin ligase for the GA-receptor GID1 that functions as a negative regulator of GA signaling in seedlings and seeds by inducing ubiquitin-dependent proteolysis of GID1s. Tyr321 phosphorylation of GARU by TAGK2 inactivates GARU. protein_coding RING-H2 FINGER C1A (RHC1A) GA RECEPTOR RING E3 UBIQUITIN LIGASE (GARU);BCA2A ZINC FINGER ATL 1 (BTL01);ABA-INSENSITI…
AT2G41090 AT2G41090.1 Encodes a cytoplasmic, calcium binding calmodulin variant. CML10 interacts with phosphomannomutase (PMM)in vivo and increases its activity thereby affecting ascorbic acid biosynthesis. Its expression is induced by oxidative and other stress. The mRNA is cell-to-cell mobile. protein_coding CALMODULIN LIKE 10 (CML10) CALMODULIN LIKE 10 (CML10)
AT2G41100 AT2G41100.1 encodes a calmodulin-like protein, with six potential calcium binding domains. Calcium binding shown by Ca(2+)-specific shift in electrophoretic mobility. Expression induced by touch and darkness. Expression may also be developmentally controlled. Expression in growing regions of roots, vascular tissue, root/shoot junctions, trichomes, branch points of the shoot, and regions…
AT2G41130 AT2G41130.1 Encodes STC8 (salt tolerant callus 8)/bHLH106 (basic helix-loop-helix transcription factor bHLH106). Knockout lines are more sensitive to NaCl, KCl, LiCl, ABA, and low temperatures than the wild-type. protein_coding (BHLH106) SALT TOLERANT CALLUS 8 (STC8); (BHLH106)
AT2G41140 AT2G41140.1 Encodes CDPK-related kinase 1 (CRK1). protein_coding CDPK-RELATED KINASE 1 (CRK1) CDPK-RELATED KINASE 1 (CRK1); (ATCRK1); (ATCBK3)
AT2G41170 AT2G41170.2 F-box family protein;(source:Araport11) protein_coding
AT2G41250 AT2G41250.1 Haloacid dehalogenase-like hydrolase (HAD) superfamily protein;(source:Araport11) protein_coding
AT2G41312 AT2G41312.1 Has been identified as a translated small open reading frame by ribosome profiling. other_rna SHORT OPEN READING FRAME 13 (SORF13) SHORT OPEN READING FRAME 13 (SORF13)
AT2G41380 AT2G41380.1 S-adenosyl-L-methionine-dependent methyltransferases superfamily protein;(source:Araport11) protein_coding
AT2G41620 AT2G41620.1 Nucleoporin interacting component (Nup93/Nic96-like) family protein;(source:Araport11) protein_coding
AT2G41660 AT2G41660.1 Essential for hydrotropism in roots. Mutant roots are defective in hydrotropism, and have slightly reduced phototropism and modified wavy growth response. Has normal gravitropism and root elongation. protein_coding MIZU-KUSSEI 1 (MIZ1) MIZU-KUSSEI 1 (MIZ1)
AT2G41800 AT2G41800.1 Encodes a DUF642 cell wall protein that is highly induced during the M/G1 phases of the cell cycle and is involved in hypocotyl cell elongation. protein_coding TEEBE, LONG IN THE MAYO-YOREME LANGUAGE (TEB) TEEBE, LONG IN THE MAYO-YOREME LANGUAGE (TEB)
AT2G41810 AT2G41810.1 imidazolonepropionase (Protein of unknown function, DUF642);(source:Araport11) protein_coding
AT2G41870 AT2G41870.1 Remorin family protein;(source:Araport11) protein_coding REMORIN GROUP 4 2 (REM4.2) REMORIN GROUP 4 2 (REM4.2); (ATREM4.2)
AT2G41890 AT2G41890.1 curculin-like (mannose-binding) lectin family protein / PAN domain-containing protein;(source:Araport11) protein_coding
AT2G42040 AT2G42040.1 WRC protein;(source:Araport11) protein_coding
AT2G42200 AT2G42200.1 Encodes a putative transcriptional regulator that is involved in the vegetative to reproductive phase transition. Expression is regulated by MIR156b. SPL activity nonautonomously inhibits initiation of new leaves at the shoot apical meristem. Overexpression of SPL9 (rSPL9) promoted the expression of C-REPEAT BINDING FACTOR 2 (CBF2) and hereafter enhanced the freezing toleran…
AT2G42210 AT2G42210.2 Homologous to pea OEP16 and barley pPORA (OEP16), a member of Arabidopsis OEP16 family. protein_coding (OEP16-3) (OEP16-3); (ATOEP16-3)
AT2G42290 AT2G42290.1 Leucine-rich repeat protein kinase family protein;(source:Araport11) protein_coding
AT2G42380 AT2G42380.2 Encodes a member of the BZIP family of transcription factors. Forms heterodimers with the related protein AtbZIP61. Binds to G-boxes in vitro and is localized to the nucleus in onion epidermal cells. protein_coding (BZIP34) (BZIP34); (ATBZIP34); (DEG7)
AT2G42480 AT2G42480.1 MATH domain/coiled-coil protein;(source:Araport11) protein_coding
AT2G42510 AT2G42510.2 survival motor neuron interacting protein;(source:Araport11) protein_coding
AT2G42600 AT2G42600.1 Encodes one of four Arabidopsis phosphoenolpyruvate carboxylase proteins.PPC1 and PPC2 are crucial for balancing carbon and nitrogen metabolism. protein_coding PHOSPHOENOLPYRUVATE CARBOXYLASE 2 (PPC2) PHOSPHOENOLPYRUVATE CARBOXYLASE 2 (PPC2);PHOSPHOENOLPYRUVATE CARBOXYLASE 2 (ATPPC2)
AT2G42740 AT2G42740.1 encodes a cytosolic ribosomal protein L16, which is a constituent of 60S large ribosomal complex. Gene is expressed in root stele and anthers and expression is induced by auxin treatment. protein_coding RIBOSOMAL PROTEIN LARGE SUBUNIT 16A (RPL16A) RIBOSOMAL PROTEIN LARGE SUBUNIT 16A (RPL16A)
AT2G42800 AT2G42800.1 receptor like protein 29;(source:Araport11) protein_coding RECEPTOR LIKE PROTEIN 29 (RLP29) RECEPTOR LIKE PROTEIN 29 (AtRLP29);RECEPTOR LIKE PROTEIN 29 (RLP29)
AT2G42840 AT2G42840.1 Encodes a putative extracellular proline-rich protein is exclusively expressed in the L1 layer of vegetative, inflorescence and floral meristems and the protoderm of organ primordia. protein_coding PROTODERMAL FACTOR 1 (PDF1) PROTODERMAL FACTOR 1 (PDF1)
AT2G42850 AT2G42850.1 cytochrome P450, family 718;(source:Araport11) protein_coding CYTOCHROME P450, FAMILY 718 (CYP718) CYTOCHROME P450, FAMILY 718 (CYP718)
AT2G42870 AT2G42870.1 Encodes PHYTOCHROME RAPIDLY REGULATED1 (PAR1), an atypical basic helix-loop-helix (bHLP) protein. Closely related to PAR2 (At3g58850). Up regulated after simulated shade perception. Acts in the nucleus to control plant development and as a negative regulator of shade avoidance response. Functions as transcriptional repressor of auxin-responsive genes SAUR15 (AT4G38850) and S…
AT2G42880 AT2G42880.1 member of MAP Kinase protein_coding MAP KINASE 20 (MPK20) MAP KINASE 20 (ATMPK20);MAP KINASE 20 (MPK20)
AT2G42910 AT2G42910.1 Phosphoribosyltransferase family protein;(source:Araport11) protein_coding PHOSPHORIBOSYL DIPHOSPHATE SYNTHASE 4 (PRS4) (ATPRS4);PHOSPHORIBOSYL DIPHOSPHATE SYNTHASE 4 (PRS4)
AT2G42975 AT2G42975.1 myosin-G heavy chain-like protein;(source:Araport11) protein_coding
AT2G43010 AT2G43010.5 Isolated as a semidominant mutation defective in red -light responses. Encodes a nuclear localized bHLH protein that interacts with active PhyB protein. Negatively regulates phyB mediated red light responses. Involved in shade avoidance response. Protein abundance is negatively regulated by PhyB.Involved in the regulation of response to nutrient levels. Controls the resistan…
AT2G43050 AT2G43050.1 Pectin methylesterase inhibitor; INVI-PMEI protein isoform clusters with a PME. protein_coding (ATPMEPCRD) (ATPMEPCRD);PECTIN METYLESTERASE 16 (PME16)
AT2G43060 AT2G43060.1 ILI1 binding bHLH 1;(source:Araport11) protein_coding ILI1 BINDING BHLH 1 (IBH1) ILI1 BINDING BHLH 1 (IBH1); (ATIBH1)
AT2G43130 AT2G43130.1 encodes a protein belonging to the Rab/Ypt family of small GTPases, which are implicated in intracellular vesicular traffic. protein_coding (ARA4) (ARA4); (RABA5C);ARABIDOPSIS RAB GTPASE HOMOLOG A5C (ATRABA5C); (ARA-4); (ATRAB11F)
AT2G43445 AT2G43445.1 F-box and associated interaction domains-containing protein;(source:Araport11) protein_coding
AT2G43500 AT2G43500.2 Plant regulator RWP-RK family protein;(source:Araport11) protein_coding NIN-LIKE PROTEIN 8 (NLP8) NIN-LIKE PROTEIN 8 (NLP8)
AT2G43510 AT2G43510.1 Member of the defensin-like (DEFL) family. Encodes putative trypsin inhibitor protein which may function in defense against herbivory. protein_coding TRYPSIN INHIBITOR PROTEIN 1 (TI1) TRYPSIN INHIBITOR PROTEIN 1 (ATTI1);TRYPSIN INHIBITOR PROTEIN 1 (TI1)
AT2G43530 AT2G43530.1 Encodes a defensin-like (DEFL) family protein. The mRNA is cell-to-cell mobile. protein_coding
AT2G43820 AT2G43820.1 Encodes a nicotinate-O-glycosyltransferase. Induced by Salicylic acid, virus, fungus and bacteria. Also involved in the tryptophan synthesis pathway. Independent of NPR1 for their induction by salicylic acid. UGT74F1 transfers UDP:glucose to salicylic acid (forming a glucoside (SAG) and a glucose ester (SGE)), benzoic acid, and anthranilate in vitro. UGT74F2 shows a weak abi…
AT2G44200 AT2G44200.1 pre-mRNA splicing factor domain-containing protein;(source:Araport11) protein_coding
AT2G44210 AT2G44210.2 carboxyl-terminal peptidase (DUF239);(source:Araport11) protein_coding
AT2G44220 AT2G44220.1 NEP-interacting protein (DUF239);(source:Araport11) protein_coding
AT2G44230 AT2G44230.1 hypothetical protein (DUF946);(source:Araport11) protein_coding
AT2G44290 AT2G44290.1 Bifunctional inhibitor/lipid-transfer protein/seed storage 2S albumin superfamily protein;(source:Araport11) protein_coding GLYCOSYLPHOSPHATIDYLINOSITOL-ANCHORED LIPID PROTEIN TRANSFER 13 (LTPG13) GLYCOSYLPHOSPHATIDYLINOSITOL-ANCHORED LIPID PROTEIN TRANSFER 13 (LTPG13)
AT2G44300 AT2G44300.1 Bifunctional inhibitor/lipid-transfer protein/seed storage 2S albumin superfamily protein;(source:Araport11) protein_coding GLYCOSYLPHOSPHATIDYLINOSITOL-ANCHORED LIPID PROTEIN TRANSFER 14 (LTPG14) GLYCOSYLPHOSPHATIDYLINOSITOL-ANCHORED LIPID PROTEIN TRANSFER 14 (LTPG14)
AT2G44380 AT2G44380.1 Cysteine/Histidine-rich C1 domain family protein;(source:Araport11) protein_coding
AT2G44600 AT2G44600.1 hypothetical protein;(source:Araport11) protein_coding
AT2G44610 AT2G44610.1 Golgi-localized small GTPase, participates in the trafficking of CESA6 to the plasma membrane, maintaining Golgi organization and morphology, possible role in exocytosis. Plays and important role in hypocotyl growth by influencing cell elongation/growth and deposition of cellulose microfibrils in the cell wall. Plays an important role in cellulose synthesis. Influences both …
AT2G44740 AT2G44740.1 cyclin p4;(source:Araport11) protein_coding CYCLIN P4;1 (CYCP4;1) CYCLIN P4;1 (CYCP4;1)
AT2G44790 AT2G44790.1 Encodes a uclacyanin, a protein precursor that is closely related to precursors of stellacyanins and a blue copper protein from pea pods. protein_coding UCLACYANIN 2 (UCC2) UCLACYANIN 2 (UCC2)
AT2G44830 AT2G44830.1 AGCVIII kinase involved in the pulse-induced first positive phototropism. Plasma-membrane-associated element of a molecular rheostat that modulates auxin flux through developing protophloem sieve elements (PPSEs) while interacting with BRX, thereby timing PPSE differentiation. Activates PIN-mediated auxin efflux. protein_coding PROTEIN KINASE ASSOCIATED WITH BRX (PAX) PROTEI…
AT2G44940 AT2G44940.1 encodes a member of the DREB subfamily A-4 of ERF/AP2 transcription factor family. The protein contains one AP2 domain. There are 17 members in this subfamily including TINY. protein_coding ETHYLENE-RESPONSIVE TRANSCRIPTION FACTOR 34 (ERF34) ETHYLENE-RESPONSIVE TRANSCRIPTION FACTOR 34 (ERF34)
AT2G44980 AT2G44980.2 SNF2 domain-containing protein / helicase domain-containing protein;(source:Araport11) protein_coding ALTERED SEED GERMINATION 3 (ASG3) CHROMATIN REMODELING 10 (CHR10);ALTERED SEED GERMINATION 3 (ASG3)
AT2G45100 AT2G45100.1 Cyclin/Brf1-like TBP-binding protein. Double mutants with BRF2 show defects in pollen development. Involved in regulation of thermo tolerance. protein_coding (BRF1) (BRF1)
AT2G45120 AT2G45120.1 C2H2-like zinc finger protein;(source:Araport11) protein_coding (ZAT4) (ZAT4)
AT2G45150 AT2G45150.1 cytidinediphosphate diacylglycerol synthase 4;(source:Araport11) protein_coding CYTIDINEDIPHOSPHATE DIACYLGLYCEROL SYNTHASE 4 (CDS4) CYTIDINEDIPHOSPHATE DIACYLGLYCEROL SYNTHASE 4 (CDS4)
AT2G45160 AT2G45160.1 Belongs to one of the LOM (LOST MERISTEMS) genes: AT2G45160 (LOM1), AT3G60630 (LOM2) and AT4G00150 (LOM3). LOM1 and LOM2 promote cell differentiation at the periphery of shoot meristems and help to maintain their polar organization. protein_coding HAIRY MERISTEM 1 (HAM1) SCARECROW-LIKE 27 (SCL27);ARABIDOPSIS THALIANA HAIRY MERISTEM 1 (ATHAM1);LOST MERISTEMS 1 (LOM1);HAIRY ME…
AT2G45170 AT2G45170.1 Involved in autophagy. Under nutrient starvation the protein localizes to autophagosomes. Involved in submergence (hypoxia) tolerance; ethanol induces autophagy. protein_coding AUTOPHAGY 8E (ATG8E) AUTOPHAGY 8E (ATG8E);AUTOPHAGY 8E (ATATG8E)
AT2G45240 AT2G45240.1 Encodes a cytoplasmic MAP1 like methionine aminopeptidase which is involved in removing the N-terminal methionine from proteins. Induced mutants using RNAi technology which knocks out both MAP1 and MAP2 like genes show abnormal development. protein_coding METHIONINE AMINOPEPTIDASE 1A (MAP1A) METHIONINE AMINOPEPTIDASE 1A (MAP1A)
AT2G45300 AT2G45300.1 encodes 3-phosphoshikimate 1-carboxyvinyltransferase / 5-enolpyruvylshikimate-3-phosphate / EPSP synthase involved in chorismate biosynthesis The mRNA is cell-to-cell mobile. protein_coding
AT2G45460 AT2G45460.3 SMAD/FHA domain-containing protein;(source:Araport11) protein_coding
AT2G45470 AT2G45470.1 Fasciclin-like arabinogalactan protein. Possibly involved in embryogenesis and seed development. protein_coding FASCICLIN-LIKE ARABINOGALACTAN PROTEIN 8 (FLA8) ARABINOGALACTAN PROTEIN 8 (AGP8);FASCICLIN-LIKE ARABINOGALACTAN PROTEIN 8 (FLA8)
AT2G45480 AT2G45480.3 Growth regulating factor encoding transcription activator. One of the nine members of a GRF gene family, containing nuclear targeting domain. Involved in leaf development. protein_coding
AT2G45500 AT2G45500.5 AAA-type ATPase family protein;(source:Araport11) protein_coding
AT2G45570 AT2G45570.1 member of CYP76C protein_coding CYTOCHROME P450, FAMILY 76, SUBFAMILY C, POLYPEPTIDE 2 (CYP76C2) CYTOCHROME P450, FAMILY 76, SUBFAMILY C, POLYPEPTIDE 2 (CYP76C2)
AT2G45690 AT2G45690.1 Encodes a protein with similarity to yeast Pep16p, a membrane localized protein involved in peroxisome assembly and protein-trafficking. SSE1 mutant seeds do not accumulate oils and dessicated seeds have a shrunken appearance. Involved in protein and oil body biogenesis. SSE is expressed during seed development, reaching the highest peak in mature siliques. Expression in lea…
AT2G45710 AT2G45710.1 Zinc-binding ribosomal protein family protein;(source:Araport11) protein_coding
AT2G45910 AT2G45910.1 Plant U-box type E3 ubiquitin ligase (PUB). protein_coding (PUB33) (PUB33)
AT2G46080 AT2G46080.1 Encodes a protein related to BYPASS1 (BPS1). Regulates production of mobile compound: bps signal. protein_coding BYPASS 2 (BPS2) BYPASS 2 (BPS2)
AT2G46100 AT2G46100.1 Nuclear transport factor 2 (NTF2) family protein;(source:Araport11) protein_coding
AT2G46150 AT2G46150.1 Late embryogenesis abundant (LEA) hydroxyproline-rich glycoprotein family;(source:Araport11) protein_coding
AT2G46160 AT2G46160.1 RING/U-box superfamily protein;(source:Araport11) protein_coding ARABIDOPSIS T??XICOS EN LEVADURA 67 (ATL67) ARABIDOPSIS T??XICOS EN LEVADURA 67 (ATL67)
AT2G46220 AT2G46220.1 DUF2358 family protein (DUF2358);(source:Araport11) protein_coding
AT2G46310 AT2G46310.1 CRF5 encodes one of the six cytokinin response factors. It is transcriptionally upregulated in response to cytokinin. CRF5 belongs to the AP2/ERF superfamily of the transcriptional factors. CRF proteins rapidly relocalize to the nucleus in response to cytokinin. Analysis of loos-of-function mutants revealed that the CRFs function redundantly to regulate the development of em…
AT2G46400 AT2G46400.1 Encodes a WRKY transcription factor that contributes to the feedforward inhibition of osmotic/salt stress-dependent LR inhibition via regulation of ABA signaling and auxin homeostasis. protein_coding WRKY DNA-BINDING PROTEIN 46 (WRKY46) WRKY DNA-BINDING PROTEIN 46 (WRKY46);WRKY DNA-BINDING PROTEIN 46 (ATWRKY46)
AT2G46450 AT2G46450.1 Member of Cyclic nucleotide gated channel family.Positive regulator of resistance against avirulent fungal pathogen.Suppresses the phenotype conferred by cpr22 in a dosage-dependent manner. protein_coding CYCLIC NUCLEOTIDE-GATED CHANNEL 12 (CNGC12) CYCLIC NUCLEOTIDE-GATED CHANNEL 12 (ATCNGC12);CYCLIC NUCLEOTIDE-GATED CHANNEL 12 (CNGC12)
AT2G46520 AT2G46520.1 cellular apoptosis susceptibility protein, putative / importin-alpha re-exporter;(source:Araport11) protein_coding (XPO2) (XPO2)
AT2G46530 AT2G46530.3 auxin response factor 11;(source:Araport11) protein_coding AUXIN RESPONSE FACTOR 11 (ARF11) AUXIN RESPONSE FACTOR 11 (ARF11)
AT2G46560 AT2G46560.1 transducin family protein / WD-40 repeat family protein;(source:Araport11) protein_coding
AT2G46590 AT2G46590.2 Encodes a protein containing Dof zinc finger motifs that is a positive regulator of light-mediated seed germination. Its expression is limited to vascular system of the mother plant. A recessive mutation is inherited as maternal-effect and expression is not detected in the embryo. Mutants are defective in seed germination and are more dependent on light and cold treatment an…
AT2G46620 AT2G46620.1 P-loop containing nucleoside triphosphate hydrolases superfamily protein;(source:Araport11) protein_coding
AT2G46630 AT2G46630.1 serine/arginine repetitive matrix protein;(source:Araport11) protein_coding
AT2G46680 AT2G46680.1 encodes a putative transcription factor that contains a homeodomain closely linked to a leucine zipper motif. Transcript is detected in all tissues examined. Is transcriptionally regulated in an ABA-dependent manner and may act in a signal transduction pathway which mediates a drought response. protein_coding HOMEOBOX 7 (HB-7) HOMEOBOX 7 (ATHB-7);ARABIDOPSIS THALIANA HOMEOBO…
AT2G46690 AT2G46690.1 Regulates ABA-mediated responses to drought stress. protein_coding SMALL AUXIN UPREGULATED RNA 32 (SAUR32) SMALL AUXIN UPREGULATED RNA 32 (SAUR32)
AT2G46720 AT2G46720.1 Encodes KCS13, a member of the 3-ketoacyl-CoA synthase family involved in the biosynthesis of VLCFA (very long chain fatty acids). protein_coding 3-KETOACYL-COA SYNTHASE 13 (KCS13) HIGH CARBON DIOXIDE (HIC);3-KETOACYL-COA SYNTHASE 13 (KCS13)
AT2G46735 AT2G46735.1 death domain associated protein;(source:Araport11) protein_coding
AT2G46800 AT2G46800.1 Encodes a member of the zinc transporter (ZAT) and cation diffusion facilitator (CDF) families. It is expressed throughout the plant, especially in dividing, differentiating and expanding cells. The protein is localized to the vacuolar membrane. Mediates Zn ion homeostasis. protein_coding ZINC TRANSPORTER OF ARABIDOPSIS THALIANA (ZAT) ZINC TRANSPORTER OF ARABIDOPSIS THALIANA…
AT2G46810 AT2G46810.1 MYC-type transcription factor which interacts with ICE1 and negatively regulates cold-responsive genes and cold tolerance. protein_coding MYC-TYPE TRANSCRIPTION FACTOR 70 (MYC70) MYC-TYPE TRANSCRIPTION FACTOR 70 (MYC70)
AT2G46820 AT2G46820.1 Encodes the P subunit of Photosystem I. About 25% of the TMP14 pool appeared to be phosphorylated, and this ratio is not affected by light. Contains seven phosphorylation sites on threonine residue and chloroplast targeting signal. Located in the proximity of PSI-L, -H and -O subunits. Forms oligomers with other members of CURT1 family to modulate grana structure. protein_co…
AT2G46890 AT2G46890.1 3-oxo-5-alpha-steroid 4-dehydrogenase (DUF1295);(source:Araport11) protein_coding (PNET3) (PNET3)
AT2G46980 AT2G46980.2 Encodes ASY3, a coiled-coil domain protein that is required for normal meiosis. protein_coding ASYNAPTIC 3 (ASY3) ARABIDOPSIS THALIANA ASYNAPTIC 3 (ATASY3);ASYNAPTIC 3 (ASY3)
AT2G46995 AT2G46995.1 hypothetical protein;(source:Araport11) protein_coding
AT2G47000 AT2G47000.1 Encodes an auxin efflux transmembrane transporter that is a member of the multidrug resistance P-glycoprotein (MDR/PGP) subfamily of ABC transporters. Functions in the basipetal redirection of auxin from the root tip. Exhibits apolar plasma membrane localization in the root cap and polar localization in tissues above and is involved in root hair elongation. protein_coding AT…
AT2G47050 AT2G47050.1 Encodes a pollen-expressed pectin methylesterase inhibitor that affects male fertility by regulating pollen viability and pollen tube growth. protein_coding (PMEIL) (PMEIL)
AT2G47230 AT2G47230.2 Member of the plant-specific DUF724 protein family. Arabidopsis has 10 DUF724 proteins. protein_coding DOMAIN OF UNKNOWN FUNCTION 724 6 (DUF6) DOMAIN OF UNKNOWN FUNCTION 724 6 (DUF6)
AT2G47240 AT2G47240.1 Encodes an acyl-CoA synthetase that acts on long-chain and very-long-chain fatty acids, involved in cuticular wax and cutin biosynthesis The mRNA is cell-to-cell mobile. protein_coding LONG-CHAIN ACYL-COA SYNTHASE 1 (LACS1) ECERIFERUM 8 (CER8); (CER8);LONG-CHAIN ACYL-COA SYNTHASE 1 (LACS1)
AT2G47400 AT2G47400.1 CP12-1 encodes a small peptide found in the chloroplast stroma. It belongs to the CP12 gene family thought to be involved in the formation of a supramolecular complex with glyceraldehyde-3-phosphate dehydrogenase (GAPDH) and phosphoribulokinase (PRK) embedded in the Calvin cycle. The mRNA is cell-to-cell mobile. protein_coding CP12 DOMAIN-CONTAINING PROTEIN 1 (CP12-1) CP12 D…
AT2G47485 AT2G47485.1 hypothetical protein;(source:Araport11) protein_coding
AT2G47500 AT2G47500.1 P-loop nucleoside triphosphate hydrolases superfamily protein with CH (Calponin Homology) domain-containing protein;(source:Araport11) protein_coding
AT2G47630 AT2G47630.1 alpha/beta-Hydrolases superfamily protein;(source:Araport11) protein_coding (MAGL9) (MAGL9)
AT2G47680 AT2G47680.1 zinc finger (CCCH type) helicase family protein;(source:Araport11) protein_coding
AT2G47730 AT2G47730.1 Encodes glutathione transferase belonging to the phi class of GSTs. Naming convention according to Wagner et al. (2002). protein_coding GLUTATHIONE S-TRANSFERASE PHI 8 (GSTF8) ARABIDOPSIS THALIANA GLUTATHIONE S-TRANSFERASE PHI 8 (ATGSTF8);GLUTATHIONE S-TRANSFERASE PHI 8 (GSTF8); (GST6);GLUTATHIONE S-TRANSFERASE (CLASS PHI) 5 (ATGSTF5)
AT2G47860 AT2G47860.3 Phototropic-responsive NPH3 family protein;(source:Araport11) protein_coding (SETH6) (SETH6)
AT2G47890 AT2G47890.1 Acts as a positive regulator of red light signaling; overexpression causes markedly shortened hypocotyls under various light states. Binds to the HY5 promoter to activate its transcription, while both BBX21 and HY5 associate with its promoter to positively regulate its expression. T protein_coding B-BOX PROTEIN 11 (BBX11) B-BOX PROTEIN 11 (BBX11)
AT2G48000 AT2G48000.1 Pentatricopeptide repeat (PPR) superfamily protein;(source:Araport11) protein_coding
AT2G48010 AT2G48010.1 receptor-like serine/threonine kinase (RKF3) The mRNA is cell-to-cell mobile. protein_coding RECEPTOR-LIKE KINASE IN IN FLOWERS 3 (RKF3) RECEPTOR-LIKE KINASE IN IN FLOWERS 3 (RKF3)
AT3G00180 AT3G00180.1 novel transcribed region;(source:Araport11) novel_transcribed_region
AT3G00350 AT3G00350.1 novel transcribed region;(source:Araport11) novel_transcribed_region
AT3G00360 AT3G00360.1 novel transcribed region;(source:Araport11) novel_transcribed_region
AT3G00500 AT3G00500.1 novel transcribed region;(source:Araport11) novel_transcribed_region
AT3G00520 AT3G00520.1 novel transcribed region;(source:Araport11) novel_transcribed_region
AT3G00580 AT3G00580.1 novel transcribed region;(source:Araport11) novel_transcribed_region
AT3G00590 AT3G00590.1 novel transcribed region;(source:Araport11) novel_transcribed_region
AT3G00610 AT3G00610.1 novel transcribed region;(source:Araport11) novel_transcribed_region
AT3G00720 AT3G00720.1 novel transcribed region;(source:Araport11) novel_transcribed_region
AT3G01090 AT3G01090.2 Encodes a SNF1-related protein kinase that physically interacts with SCF subunit SKP1/ASK1 and 20S proteosome subunit PAD1. It can also interact with PRL1 DWD-containing protein. Based on in vitro degradation assays and cul4cs and prl1 mutants, there is evidence that AKIN10 is degraded in a proteasome-dependent manner, and that this depends on a CUL4-PRL1 E3 ligase protein_c…
AT3G01100 AT3G01100.4 unknown protein, has cDNAs and ESTs associated to it protein_coding (OSCA2.3) (OSCA2.3)
AT3G01235 AT3G01235.1 None;(source:Araport11) long_noncoding_rna
AT3G01580 AT3G01580.1 Tetratricopeptide repeat (TPR)-like superfamily protein;(source:Araport11) protein_coding
AT3G01740 AT3G01740.1 Mitochondrial ribosomal protein L37;(source:Araport11) protein_coding
AT3G01770 AT3G01770.1 Bromodomain protein that functions as a negative regulator of sugar and ABA signaling. protein_coding BROMODOMAIN AND EXTRATERMINAL DOMAIN PROTEIN 10 (BET10) BROMODOMAIN AND EXTRATERMINAL DOMAIN PROTEIN 10 (ATBET10);GLOBAL TRANSCRIPTION FACTOR GROUP E 11 (GTE11);BROMODOMAIN AND EXTRATERMINAL DOMAIN PROTEIN 10 (BET10)
AT3G01810 AT3G01810.1 EEIG1/EHBP1 protein amino-terminal domain protein;(source:Araport11) protein_coding
AT3G01820 AT3G01820.1 P-loop containing nucleoside triphosphate hydrolases superfamily protein;(source:Araport11) protein_coding
AT3G01975 AT3G01975.1 None;(source:Araport11) long_noncoding_rna
AT3G02110 AT3G02110.1 serine carboxypeptidase-like 25;(source:Araport11) protein_coding SERINE CARBOXYPEPTIDASE-LIKE 25 (scpl25) SERINE CARBOXYPEPTIDASE-LIKE 25 (scpl25)
AT3G02140 AT3G02140.1 Encodes a protein that acts in the nucleus and is an important negative regulator of ABA and salt stress responses, and could play a critical role in controlling root elongation, floral initiation and starch degradation. protein_coding TWO OR MORE ABRES-CONTAINING GENE 2 (TMAC2) ABI FIVE BINDING PROTEIN 4 (AFP4);TWO OR MORE ABRES-CONTAINING GENE 2 (TMAC2)
AT3G02360 AT3G02360.1 6-phosphogluconate dehydrogenase family protein;(source:Araport11) protein_coding 6-PHOSPHOGLUCONATE DEHYDROGENASE 2 (PGD2) 6-PHOSPHOGLUCONATE DEHYDROGENASE 2 (PGD2)
AT3G02420 AT3G02420.1 dihydroflavonol 4-reductase/flavanone protein;(source:Araport11) protein_coding
AT3G02460 AT3G02460.1 Ypt/Rab-GAP domain of gyp1p superfamily protein;(source:Araport11) protein_coding
AT3G02510 AT3G02510.1 Regulator of chromosome condensation (RCC1) family protein;(source:Araport11) protein_coding
AT3G02550 AT3G02550.1 LOB domain-containing protein 41;(source:Araport11) protein_coding LOB DOMAIN-CONTAINING PROTEIN 41 (LBD41) LOB DOMAIN-CONTAINING PROTEIN 41 (LBD41)
AT3G02610 AT3G02610.2 Encodes one of two &#8710;9 palmitoyl-ACP desaturases responsible for the biosynthesis of &#969;-7 fatty acids in the maturing endosperm. protein_coding
AT3G02645 AT3G02645.1 transmembrane protein, putative (DUF247);(source:Araport11) protein_coding
AT3G02680 AT3G02680.1 DNA repair and meiotic recombination protein, component of MRE11 complex with RAD50 and MRE11 protein_coding NIJMEGEN BREAKAGE SYNDROME 1 (NBS1) (ATNBS1);NIJMEGEN BREAKAGE SYNDROME 1 (NBS1)
AT3G02875 AT3G02875.1 Hydrolyzes amino acid conjugates of the plant growth regulator indole-3-acetic acid (IAA), including IAA-Leu and IAA-Phe. Uses Mg and Co ions as cofactors. protein_coding IAA-LEUCINE RESISTANT 1 (ILR1) IAA-LEUCINE RESISTANT 1 (ILR1)
AT3G02880 AT3G02880.1 Probable inactive receptor kinase; Commonly-enriched candidate LPS-interacting PM-associated proteins from the three affinity chromatography systems with LPS chemotype Xcc 8530 as ligand. protein_coding KINASE 7 (KIN7) KINASE 7 (KIN7)
AT3G02895 AT3G02895.1 None;(source:Araport11) long_noncoding_rna
AT3G02900 AT3G02900.2 Low-density receptor-like protein;(source:Araport11) protein_coding
AT3G02990 AT3G02990.1 member of Heat Stress Transcription Factor (Hsf) family The mRNA is cell-to-cell mobile. protein_coding HEAT SHOCK TRANSCRIPTION FACTOR A1E (HSFA1E) HEAT SHOCK TRANSCRIPTION FACTOR A1E (ATHSFA1E);HEAT SHOCK TRANSCRIPTION FACTOR A1E (HSFA1E)
AT3G03110 AT3G03110.1 Encodes a member of the exportin family (XPO1B)which function as receptors for nuclear transport.Along with XPO1A involved in the development of male and female gametophytes. protein_coding EXPORTIN 1B (XPO1B) (CRM1B);EXPORTIN 1B (XPO1B)
AT3G03120 AT3G03120.1 A member of ARF GTPase family. A thaliana has 21 members of this family, known to be essential for vesicle coating and uncoating and functions in GTP-binding. Gene encoding ADP-ribosylation factor and similar to ADP-ribosylation factor 1; ARF 1 (GP:385340) {Drosophila melanogaster}, other ARFs and ARF-like proteins. protein_coding ADP-RIBOSYLATION FACTOR B1C (ARFB1C) ADP-RIB…
AT3G03170 AT3G03170.1 hypothetical protein;(source:Araport11) protein_coding
AT3G03180 AT3G03180.3 Got1/Sft2-like vescicle transport protein family;(source:Araport11) protein_coding
AT3G03260 AT3G03260.1 Encodes a homeobox-leucine zipper family protein belonging to the HD-ZIP IV family. protein_coding HOMEODOMAIN GLABROUS 8 (HDG8) HOMEODOMAIN GLABROUS 8 (HDG8)
AT3G03450 AT3G03450.1 Encodes a DELLA protein, a member of the GRAS superfamily of putative transcription factors. DELLA proteins restrain the cell proliferation and expansion that drives plant growth. Negative regulator of the response to GA in controlling seed germination. GA triggers the degradation of RGL2 protein in a process blocked by both proteasome inhibitors and serine/threonine phospha…
AT3G03460 AT3G03460.1 One of two paralogous GLTSCR domain containing proteins and a core component of SWI/SNF complexes. Interacts with BRM and may be responsible for ensuring proper complex assembly and association with chromatin. Function is dependent upon the GLTSCR domain. protein_coding BRAHMA-INTERACTING PROTEIN 1 (BRIP1) BRAHMA-INTERACTING PROTEIN 1 (BRIP1)
AT3G03470 AT3G03470.1 P450 monooxygenase CYP89A9. Involved in NDCC accumulation during Arabidopsis leaf senescence. protein_coding CYTOCHROME P450, FAMILY 87, SUBFAMILY A, POLYPEPTIDE 9 (CYP89A9) CYTOCHROME P450, FAMILY 87, SUBFAMILY A, POLYPEPTIDE 9 (CYP89A9)
AT3G03550 AT3G03550.1 RING/U-box superfamily protein;(source:Araport11) protein_coding ARABIDOPSIS T??XICOS EN LEVADURA 51 (ATL51) ARABIDOPSIS T??XICOS EN LEVADURA 51 (ATL51)
AT3G03680 AT3G03680.1 Member of a family of Multiple C2 Domain and Transmembrane Region Proteins. protein_coding MULTIPLE C2 DOMAIN AND TRANSMEMBRANE REGION PROTEIN 14 (MCTP14) MULTIPLE C2 DOMAIN AND TRANSMEMBRANE REGION PROTEIN 14 (MCTP14)
AT3G03870 AT3G03870.2 transmembrane protein;(source:Araport11) protein_coding
AT3G04050 AT3G04050.1 Pyruvate kinase family protein;(source:Araport11) protein_coding
AT3G04070 AT3G04070.1 NAC domain containing protein 47;(source:Araport11) protein_coding NAC DOMAIN CONTAINING PROTEIN 47 (NAC047) SPEEDY HYPONASTIC GROWTH (SHG);NAC DOMAIN CONTAINING PROTEIN 47 (NAC047);NAC DOMAIN CONTAINING PROTEIN 47 (anac047);SPEEDY HYPONASTIC GROWTH (SHYG)
AT3G04130 AT3G04130.1 Tetratricopeptide repeat (TPR)-like superfamily protein;(source:Araport11) protein_coding
AT3G04450 AT3G04450.1 Homeodomain-like superfamily protein;(source:Araport11) protein_coding
AT3G04570 AT3G04570.1 AT-hook motif nuclear-localized protein 19;(source:Araport11) protein_coding AT-HOOK MOTIF NUCLEAR-LOCALIZED PROTEIN 19 (AHL19) AT-HOOK MOTIF NUCLEAR-LOCALIZED PROTEIN 19 (AHL19)
AT3G04730 AT3G04730.1 early auxin-induced (IAA16) protein_coding INDOLEACETIC ACID-INDUCED PROTEIN 16 (IAA16) INDOLEACETIC ACID-INDUCED PROTEIN 16 (IAA16)
AT3G04865 AT3G04865.1 novel transcribed region; detected in root, carpel, root apical meristem, receptacle, leaf, dark-grown seedling, light-grown seedling, flower, pollen, aerial, shoot apical meristem;(source:Araport11) novel_transcribed_region
AT3G04910 AT3G04910.1 Serine/threonine protein kinase, whose transcription is regulated by circadian rhythm. protein_coding WITH NO LYSINE (K) KINASE 1 (WNK1) (ZIK4); (ATWNK1);WITH NO LYSINE (K) KINASE 1 (WNK1)
AT3G05060 AT3G05060.1 SAR DNA-binding protein, putative, strong similarity to SAR DNA-binding protein-1 (Pisum sativum) GI:3132696; contains Pfam profile PF01798: Putative snoRNA binding domain; encodes NOP58-like protein protein_coding
AT3G05200 AT3G05200.1 Encodes a putative RING-H2 zinc finger protein ATL6 (ATL6). The mRNA is cell-to-cell mobile. protein_coding ARABIDOPSIS TOXICOS EN LEVADURA 6 (ATL6) ARABIDOPSIS TOXICOS EN LEVADURA 6 (ATL6)
AT3G05220 AT3G05220.1 Heavy metal transport/detoxification superfamily protein;(source:Araport11) protein_coding HEAVY METAL ASSOCIATED PROTEIN 23 (ATHMP23) HEAVY METAL ASSOCIATED PROTEIN 23 (ATHMP23)
AT3G05330 AT3G05330.1 Encodes a protein with moderate sequence similarity to the maize microtubule-binding protein TANGLED1. A single base-pair deletion (-A) at position Chr3:1519176 in Columbia relative to the Landsberg erecta and Achkarren-2 ecotype (see ESTs DR378436 and CB26450) introduces a frame-shift and premature termination codon. The protein encoded from the Columbia gene is truncated b…
AT3G05480 AT3G05480.3 Involved in the regulation of DNA damage repair and homologous recombination. protein_coding (RAD9) (RAD9)
AT3G05490 AT3G05490.1 Member of a diversely expressed predicted peptide family showing sequence similarity to tobacco Rapid Alkalinization Factor (RALF), and is believed to play an essential role in the physiology of Arabidopsis. Consists of a single exon and is characterized by a conserved C-terminal motif and N-terminal signal peptide. protein_coding RALF-LIKE 22 (RALFL22) RALF-LIKE 22 (RALFL22)
AT3G05520 AT3G05520.2 Encodes a capping protein that acts as a phosphatidic acid biosensor and key transducer of fluxes in membrane signaling phospholipids into changes in actin cytoskeleton dynamics. protein_coding CAPPING PROTEIN A (CPA) (ATCPA);CAPPING PROTEIN A (CPA)
AT3G05650 AT3G05650.1 receptor like protein 32;(source:Araport11) protein_coding RECEPTOR LIKE PROTEIN 32 (RLP32) RECEPTOR LIKE PROTEIN 32 (AtRLP32);RECEPTOR LIKE PROTEIN 32 (RLP32)
AT3G05660 AT3G05660.1 receptor like protein 33;(source:Araport11) protein_coding RECEPTOR LIKE PROTEIN 33 (RLP33) RECEPTOR LIKE PROTEIN 33 (RLP33);RECEPTOR LIKE PROTEIN 33 (AtRLP33)
AT3G05670 AT3G05670.1 RING/U-box protein;(source:Araport11) protein_coding
AT3G05675 AT3G05675.1 BTB/POZ domain-containing protein;(source:Araport11) protein_coding
AT3G05700 AT3G05700.1 Encodes a DNA binding protein with transcription activation activity. It is expressed in response to osmotic, drought and ABA stress. protein_coding DROUGHT-INDUCED PROTEIN19 (DIL9-3) DROUGHT-INDUCED PROTEIN19 (DIL9-3)
AT3G05800 AT3G05800.1 AtBS1(activation-tagged BRI1 suppressor 1)-interacting factor 1;(source:Araport11) protein_coding ATBS1(ACTIVATION-TAGGED BRI1 SUPPRESSOR 1)-INTERACTING FACTOR 1 (AIF1) ATBS1(ACTIVATION-TAGGED BRI1 SUPPRESSOR 1)-INTERACTING FACTOR 1 (AIF1)
AT3G05910 AT3G05910.1 Pectinacetylesterase family protein;(source:Araport11) protein_coding PECTIN ACETYESTERASE 12 (ATPAE12) PECTIN ACETYESTERASE 12 (ATPAE12)
AT3G05937 AT3G05937.1 hypothetical protein;(source:Araport11) protein_coding
AT3G06030 AT3G06030.1 NPK1-related protein kinase 3 protein_coding NPK1-RELATED PROTEIN KINASE 3 (NP3) (MAPKKK12);NPK1-RELATED PROTEIN KINASE 3 (ANP3); (AtANP3);NPK1-RELATED PROTEIN KINASE 3 (NP3)
AT3G06070 AT3G06070.1 hypothetical protein;(source:Araport11) protein_coding
AT3G06080 AT3G06080.2 Encodes a member of the TBL (TRICHOME BIREFRINGENCE-LIKE) gene family containing a plant-specific DUF231 (domain of unknown function) domain. TBL gene family has 46 members, two of which (TBR/AT5G06700 and TBL3/AT5G01360) have been shown to be involved in the synthesis and deposition of secondary wall cellulose, presumably by influencing the esterification state of pectic po…
AT3G06130 AT3G06130.1 Heavy metal transport/detoxification superfamily protein;(source:Araport11) protein_coding HEAVY METAL ASSOCIATED PROTEIN 25 (ATHMP25) HEAVY METAL ASSOCIATED PROTEIN 25 (ATHMP25)
AT3G06140 AT3G06140.1 Paralog of LOG2 (At3g09770), a ubiquitin ligase that regulates amino acid export. protein_coding LOG2-LIKE UBIQUITIN LIGASE4 (LUL4) LOG2-LIKE UBIQUITIN LIGASE4 (LUL4)
AT3G06145 AT3G06145.1 RING zinc finger protein;(source:Araport11) protein_coding
AT3G06260 AT3G06260.1 Encodes a protein with putative galacturonosyltransferase activity. protein_coding GALACTURONOSYLTRANSFERASE-LIKE 4 (GATL4) GALACTINOL SYNTHASE 9 (GolS9);GALACTURONOSYLTRANSFERASE-LIKE 4 (GATL4)
AT3G06365 AT3G06365.1 novel transcribed region; detected in root, carpel, root apical meristem, receptacle, leaf, dark-grown seedling, light-grown seedling, flower, pollen, aerial, shoot apical meristem;(source:Araport11) novel_transcribed_region
AT3G06370 AT3G06370.3 member of Sodium proton exchanger family protein_coding
AT3G06420 AT3G06420.1 Autophagy protein. protein_coding AUTOPHAGY 8H (ATG8H) AUTOPHAGY 8H (ATG8H)
AT3G06430 AT3G06430.1 Encodes PPR2, a pentatricopeptide repeat protein. Binds to plastid 23S rRNA and plays an important role in the first mitotic division during gametogenesis and in cell proliferation during embryogenesis. protein_coding PENTATRICOPEPTIDE REPEAT 2 (PPR2) EMBRYO DEFECTIVE 2750 (EMB2750);PENTATRICOPEPTIDE REPEAT PROTEIN 2 (PPR2); (AtPPR2);PENTATRICOPEPTIDE REPEAT 2 (PPR2)
AT3G06500 AT3G06500.1 Encodes an alkaline/neutral invertase which localizes in mitochondria. It may be modulating hormone balance in relation to the radicle emergence. Mutants display severely reduced shoot growth and reduced oxygen consumption. Mutant root development is not affected as reported for A/N-InvA mutant (inva) plants. The mRNA is cell-to-cell mobile. protein_coding ALKALINE/NEUTRAL I…
AT3G06590 AT3G06590.1 Encodes RITF1, a bHLH transcription factor that regulates the transcription of several genes involved in the detoxification of reactive oxygen species generated by salt stress. protein_coding ATBS1 INTERACTING FACTOR 2 (AIF2) RSA1 INTERACTING TRANSCRIPTION FACTOR 1 (RITF1);ATBS1 INTERACTING FACTOR 2 (AIF2)
AT3G06680 AT3G06680.1 Ribosomal L29e protein family;(source:Araport11) protein_coding
AT3G06740 AT3G06740.1 Encodes a member of the GATA factor family of zinc finger transcription factors. protein_coding GATA TRANSCRIPTION FACTOR 15 (GATA15) GATA TRANSCRIPTION FACTOR 15 (GATA15)
AT3G06860 AT3G06860.1 Encodes a multifunctional protein. Involved in peroxisomal fatty acid beta oxidation. Loss-of-function mutant lacks hydroxyacyl-CoA dehydrogenase activity and have reduced levels of long-chain enoyl-CoA hydratase activity. The mutant has fewer but larger peroxisomes. The mRNA is cell-to-cell mobile. protein_coding MULTIFUNCTIONAL PROTEIN 2 (MFP2) MULTIFUNCTIONAL PROTEIN 2 (A…
AT3G06890 AT3G06890.1 transmembrane protein;(source:Araport11) protein_coding
AT3G06925 AT3G06925.1 None;(source:Araport11) long_noncoding_rna
AT3G07010 AT3G07010.1 Pectin lyase-like superfamily protein;(source:Araport11) protein_coding
AT3G07050 AT3G07050.1 Arabidopsis NSN1 encodes a nucleolar GTP- binding protein and is required for maintenance of inflorescence meristem identity and floral organ development. protein_coding NUCLEOSTEMIN-LIKE 1 (NSN1) NUCLEOSTEMIN-LIKE 1 (NSN1)
AT3G07100 AT3G07100.1 Encodes SEC24a/ERMO2. Required for endoplasmic reticulum (ER) morphology. Has epistatic interactions with AT1G55350, AT3G59420, and AT3G10525. protein_coding ENDOPLASMIC RETICULUM MORPHOLOGY 2 (ERMO2) ENDOPLASMIC RETICULUM MORPHOLOGY 2 (ERMO2); (AtSEC24A); (SEC24A)
AT3G07320 AT3G07320.1 O-Glycosyl hydrolases family 17 protein;(source:Araport11) protein_coding
AT3G07330 AT3G07330.1 encodes a XyG glucan synthase; gene similar to cellulose synthase protein_coding CELLULOSE-SYNTHASE-LIKE C6 (CSLC6) CELLULOSE-SYNTHASE LIKE C6 (CSLC06); (ATCSLC06);CELLULOSE-SYNTHASE-LIKE C6 (CSLC6);CELLULOSE-SYNTHASE-LIKE C6 (ATCSLC6)
AT3G07340 AT3G07340.1 basic helix-loop-helix (bHLH) DNA-binding superfamily protein;(source:Araport11) protein_coding CRY2-INTERACTING BHLH 3 (CIB3) CRY2-INTERACTING BHLH 3 (CIB3)
AT3G07350 AT3G07350.1 Phosphorus (P) stress-inducible DUF506 gene family member. protein_coding
AT3G07360 AT3G07360.1 Encodes a protein containing a U-box and an ARM domain. This protein has E3 ubiquitin ligase activity based on in vitro assays. protein_coding PLANT U-BOX 9 (PUB9) ARABIDOPSIS THALIANA PLANT U-BOX 9 (ATPUB9);PLANT U-BOX 9 (PUB9)
AT3G07420 AT3G07420.1 Encodes an asparaginyl-tRNA synthetase. protein_coding ASPARAGINYL-TRNA SYNTHETASE 2 (NS2) ASPARAGINYL-TRNA SYNTHETASE 2 (NS2);SYNTHETASE C2 (SYNC2);ASPARAGINYL-TRNA SYNTHETASE 2 (SYNC2_ARATH);ASPARAGINYL-TRNA SYNTHETASE 2 (ATNS2)
AT3G07460 AT3G07460.2 transmembrane protein, putative (Protein of unknown function, DUF538);(source:Araport11) protein_coding
AT3G07470 AT3G07470.1 DUF538 protein protein_coding
AT3G07565 AT3G07565.4 histone H2A deubiquitinase (DUF3755);(source:Araport11) protein_coding
AT3G07640 AT3G07640.1 period circadian protein;(source:Araport11) protein_coding (PBAC5) (PBAC5)
AT3G07675 AT3G07675.1 None;(source:Araport11) long_noncoding_rna
AT3G07750 AT3G07750.1 3-5-exoribonuclease family protein;(source:Araport11) protein_coding RIBOSOMAL RNA PROCESSING 42 (RRP42) RIBOSOMAL RNA PROCESSING 42 (RRP42)
AT3G07760 AT3G07760.3 Ortholog of Peach WEEP gene containing a sterile alpha motif. In peach, WEEP is responsible for pendulous branching phenotype. However in Arabidopsis no morphological branching defect has been observed in mutant lines. protein_coding WEEP (WEEP) WEEP (WEEP)
AT3G08000 AT3G08000.1 RNA-binding (RRM/RBD/RNP motifs) family protein;(source:Araport11) protein_coding
AT3G08600 AT3G08600.1 transmembrane protein, putative (DUF1191);(source:Araport11) protein_coding
AT3G08620 AT3G08620.1 RNA-binding KH domain-containing protein;(source:Araport11) protein_coding (ATKH12) (ATKH12)
AT3G08660 AT3G08660.1 Phototropic-responsive NPH3 family protein;(source:Araport11) protein_coding
AT3G08670 AT3G08670.1 serine/arginine repetitive matrix-like protein;(source:Araport11) protein_coding BASIC PROLINE-RICH PROTEIN6 (BPP6) BASIC PROLINE-RICH PROTEIN6 (BPP6)
AT3G08815 AT3G08815.1 None;(source:Araport11) long_noncoding_rna
AT3G08860 AT3G08860.1 Encodes a protein that is predicted to have beta-alanine aminotransferase activity. protein_coding PYRIMIDINE 4 (PYD4) PYRIMIDINE 4 (PYD4)
AT3G08870 AT3G08870.2 Concanavalin A-like lectin protein kinase family protein;(source:Araport11) protein_coding
AT3G08930 AT3G08930.1 LMBR1-like membrane protein;(source:Araport11) protein_coding
AT3G09070 AT3G09070.1 Encodes a polarly localised membrane-associated protein that regulates phloem differentiation entry. protein_coding OCTOPUS (OPS) OCTOPUS (OPS)
AT3G09162 AT3G09162.1 hypothetical protein;(source:Araport11) protein_coding
AT3G09410 AT3G09410.1 Pectinacetylesterase family protein;(source:Araport11) protein_coding PECTIN ACETYESTERASE 5 (ATPAE5) PECTIN ACETYESTERASE 5 (ATPAE5)
AT3G09415 AT3G09415.1 lncRNA, positive regulator of the plant response to cold stress by regulating the expression of multiple stress-related genes during the seedling stage. Participates in the process of low-temperature stress through osmoregulatory substances. long_noncoding_rna COLD INDUCED LNCRNA 1 (CIL1) COLD INDUCED LNCRNA 1 (CIL1)
AT3G09440 AT3G09440.1 Heat shock protein 70 isoform. protein_coding HEAT SHOCK PROTEIN 70-3 (HSP70-3) HEAT SHOCK PROTEIN 70-3 (HSP70-3)
AT3G09555 AT3G09555.1 None;(source:Araport11) long_noncoding_rna
AT3G09775 AT3G09775.1 None;(source:Araport11) long_noncoding_rna
AT3G09780 AT3G09780.1 CRINKLY4 related 1;(source:Araport11) protein_coding CRINKLY4 RELATED 1 (CCR1) (ATCRR1);CRINKLY4 RELATED 1 (CCR1)
AT3G09790 AT3G09790.1 encodes a ubiquitin-like protein that contains tandem repeats of the ubiquitin coding region, but at least one repeat per gene encodes a protein with amino acid substitutions. protein_coding UBIQUITIN 8 (UBQ8) UBIQUITIN 8 (UBQ8)
AT3G10020 AT3G10020.1 plant/protein;(source:Araport11) protein_coding HYPOXIA RESPONSE UNKNOWN PROTEIN 26 (HUP26) HYPOXIA RESPONSE UNKNOWN PROTEIN 26 (HUP26)
AT3G10113 AT3G10113.1 Homeodomain-like superfamily protein;(source:Araport11) protein_coding
AT3G10190 AT3G10190.1 Encodes a protein with sequence similarity to calmodulins. Loss of function mutations have decreased response to chitin elicitors suggesting a role in plant response to fungal pathogens. protein_coding CALMODULIN-LIKE 36 (CML36) CALMODULIN-LIKE 36 (CML36)
AT3G10470 AT3G10470.1 C2H2-type zinc finger family protein;(source:Araport11) protein_coding
AT3G10480 AT3G10480.3 Encodes a NAC transcription factor that physically associates with the histone H3K4 demethylase JMJ14 and through that association is involved in transcriptional repression and flowering time control. It binds the NAC-binding site, the Mitochondrial Dysfunction Motif. protein_coding NAC DOMAIN CONTAINING PROTEIN 50 (NAC050) (NAC50);NAC DOMAIN CONTAINING PROTEIN 50 (ANAC050);…
AT3G10490 AT3G10490.2 Encodes a NAC transcription factor that physically associates with the histone H3K4 demethylase JMJ14 and through that association is involved in transcriptional repression and flowering time control. protein_coding NAC DOMAIN CONTAINING PROTEIN 52 (ANAC052) SUPPRESSOR OF GENE SILENCING 1 (SGS1);NAC DOMAIN CONTAINING PROTEIN 52 (ANAC052);NAC DOMAIN CONTAINING PROTEIN 52 (NAC…
AT3G10525 AT3G10525.1 Encodes LGO (loss of giant cells from organs) required for endoreduplication in sepal giant cell formation. Giant cells in both leaves and sepals are absent in lgo mutants. LGO is a member of a plant specific cell cycle inhibitor family SIAMESE and was originally named as SMR1(SIAMESE RELATED 1). protein_coding LOSS OF GIANT CELLS FROM ORGANS (LGO) LOSS OF GIANT CELLS FROM O…
AT3G10600 AT3G10600.1 Encodes a member of the cationic amino acid transporter (CAT) subfamily of amino acid polyamine choline transporters. protein_coding CATIONIC AMINO ACID TRANSPORTER 7 (CAT7) CATIONIC AMINO ACID TRANSPORTER 7 (CAT7)
AT3G10750 AT3G10750.1 FBD domain family;(source:Araport11) protein_coding
AT3G10770 AT3G10770.1 Single-stranded nucleic acid binding R3H protein;(source:Araport11) protein_coding
AT3G10910 AT3G10910.1 RING/U-box superfamily protein;(source:Araport11) protein_coding DAF-LIKE GENE 1 (DAFL1) ARABIDOPSIS T??XICOS EN LEVADURA 72 (ATL72);DAF-LIKE GENE 1 (DAFL1)
AT3G10960 AT3G10960.1 Encodes a homolog of the adenine-guanine-hypoxanthine transporter AzgA of Aspergillus nidulans. Function as a plant adenine-guanine transporter. Two closely related genes exist in Arabidopsis: AT3G10960 (Azg1) and AT5G50300 (Azg2). protein_coding AZA-GUANINE RESISTANT1 (AZG1) AZA-GUANINE RESISTANT1 (ATAZG1);AZA-GUANINE RESISTANT1 (AZG1)
AT3G10985 AT3G10985.1 A senescence-associated gene whose expression is induced in response to treatment with Nep1, a fungal protein that causes necrosis. The mRNA is cell-to-cell mobile. protein_coding SENESCENCE ASSOCIATED GENE 20 (SAG20) SENESCENCE ASSOCIATED GENE 20 (SAG20);WOUND-INDUCED PROTEIN 12 (WI12);ARABIDOPSIS THALIANA WOUND-INDUCED PROTEIN 12 (ATWI-12)
AT3G11110 AT3G11110.1 RING/U-box superfamily protein;(source:Araport11) protein_coding ARABIDOPSIS T??XICOS EN LEVADURA 66 (ATL66) ARABIDOPSIS T??XICOS EN LEVADURA 66 (ATL66)
AT3G11260 AT3G11260.1 WOX5 is a member of the Wuschel (WUS) family of homeodomain transcription factors and is required for quiescent center (QC) function and columella stem cell maintenance in the root meristem. It is expressed in the QC and moves to the columella stem cells where it represses their differentiation. WOX5 binds members of the Topless family of transcriptional co-repressors. prote…
AT3G11440 AT3G11440.1 Member of the R2R3-MYB gene family. Similar to GA-induced Barley myb gene. May be induced during germination in response to GA. Double mutants with MYB33 are male sterile, showing defects in pollen development and anther development. Contains a binding site for miRNA159 and may be spatially regulated by this micro RNA. A highly conserved RNA secondary structure abuts the miR…
AT3G11500 AT3G11500.1 Small nuclear ribonucleoprotein family protein;(source:Araport11) protein_coding (SMGB) (SMGB)
AT3G11550 AT3G11550.1 Uncharacterized protein family (UPF0497);(source:Araport11) protein_coding CASPARIAN STRIP MEMBRANE DOMAIN PROTEIN 2 (CASP2) CASPARIAN STRIP MEMBRANE DOMAIN PROTEIN 2 (CASP2)
AT3G11600 AT3G11600.1 One of two plant specific paralogs of unknown function. Interacts with GL2. GIR1/GIR2 loss of function resembles gl2 lof mutations. protein_coding (GIR2) (GIR2)
AT3G11650 AT3G11650.1 Encodes a protein whose sequence is similar to tobacco hairpin-induced gene (HIN1) and Arabidopsis non-race specific disease resistance gene (NDR1). Expression of this gene is induced by cucumber mosaic virus and spermine. Overexpression of the gene induces the expression of PR-1 gene and shows light-dependent 'speck disease-like' symptom on leaves. The gene product is local…
AT3G11660 AT3G11660.1 encodes a protein whose sequence is similar to tobacco hairpin-induced gene (HIN1) and Arabidopsis non-race specific disease resistance gene (NDR1). Expression of this gene is induced by cucumber mosaic virus. Localization of the gene product is similar to that of NHL3 (plasma membrane) but it is yet inconclusive. protein_coding NDR1/HIN1-LIKE 1 (NHL1) NDR1/HIN1-LIKE 1 (NHL1)
AT3G11670 AT3G11670.1 Responsible for the final assembly of galactolipids in photosynthetic membranes. Provides stability to the PS I core complex (e.g. subunits PsaD, PsaE). protein_coding DIGALACTOSYL DIACYLGLYCEROL DEFICIENT 1 (DGD1) DIGALACTOSYL DIACYLGLYCEROL DEFICIENT 1 (DGD1); (ATTS02)
AT3G11690 AT3G11690.1 hypothetical protein;(source:Araport11) protein_coding
AT3G12100 AT3G12100.1 Cation efflux family protein;(source:Araport11) protein_coding METAL TRANSPORT PROTEIN 5 (MTP5) (ATMTP5);METAL TRANSPORT PROTEIN 5 (MTP5)
AT3G12460 AT3G12460.1 Polynucleotidyl transferase, ribonuclease H-like superfamily protein;(source:Araport11) protein_coding
AT3G12500 AT3G12500.1 encodes a basic chitinase involved in ethylene/jasmonic acid mediated signalling pathway during systemic acquired resistance based on expression analyses. protein_coding BASIC CHITINASE (HCHIB) BASIC CHITINASE (ATHCHIB);PATHOGENESIS-RELATED 3 (PR3);BASIC CHITINASE (HCHIB); (CHI-B); (B-CHI);PATHOGENESIS-RELATED 3 (PR-3)
AT3G12630 AT3G12630.1 Encodes a protein with E3 ligase activity that acts as a positive regulator of stress responses in Arabidopsis. protein_coding STRESS ASSOCIATED PROTEIN 5 (SAP5) STRESS ASSOCIATED PROTEIN 5 (SAP5)
AT3G12680 AT3G12680.1 Member of the floral homeotic AGAMOUS pathway. protein_coding ENHANCER OF AG-4 1 (HUA1) ENHANCER OF AG-4 1 (HUA1)
AT3G12700 AT3G12700.1 Encodes an aspartic protease has an important regulatory function in chloroplasts that not only influences photosynthetic carbon metabolism but also plastid and nuclear gene expression. protein_coding NANA (NANA) NANA (NANA)
AT3G12710 AT3G12710.1 DNA glycosylase superfamily protein;(source:Araport11) protein_coding
AT3G12830 AT3G12830.1 SAUR-like auxin-responsive protein family;(source:Araport11) protein_coding SMALL AUXIN UPREGULATED 72 (SAUR72) SMALL AUXIN UPREGULATED 72 (SAUR72)
AT3G12920 AT3G12920.1 Encodes one of the BRGs (BOI-related gene) involved in resistance to Botrytis cinerea. protein_coding BOI-RELATED GENE 3 (BRG3) BOI-RELATED GENE 3 (BRG3)
AT3G12950 AT3G12950.1 Trypsin family protein;(source:Araport11) protein_coding
AT3G12965 AT3G12965.1 Has been identified as a translated small open reading frame by ribosome profiling. other_rna SHORT OPEN READING FRAME 23 (SORF23) SHORT OPEN READING FRAME 23 (SORF23)
AT3G12980 AT3G12980.1 Encodes an enzyme with histone acetyltransferase activity that can use both H3 and H4 histones as substrates. No single prior lysine acetylation is sufficient to block HAC5 acetylation of the H3 or H4 peptides, suggesting that HAC5 can acetylate any of several lysines present in the peptides. Di-acetylation of both lysines 9 and 14 on the H3 peptide significantly reduces the…
AT3G13010 AT3G13010.1 hAT transposon superfamily protein;(source:Araport11) protein_coding
AT3G13080 AT3G13080.1 encodes an ATP-dependent MRP-like ABC transporter able to transport glutathione-conjugates as well as chlorophyll catabolites. The expression of this gene is upregulated by herbicide safeners such as benoxacor and fenclorim. protein_coding ATP-BINDING CASSETTE C3 (ABCC3) MULTIDRUG RESISTANCE-ASSOCIATED PROTEIN 3 (ATMRP3);ATP-BINDING CASSETTE C3 (ABCC3);MULTIDRUG RESISTANCE-A…
AT3G13090 AT3G13090.1 member of MRP subfamily protein_coding ATP-BINDING CASSETTE C6 (ABCC6) MULTIDRUG RESISTANCE-ASSOCIATED PROTEIN 8 (ATMRP8);MULTIDRUG RESISTANCE-ASSOCIATED PROTEIN 8 (MRP8);ATP-BINDING CASSETTE C6 (ABCC6)
AT3G13140 AT3G13140.1 hydroxyproline-rich glycoprotein family protein;(source:Araport11) protein_coding
AT3G13220 AT3G13220.1 Encodes a ATP-binding cassette transporter G26 (ABCG26) involved in tapetal cell and pollen development. Required for male fertility and pollen exine formation. protein_coding ATP-BINDING CASSETTE G26 (ABCG26) (WBC27); (MSR02); (AtABCG26);ATP-BINDING CASSETTE G26 (ABCG26)
AT3G13290 AT3G13290.1 Immunoprecipitation with mRNA decapping complex members DCP1 and DCP2. protein_coding VARICOSE-RELATED (VCR) VARICOSE-RELATED (VCR)
AT3G13330 AT3G13330.1 Encodes a protein that interacts with the 26S proteasome. Mutants are phenotypically indistinguishable from wild type plants under a variety of growth conditions. Protein levels increase upon exposure of seedlings to MG132, a specific, potent, reversible, and cell-permeable proteasome inhibitor. protein_coding PROTEASOME ACTIVATING PROTEIN 200 (PA200) PROTEASOME ACTIVATING P…
AT3G13360 AT3G13360.2 Encodes an outer nuclear membrane protein that anchors RanGAP1 to the nuclear envelope. It interacts with SUN proteins and is required for maintaining the elongated nuclear shape of epidermal cells. protein_coding
AT3G13410 AT3G13410.1 2-C-methyl-D-erythritol 4-phosphate cytidylyltransferase;(source:Araport11) protein_coding
AT3G13432 AT3G13432.1 transmembrane protein;(source:Araport11) protein_coding
AT3G13740 AT3G13740.3 Encodes one of two chloroplast Mini-RNase III-like enzymes in Arabidopsis. Double mutants display imprecise maturation of 23S rRNA and other rRNAs. protein_coding
AT3G13790 AT3G13790.1 Encodes a protein with invertase activity. protein_coding (ATBFRUCT1) (ATCWI1); (ATBFRUCT1);ARABIDOPSIS THALIANA CELL WALL INVERTASE 1 (ATCWINV1); (CWI1)
AT3G13800 AT3G13800.1 Metallo-hydrolase/oxidoreductase superfamily protein;(source:Araport11) protein_coding
AT3G13810 AT3G13810.2 indeterminate(ID)-domain 11;(source:Araport11) protein_coding INDETERMINATE(ID)-DOMAIN 11 (IDD11) INDETERMINATE(ID)-DOMAIN 11 (IDD11)
AT3G14200 AT3G14200.1 Chaperone DnaJ-domain superfamily protein;(source:Araport11) protein_coding
AT3G14205 AT3G14205.1 Phosphoinositide phosphatase family protein;(source:Araport11) protein_coding SUPPRESSOR OF ACTIN 2 (SAC2) SUPPRESSOR OF ACTIN 2 (SAC2)
AT3G14210 AT3G14210.1 A semidominant QTL which has an epistatic effect on the Epithiospecifier gene. Represses nitrile formation and favors isothiocyanate production during glucosinolate hydrolysis. The functional allele deters the insect herbivory T. ni. protein_coding EPITHIOSPECIFIER MODIFIER 1 (ESM1) EPITHIOSPECIFIER MODIFIER 1 (ESM1)
AT3G14240 AT3G14240.1 Subtilase family protein;(source:Araport11) protein_coding
AT3G14330 AT3G14330.1 Encodes a pentatricopeptide repeat protein involved in chloroplast mRNA editing. Mutants display defects in C-U editing of psbE. protein_coding CHLOROPLAST RNA EDITING FACTOR 3 (CREF3) CHLOROPLAST RNA EDITING FACTOR 3 (CREF3)
AT3G14415 AT3G14415.2 Encodes a glycolate oxidase that modulates reactive oxygen species-mediated signal transduction during nonhost resistance. The mRNA is cell-to-cell mobile. protein_coding GLYCOLATE OXIDASE 2 (GOX2) GLYCOLATE OXIDASE 2 (GOX2)
AT3G14440 AT3G14440.1 Encodes 9-<i>cis</i>-epoxycarotenoid dioxygenase, a key enzyme in the biosynthesis of abscisic acid. Regulated in response to drought and salinity. Expressed in roots, flowers and seeds. Localized to the chloroplast stroma and thylakoid membrane. protein_coding NINE-CIS-EPOXYCAROTENOID DIOXYGENASE 3 (NCED3) NINE-CIS-EPOXYCAROTENOID DIOXYGENASE 3 (NCED3);SUGAR INSENSITIVE 7 (…
AT3G14550 AT3G14550.1 Encodes a protein with geranylgeranyl pyrophosphate synthase activity involved in isoprenoid biosynthesis. The enzyme appears to be targeted to the chloroplast in epidermal cells and guard cells of leaves, and in etioplasts in roots. protein_coding GERANYLGERANYL PYROPHOSPHATE SYNTHASE 3 (GGPS3) (GGPPS7); (ATGFPPS2);GERANYLGERANYL PYROPHOSPHATE SYNTHASE 3 (GGPS3);GERANYL-FAR…
AT3G14690 AT3G14690.2 putative cytochrome P450The mRNA is cell-to-cell mobile. protein_coding
AT3G14840 AT3G14840.2 Encodes LRR-RLK protein that is localized to the plasma membrane and is involved in regulation of plant innate immunity to microbes. LIK1 is phosphorylated by CERK1, a kinase involved in chitin perception. The mRNA is cell-to-cell mobile. protein_coding LYSM RLK1-INTERACTING KINASE 1 (LIK1) LYSM RLK1-INTERACTING KINASE 1 (LIK1)
AT3G14870 AT3G14870.1 hypothetical protein (DUF641);(source:Araport11) protein_coding CHIQUITA1-LIKE 4 (CHIQL4) CHIQUITA1-LIKE 4 (CHIQL4)
AT3G15120 AT3G15120.2 Encodes BRP1, an ATPase domain-containing protein that interacts with BRAT1 to negatively regulate transcriptional silencing at methylated genomic regions. protein_coding
AT3G15356 AT3G15356.1 Legume lectin family protein;(source:Araport11) protein_coding
AT3G15358 AT3G15358.1 transmembrane protein;(source:Araport11) protein_coding
AT3G15360 AT3G15360.1 encodes a prokaryotic thioredoxin The mRNA is cell-to-cell mobile. protein_coding THIOREDOXIN M-TYPE 4 (TRX-M4) (ATHM4);ARABIDOPSIS THIOREDOXIN M-TYPE 4 (ATM4);THIOREDOXIN M-TYPE 4 (TRX-M4);ARABIDOPSIS THALIANA MYOSIN 4 (ATM4)
AT3G15530 AT3G15530.1 S-adenosyl-L-methionine-dependent methyltransferases superfamily protein;(source:Araport11) protein_coding
AT3G15810 AT3G15810.1 LURP-one-like protein (DUF567);(source:Araport11) protein_coding
AT3G15850 AT3G15850.1 Chloroplastic enzyme responsible for the synthesis of 16:1 fatty acids from galactolipids and sulpholipids. Uses ferredoxin as electron donor. The mRNA is cell-to-cell mobile. protein_coding FATTY ACID DESATURASE 5 (FAD5) FATTY ACID DESATURASE 5 (FAD5);FATTY ACID DESATURASE B (FADB); (ATADS3); (ADS3); (JB67)
AT3G15960 AT3G15960.1 mismatched DNA binding / ATP binding protein;(source:Araport11) protein_coding
AT3G16080 AT3G16080.1 Zinc-binding ribosomal protein family protein;(source:Araport11) protein_coding
AT3G16090 AT3G16090.1 Encodes one of the Arabidopsis homologs of the yeast/human Hrd1 protein: AT3G16090 (Hrd1A), AT1G65040 (Hrd1B). Involved in ERAD (Endoplasmic reticulum-associated degradation). protein_coding HOMOLOG OF YEAST HRD1 (Hrd1A) HOMOLOG OF YEAST HRD1 (Hrd1A);HOMOLOG OF YEAST HRD1 (AtHrd1A)
AT3G16150 AT3G16150.1 Encodes an asparaginase that catalyzes the degradation of L-asparagine to L-aspartic acid and ammonia. The mRNA is cell-to-cell mobile. protein_coding ASPARAGINASE B1 (ASPGB1) ASPARAGINASE B1 (ASPGB1)
AT3G16210 AT3G16210.1 F-box family protein;(source:Araport11) protein_coding
AT3G16230 AT3G16230.1 Putative eukaryotic LigT;(source:Araport11) protein_coding (ATKH15) (ATKH15)
AT3G16280 AT3G16280.2 encodes a member of the DREB subfamily A-4 of ERF/AP2 transcription factor family. The protein contains one AP2 domain. There are 17 members in this subfamily including TINY. protein_coding ETHYLENE RESPONSE FACTOR 36 (ERF036) ETHYLENE RESPONSE FACTOR 36 (ERF036)
AT3G16390 AT3G16390.1 Encodes a nitrile-specifier protein NSP3. NSP3 is one out of five (At3g16400/NSP1, At2g33070/NSP2, At3g16390/NSP3, At3g16410/NSP4 and At5g48180/NSP5) A. thaliana epithiospecifier protein (ESP) homologues that promote simple nitrile, but not epithionitrile or thiocyanate formation. The mRNA is cell-to-cell mobile. protein_coding NITRILE SPECIFIER PROTEIN 3 (NSP3) NITRILE SPEC…
AT3G16400 AT3G16400.1 Encodes a nitrile-specifier protein NSP1 responsible for constitutive and herbivore-induced simple nitrile formation in rosette leaves. NSP1 is one out of five (At3g16400/NSP1, At2g33070/NSP2, At3g16390/NSP3, At3g16410/NSP4 and At5g48180/NSP5) A. thaliana epithiospecifier protein (ESP) homologues that promote simple nitrile, but not epithionitrile or thiocyanate formation. T…
AT3G16430 AT3G16430.1 Encodes a protein that increases the beta-glucosidase activities of three scopolin glucosidases in vitro. protein_coding JACALIN-RELATED LECTIN 31 (JAL31) (PBPII);JACALIN-RELATED LECTIN 31 (JAL31)
AT3G16450 AT3G16450.1 Mannose-binding lectin superfamily protein;(source:Araport11) protein_coding JACALIN-RELATED LECTIN 33 (JAL33) JACALIN-RELATED LECTIN 33 (JAL33)
AT3G16500 AT3G16500.1 phytochrome-associated protein 1 (PAP1) protein_coding PHYTOCHROME-ASSOCIATED PROTEIN 1 (PAP1) INDOLE-3-ACETIC ACID INDUCIBLE 26 (IAA26);PHYTOCHROME-ASSOCIATED PROTEIN 1 (PAP1)
AT3G16510 AT3G16510.1 Calcium-dependent lipid-binding (CaLB domain) family protein;(source:Araport11) protein_coding
AT3G16565 AT3G16565.3 threonyl and alanyl tRNA synthetase second additional domain-containing protein;(source:Araport11) protein_coding
AT3G16570 AT3G16570.1 Encodes RALF23, a member of a diversely expressed predicted peptide family showing sequence similarity to tobacco Rapid Alkalinization Factor (RALF), and is believed to play an essential role in the physiology of Arabidopsis. Consists of a single exon and is characterized by a conserved C-terminal motif and N-terminal signal peptide. RALF23 is significantly downregulated by …
AT3G16690 AT3G16690.3 Nodulin MtN3 family protein;(source:Araport11) protein_coding
AT3G16770 AT3G16770.1 Encodes a member of the ERF (ethylene response factor) subfamily B-2 of the plant specific ERF/AP2 transcription factor family (RAP2.3). The protein contains one AP2 domain. There are 5 members in this subfamily including RAP2.2 AND RAP2.12.It is localized to the nucleus and acts as a transcriptional activator through the GCC-box. It has been identified as a suppressor of Ba…
AT3G16780 AT3G16780.1 Ribosomal protein L19e family protein;(source:Araport11) protein_coding RIBSOMAL PROTEIN LIKE 19B (RPL19B) RIBSOMAL PROTEIN LIKE 19B (RPL19B)
AT3G16785 AT3G16785.4 Encodes a member of the PXPH-PLD subfamily of phospholipase D proteins. This subfamily is novel structurally different from the majority of plant PLDs by having phox homology (PX) and pleckstrin homology (PH) domains. Involved regulating root development in response to nutrient limitation. Does not appear to be involved in root hair patterning. Not induced upon Pi starvation…
AT3G16857 AT3G16857.2 Encodes an Arabidopsis response regulator (ARR) protein that acts in concert with other type-B ARRs in the cytokinin signaling pathway. Also involved in cytokinin-dependent inhibition of hypocotyl elongation and cytokinin-dependent greening and shooting in tissue culture. ARR1, ARR10, and ARR12 are redundant regulators of drought response, with ARR1 being the most critical. …
AT3G16870 AT3G16870.1 Encodes a member of the GATA factor family of zinc finger transcription factors. protein_coding GATA TRANSCRIPTION FACTOR 17 (GATA17) GATA TRANSCRIPTION FACTOR 17 (GATA17)
AT3G16990 AT3G16990.1 heme oxygenase-like, multi-helical;(source:Araport11) protein_coding
AT3G17030 AT3G17030.1 Nucleic acid-binding proteins superfamily;(source:Araport11) protein_coding
AT3G17120 AT3G17120.1 transmembrane protein;(source:Araport11) protein_coding
AT3G17130 AT3G17130.1 Plant invertase/pectin methylesterase inhibitor superfamily protein;(source:Araport11) protein_coding
AT3G17185 AT3G17185.1 Encodes a trans-acting siRNA (tasi-RNA) that regulates the expression of auxin response factor genes (ARF2, ARF4, ETT). One of 3 genomic loci that encode the TAS3 siRNA. Has been identified as a translated small open reading frame by ribosome profiling. other_rna TRANS-ACTING SIRNA3 (TAS3) (TASIR-ARF);TRANS-ACTING SIRNA3 (TAS3); (ATTAS3);SHORT OPEN READING FRAME 24 (SORF24)
AT3G17340 AT3G17340.2 Ran effector. protein_coding (PLANTKAP) (PLANTKAP)
AT3G17580 AT3G17580.1 SsrA-binding protein;(source:Araport11) protein_coding
AT3G17609 AT3G17609.2 Encodes a homolog of HY5 (HYH). Involved in phyB signaling pathway. protein_coding HY5-HOMOLOG (HYH) HY5-HOMOLOG (HYH)
AT3G17650 AT3G17650.1 Arabidopsis thaliana metal-nicotianamine transporter YSL5 protein_coding YELLOW STRIPE LIKE 5 (YSL5) PIGMENT DEFECTIVE 321 (PDE321);YELLOW STRIPE LIKE 5 (YSL5)
AT3G17700 AT3G17700.1 cyclic nucleotide-binding transporter 1, member of a family of cyclic nucleotide gated channels. The mRNA is cell-to-cell mobile. protein_coding CYCLIC NUCLEOTIDE-BINDING TRANSPORTER 1 (CNBT1) CYCLIC NUCLEOTIDE-BINDING TRANSPORTER 1 (CNBT1);CYCLIC NUCLEOTIDE-GATED CHANNEL 20 (ATCNGC20);CYCLIC NUCLEOTIDE GATED CHANNEL 20 (CNGC20)
AT3G17710 AT3G17710.1 F-box and associated interaction domains-containing protein;(source:Araport11) protein_coding
AT3G17950 AT3G17950.1 transmembrane protein;(source:Araport11) protein_coding
AT3G18035 AT3G18035.1 A linker histone like protein protein_coding (HON4) (HON4)
AT3G18050 AT3G18050.1 GPI-anchored protein;(source:Araport11) protein_coding
AT3G18170 AT3G18170.2 Glycosyltransferase family 61 protein;(source:Araport11) protein_coding
AT3G18490 AT3G18490.1 Encodes ASPG1 (ASPARTIC PROTEASE IN GUARD CELL 1). Functions in drought avoidance through abscisic acid (ABA) signalling in guard cells. protein_coding ASPARTIC PROTEASE IN GUARD CELL 1 (ASPG1) ASPARTIC PROTEASE IN GUARD CELL 1 (ASPG1)
AT3G18524 AT3G18524.1 Encodes a DNA mismatch repair homolog of human MutS gene, MSH6. MSH2 is involved in maintaining genome stability and repressing recombination of mismatched heteroduplexes.There are four MutS genes in Arabidopsis, MSH2, MSH3, MSH6, and MSH7, which all act as heterodimers and bind to 51-mer duplexes. MSH2 has different binding specificity to different mismatches in combination…
AT3G18560 AT3G18560.1 hypothetical protein;(source:Araport11) protein_coding
AT3G18620 AT3G18620.1 DHHC-type zinc finger family protein;(source:Araport11) protein_coding
AT3G18710 AT3G18710.1 Encodes a protein containing a U-box and an ARM domain. This protein has E3 ubiquitin ligase activity based on in vitro assays. protein_coding PLANT U-BOX 29 (PUB29) ARABIDOPSIS THALIANA PLANT U-BOX 29 (ATPUB29);PLANT U-BOX 29 (PUB29)
AT3G18773 AT3G18773.1 RING/U-box superfamily protein;(source:Araport11) protein_coding ARABIDOPSIS T??XICOS EN LEVADURA 77 (ATL77) ARABIDOPSIS T??XICOS EN LEVADURA 77 (ATL77)
AT3G18850 AT3G18850.1 lysophosphatidyl acyltransferase 5;(source:Araport11) protein_coding LYSOPHOSPHATIDYL ACYLTRANSFERASE 5 (LPAT5) LYSOPHOSPHATIDYL ACYLTRANSFERASE 5 (LPAT5)
AT3G18905 AT3G18905.1 F-box/associated interaction domain protein;(source:Araport11) protein_coding
AT3G18950 AT3G18950.1 Transducin/WD40 repeat-like superfamily protein;(source:Araport11) protein_coding ABA-INDUCED WD40 REPEAT 1 (AIW1) ABA-INDUCED WD40 REPEAT 1 (AIW1)
AT3G18970 AT3G18970.1 Encodes a pentatricopeptide repeat protein (PPR) protein involved in mitochondrial mRNA editing. protein_coding MITOCHONDRIAL EDITING FACTOR 20 (MEF20) MITOCHONDRIAL EDITING FACTOR 20 (MEF20)
AT3G19010 AT3G19010.1 2-oxoglutarate (2OG) and Fe(II)-dependent oxygenase superfamily protein;(source:Araport11) protein_coding 2-OXOGLUTARATE OXYGENASE (2-OXOGLUTARATE OXYGENASE) 2-OXOGLUTARATE OXYGENASE (2-OXOGLUTARATE OXYGENASE)
AT3G19020 AT3G19020.1 Pollen expressed protein required for pollen tube growth. Along with other members of the LRX family, interacts with RALF4 to control pollen tube growth and integrity. Loss of function results in premature pollen tube rupture and reduced fertility. protein_coding LEUCINE-RICH REPEAT/EXTENSIN 8 (LRX8) LEUCINE-RICH REPEAT/EXTENSIN 8 (LRX8)
AT3G19040 AT3G19040.2 Encodes a protein similar to TATA-binding protein-associated factor TAF1 (a.k.a. TAFII250) with histone acetyltransferase activity. It is required in integrating light signals to regulate gene expression and growth. protein_coding
AT3G19150 AT3G19150.1 Kip-related protein (KRP) gene, encodes CDK (cyclin-dependent kinase) inhibitor (CKI), negative regulator of cell division. Binds to D type cyclins. A member of seven KRP genes found in Arabidopsis thaliana. Differential expression patterns for distinct KRPs were revealed by in situ hybridization. KRP6 appears to be targeted for degradation by RHF1a and RHF2a to allow mitoti…
AT3G19380 AT3G19380.1 PUB25 and PUB26 are closely related paralogs that encode functional E3 ligases. They function in immune response pathway by targeting BIK1 for degradation. protein_coding PLANT U-BOX 25 (PUB25) PLANT U-BOX 25 (PUB25)
AT3G19440 AT3G19440.1 Enzyme for the pseudouridine (&#936;) to uridine (U) conversion. protein_coding (RLUA2) (RLUA2)
AT3G19540 AT3G19540.1 glutamyl-tRNA (Gln) amidotransferase subunit A (DUF620);(source:Araport11) protein_coding BOUNDARY OF ROP DOMAIN4 (BDR4) BOUNDARY OF ROP DOMAIN4 (BDR4)
AT3G19580 AT3G19580.1 Encodes zinc finger protein. mRNA levels are upregulated in response to ABA, high salt, and mild desiccation. The protein is localized to the nucleus and acts as a transcriptional repressor. protein_coding ZINC-FINGER PROTEIN 2 (ZF2) ZINC-FINGER PROTEIN 2 (AZF2);ZINC-FINGER PROTEIN 2 (ZF2)
AT3G19680 AT3G19680.1 hypothetical protein (DUF1005);(source:Araport11) protein_coding
AT3G19740 AT3G19740.1 P-loop containing nucleoside triphosphate hydrolases superfamily protein;(source:Araport11) protein_coding
AT3G19960 AT3G19960.2 member of Myosin-like proteins protein_coding MYOSIN 1 (ATM1) MYOSIN 1 (ATM1)
AT3G20015 AT3G20015.1 Eukaryotic aspartyl protease family protein;(source:Araport11) protein_coding
AT3G20020 AT3G20020.3 Encodes a homolog of human protein arginine methyltransferases 6 that physically associates with nuclear factor Y to regulate photoperiodic flowering. protein_coding
AT3G20140 AT3G20140.1 member of CYP705A protein_coding CYTOCHROME P450, FAMILY 705, SUBFAMILY A, POLYPEPTIDE 23 (CYP705A23) CYTOCHROME P450, FAMILY 705, SUBFAMILY A, POLYPEPTIDE 23 (CYP705A23)
AT3G20260 AT3G20260.1 DUF1666 family protein (DUF1666);(source:Araport11) protein_coding
AT3G20530 AT3G20530.1 Protein kinase superfamily protein, expressed in the peroxisome. protein_coding PBS1-LIKE 23 (PBL23) PBS1-LIKE 23 (PBL23)
AT3G20600 AT3G20600.1 Required for non-race specific resistance to bacterial and fungal pathogens.Mediates systemic acquired resistance (SAR) response. The mRNA is cell-to-cell mobile. protein_coding NON RACE-SPECIFIC DISEASE RESISTANCE 1 (NDR1) NON RACE-SPECIFIC DISEASE RESISTANCE 1 (NDR1)
AT3G20810 AT3G20810.2 JMJD5 encodes a protein which contains a jumonji-C (jmjC) domain. jmjd5 mutant plants have a short-period circadian phenotype. JMJD5 has histone demethylase activity and interacts with EFM to repress FT. protein_coding JUMONJI DOMAIN CONTAINING 5 (JMJD5) JUMONJI C DOMAIN-CONTAINING PROTEIN 30 (JMJ30);JUMONJI DOMAIN CONTAINING 5 (JMJD5)
AT3G20830 AT3G20830.1 AGC (cAMP-dependent, cGMP-dependent and protein kinase C) kinase family protein;(source:Araport11) protein_coding UNICORN-LIKE (UCNL) AGC2 KINASE 4 (AGC2-4);UNICORN-LIKE (UCNL)
AT3G20890 AT3G20890.1 RNA-binding (RRM/RBD/RNP motifs) family protein;(source:Araport11) protein_coding
AT3G20898 AT3G20898.1 SIAMESE-RELATED (SMR) family gene; activated by SMOS1/SCL28 heterodimer thus inhibiting cell cycle progression at G2 and promoting the onset of endoreplication. protein_coding (SMR13) (SMR13)
AT3G21160 AT3G21160.1 Encodes an alpha-mannosidase I enzyme responsible for N-glycan maturation. protein_coding ALPHA-MANNOSIDASE 2 (MNS2) ALPHA-MANNOSIDASE IA (MANIA);ALPHA-MANNOSIDASE 2 (MNS2)
AT3G21180 AT3G21180.1 one of the type IIB calcium pump isoforms. encodes an autoinhibited Ca(2+)-ATPase that contains an N-terminal calmodulin binding autoinhibitory domain. protein_coding AUTOINHIBITED CA(2+)-ATPASE 9 (ACA9) (ATACA9);AUTOINHIBITED CA(2+)-ATPASE 9 (ACA9)
AT3G21260 AT3G21260.3 Glycolipid transfer protein (GLTP) family protein;(source:Araport11) protein_coding GLYCOLIPID TRANSFER PROTEIN 3 (GLTP3) GLYCOLIPID TRANSFER PROTEIN 3 (GLTP3)
AT3G21270 AT3G21270.1 Encodes Dof zinc finger protein adof2. protein_coding DOF ZINC FINGER PROTEIN 2 (DOF2) DOF ZINC FINGER PROTEIN 2 (DOF2);DOF ZINC FINGER PROTEIN 2 (ADOF2)
AT3G21280 AT3G21280.1 Encodes a ubiquitin-specific protease. protein_coding UBIQUITIN-SPECIFIC PROTEASE 7 (UBP7) UBIQUITIN-SPECIFIC PROTEASE 7 (UBP7)
AT3G21430 AT3G21430.2 DNA binding protein;(source:Araport11) protein_coding ALWAYS EARLY 3 (ALY3) ALWAYS EARLY 3 (ALY3);ARABIDOPSIS THALIANA ALWAYS EARLY 3 (ATALY3)
AT3G21540 AT3G21540.1 transducin family protein / WD-40 repeat family protein;(source:Araport11) protein_coding
AT3G21560 AT3G21560.1 Encodes a protein with sinapic acid:UDP-glucose glucosyltransferase activity. Mutants defective in this gene are hyper-fluorescent (which accumulate in their trichomes a compound that is likely to be 3',5'-dimethoxynaringenin chalcone or sinapoyltriacetic acid lactone, potential products of the concerted action of 4-coumarate CoA ligase and chalcone synthase on sinapic acid)…
AT3G21640 AT3G21640.1 encodes a 42 kDa FK506-binding protein (AtFKBP42) that possesses similarity to multidomain peptidyl-prolyl cis/trans isomerases (PPIases, EC 5.2.1.8), which are known to be components of mammalian steroid hormone receptor complexes. The protein appears to be localized to the plasma membrane by electron microscopy and binds to HSP90.1 and calmodulin in vitro. It also aggregat…
AT3G21670 AT3G21670.1 Major facilitator superfamily protein;(source:Araport11) protein_coding NRT1/ PTR FAMILY 6.4 (NPF6.4) (ATNPF6.4);NRT1/ PTR FAMILY 6.4 (NPF6.4)
AT3G21870 AT3G21870.1 cyclin p2;(source:Araport11) protein_coding CYCLIN P2;1 (CYCP2;1) CYCLIN P2;1 (CYCP2;1)
AT3G21890 AT3G21890.1 Encodes a microprotein that delays floral transition by forming a complex with CONSTANS (CO) and the co-repressor protein TOPLESS. protein_coding B-BOX DOMAIN PROTEIN 31 (BBX31) B-BOX DOMAIN PROTEIN 31 (BBX31);MICROPROTEIN 1B (MIP1B);MICROPROTEIN 1A (MIP1A)
AT3G22060 AT3G22060.1 contains Pfam profile: PF01657 Domain of unknown function that is usually associated with protein kinase domain Pfam:PF00069, however this protein does not have the protein kinase domain protein_coding
AT3G22160 AT3G22160.1 VQ motif-containing protein. JAV1 is a repressor of jasmonate-mediated defense responses. protein_coding JASMONATE-ASSOCIATED VQ MOTIF GENE 1 (JAV1) JASMONATE-ASSOCIATED VQ MOTIF GENE 1 (JAV1)
AT3G22410 AT3G22410.1 Sec14p-like phosphatidylinositol transfer family protein;(source:Araport11) protein_coding
AT3G22820 AT3G22820.1 Memmber of the EPF/EPFL (epidermal patterning factor/EPF-like) gene family, which genes encode plant-specific secretory peptides, several of which play a role in controlling stomatal density and patterning in the plant epidermis. protein_coding CHALLAH-LIKE 1 (CLL1) CHALLAH-LIKE 1 (CLL1);EPIDERMAL PATTERNING FACTOR LIKE 5 (EPFL5)
AT3G22840 AT3G22840.1 Encodes an early light-inducible protein. protein_coding EARLY LIGHT-INDUCABLE PROTEIN (ELIP1) (ELIP);EARLY LIGHT-INDUCABLE PROTEIN (ELIP1)
AT3G22970 AT3G22970.1 DUF506 gene family member protein_coding
AT3G23000 AT3G23000.1 Encodes a serine/threonine protein kinase with similarities to CBL-interacting protein kinases, SNF1 and SOS2. The mRNA is cell-to-cell mobile. protein_coding CBL-INTERACTING PROTEIN KINASE 7 (CIPK7) CBL-INTERACTING PROTEIN KINASE 7 (CIPK7);SNF1-RELATED PROTEIN KINASE 3.10 (SnRK3.10); (ATSR2); (ATSRPK1); (PKS7)
AT3G23030 AT3G23030.2 auxin inducible gene expressed in the nucleus protein_coding
AT3G23050 AT3G23050.1 Transcription regulator acting as repressor of auxin-inducible gene expression. Plays role in the control of gravitropic growth and development in light-grown seedlings. Auxin induces the degradation of the protein in a dosage-dependent manner in a process mediated by AtRac1. Auxin induced the relocalization of the protein within the nucleus from a diffused nucleoplasmic pat…
AT3G23170 AT3G23170.1 PRP is a proline/serine rich protein of unknown function. It interacts with defense related MAP kinase MPK6 and others. It's expression is induced by PAMP elicitors. May play a role in response to pathogens. protein_coding PROLINE/SERINE-RICH PROTEIN (PRP) HYPOXIA RESPONSE UNKNOWN PROTEIN 39 (HUP39);PROLINE/SERINE-RICH PROTEIN (PRP)
AT3G23450 AT3G23450.1 Kratos restricts cell death during differentiation of tracheary elements. protein_coding (KRATOS) (KRATOS)
AT3G23590 AT3G23590.1 Encodes a protein shown to physically associate with the conserved transcriptional coregulatory complex, Mediator, and is involved in the regulation of phenylpropanoid homeostasis. Acts redundantly with REF4/MED5b (At2g48110). Required for expression of some dark-upregulated genes. RFR1 is the MED5a subunit of the mediator complex. protein_coding REF4-RELATED 1 (RFR1) REF4-R…
AT3G23605 AT3G23605.1 Ubiquitin-like superfamily protein;(source:Araport11) protein_coding
AT3G23635 AT3G23635.1 ROTUNDIFOLIA like 13;(source:Araport11) protein_coding ROTUNDIFOLIA LIKE 13 (RTFL13) ROTUNDIFOLIA LIKE 13 (RTFL13)
AT3G23760 AT3G23760.1 transferring glycosyl group transferase;(source:Araport11) protein_coding
AT3G23820 AT3G23820.1 Encodes a UDP-D-glucuronate 4-epimerase involved in pectin biosynthesis in the cell wall and affects cell wall integrity and immunity to fungi and bacteria. The mRNA is cell-to-cell mobile. protein_coding UDP-D-GLUCURONATE 4-EPIMERASE 6 (GAE6) UDP-D-GLUCURONATE 4-EPIMERASE 6 (GAE6)
AT3G23840 AT3G23840.1 HXXXD-type acyl-transferase family protein;(source:Araport11) protein_coding CER26-LIKE (CER26-LIKE) (ATPNP-R1);CER26-LIKE (CER26-LIKE)
AT3G23930 AT3G23930.1 troponin T, skeletal protein;(source:Araport11) protein_coding
AT3G23955 AT3G23955.2 F-box family protein;(source:Araport11) protein_coding
AT3G23960 AT3G23960.1 F-box and associated interaction domains-containing protein;(source:Araport11) protein_coding
AT3G24050 AT3G24050.1 Encodes a member of the GATA factor family of zinc finger transcription factors. protein_coding GATA TRANSCRIPTION FACTOR 1 (GATA1) GATA TRANSCRIPTION FACTOR 1 (GATA1)
AT3G24120 AT3G24120.2 MYB-CC protein involved in regulation of response to phosphate starvation. protein_coding PHR1-LIKE 2 (PHL2) PHR1-LIKE 2 (PHL2)
AT3G24180 AT3G24180.1 Beta-glucosidase, GBA2 type family protein;(source:Araport11) protein_coding
AT3G24480 AT3G24480.1 Leucine-rich repeat (LRR) family protein;(source:Araport11) protein_coding LEUCINE-RICH REPEAT EXTENSIN 4 (LRX4) LEUCINE-RICH REPEAT EXTENSIN 4 (LRX4)
AT3G24770 AT3G24770.1 Belongs to a large gene family, called CLE for CLAVATA3/ESR-related, encoding small peptides with conserved carboxyl termini. The C-terminal 12 amino acid sequence of CLE41 is identical to that of a dodeca peptide (TDIF, tracheary element differentiation inhibitory factor) isolated from Arabidopsis and functions as a suppressor of plant stem cell differentiation. TDIF sequen…
AT3G24830 AT3G24830.1 Ribosomal protein L13 family protein;(source:Araport11) protein_coding
AT3G25030 AT3G25030.1 RING/U-box superfamily protein;(source:Araport11) protein_coding
AT3G25130 AT3G25130.1 acidic leucine-rich nuclear phosphoprotein 32 family B protein;(source:Araport11) protein_coding
AT3G25230 AT3G25230.2 Encodes a a high molecular weight member of the FK506 binding protein (FKBP) family. It has three FKBP12-like domains, tetratricopeptide repeats, and a putative calmodulin binding domain. Modulates thermotolerance by interacting with HSP90.1 and affecting the accumulation of HsfA2-regulated sHSPs. Belongs to one of the 36 carboxylate clamp (CC)-tetratricopeptide repeat (TPR)…
AT3G25240 AT3G25240.1 sulfate/thiosulfate import ATP-binding protein, putative (DUF506);(source:Araport11) protein_coding (RXR1) (RXR1)
AT3G25250 AT3G25250.1 Arabidopsis protein kinase The mRNA is cell-to-cell mobile. protein_coding AGC2 KINASE 1 (AGC2-1) AGC2 KINASE 1 (AGC2-1); (AtOXI1);OXIDATIVE SIGNAL-INDUCIBLE1 (OXI1); (AGC2)
AT3G25570 AT3G25570.1 S-adenosylmethionine decarboxylase family member. protein_coding S-ADENOSYLMETHIONINE DECARBOXYLASE 3 (SAMDC3) S-ADENOSYLMETHIONINE DECARBOXYLASE 3 (SAMDC3)
AT3G25600 AT3G25600.1 Calmodulin like protein. Paralog of CML15. protein_coding CALMODULIN LIKE 16 (CML16) CALMODULIN LIKE 16 (CML16)
AT3G25670 AT3G25670.1 Leucine-rich repeat (LRR) family protein;(source:Araport11) protein_coding
AT3G25690 AT3G25690.5 actin binding protein required for normal chloroplast positioningThe mRNA is cell-to-cell mobile. protein_coding
AT3G25700 AT3G25700.1 Eukaryotic aspartyl protease family protein;(source:Araport11) protein_coding
AT3G25717 AT3G25717.1 ROTUNDIFOLIA like 16;(source:Araport11) protein_coding ROTUNDIFOLIA LIKE 16 (RTFL16) ROTUNDIFOLIA LIKE 16 (RTFL16);DEVIL 6 (DVL6)
AT3G25770 AT3G25770.1 Encodes allene oxide cyclase. One of four genes in Arabidopsis that encode this enzyme, which catalyzes an essential step in jasmonic acid biosynthesis. Gene expression is induced during senescence, a process that involves jasmonic acid signalling pathway. Note: Nomenclature for Arabidopsis allene oxide cyclase 2 (AOC2, AT3G25770) gene is based on Stenzel et al. 2003 Plant M…
AT3G25780 AT3G25780.1 Encodes allene oxide cyclase, one of the enzymes involved in jasmonic acid biosynthesis. One of four genes in Arabidopsis that encode this enzyme. mRNA expression is upregulated in senescing leaves. Note: Nomenclature for Arabidopsis allene oxide cyclase 3 (AOC3, AT3G25780) gene is based on Stenzel et al. 2003 Plant Molecular Biology 51:895-911. AOC3 (AT3G25780) is also refe…
AT3G25790 AT3G25790.1 Encodes a nuclear localized member of the GARP family of transcription factors. Along with AtNIGT1/HRS1 it is involved in nitrate and phosphate signaling in the root. Transcriptional repressors that functions with other NIGT genes as an important hub in the nutrient signaling network associated with the acquisition and use of nitrogen and phosphorus. protein_coding HRS1 HOMO…
AT3G25880 AT3G25880.2 NAD(P)-binding Rossmann-fold superfamily protein;(source:Araport11) protein_coding
AT3G25882 AT3G25882.1 encodes a kinase that physically interacts with NPR1/NIM1 protein_coding NIM1-INTERACTING 2 (NIMIN-2) NIM1-INTERACTING 2 (NIMIN-2)
AT3G25905 AT3G25905.1 Member of a large family of putative ligands homologous to the Clavata3 gene. Consists of a single exon. protein_coding CLAVATA3/ESR-RELATED 27 (CLE27) CLAVATA3/ESR-RELATED 27 (CLE27)
AT3G25930 AT3G25930.1 Adenine nucleotide alpha hydrolases-like superfamily protein;(source:Araport11) protein_coding
AT3G25980 AT3G25980.1 Encodes MAD2 (MITOTIC ARREST-DEFICIENT 2). May have the spindle assembly checkpoint protein functions conserved from yeast to humans. protein_coding MITOTIC ARREST-DEFICIENT 2 (MAD2) (ATMAD2);MITOTIC ARREST-DEFICIENT 2 (MAD2)
AT3G26180 AT3G26180.1 putative cytochrome P450 protein_coding CYTOCHROME P450, FAMILY 71, SUBFAMILY B, POLYPEPTIDE 20 (CYP71B20) CYTOCHROME P450, FAMILY 71, SUBFAMILY B, POLYPEPTIDE 20 (CYP71B20)
AT3G26230 AT3G26230.1 putative cytochrome P450 protein_coding CYTOCHROME P450, FAMILY 71, SUBFAMILY B, POLYPEPTIDE 24 (CYP71B24) CYTOCHROME P450, FAMILY 71, SUBFAMILY B, POLYPEPTIDE 24 (CYP71B24)
AT3G26290 AT3G26290.2 putative cytochrome P450 protein_coding
AT3G26310 AT3G26310.1 putative cytochrome P450 protein_coding CYTOCHROME P450, FAMILY 71, SUBFAMILY B, POLYPEPTIDE 35 (CYP71B35) CYTOCHROME P450, FAMILY 71, SUBFAMILY B, POLYPEPTIDE 35 (CYP71B35)
AT3G26395 AT3G26395.1 hypothetical protein;(source:Araport11) protein_coding
AT3G26460 AT3G26460.1 Polyketide cyclase/dehydrase and lipid transport superfamily protein;(source:Araport11) protein_coding
AT3G26510 AT3G26510.7 Octicosapeptide/Phox/Bem1p family protein;(source:Araport11) protein_coding
AT3G26570 AT3G26570.1 low affinity phosphate transporter protein_coding PHOSPHATE TRANSPORTER 2;1 (PHT2;1) (ORF02);PHOSPHATE TRANSPORTER 2;1 (PHT2;1)
AT3G26590 AT3G26590.1 MATE efflux family protein;(source:Araport11) protein_coding
AT3G26640 AT3G26640.1 Encodes LIGHT-REGULATED WD1 (LWD1), a clock proteins regulating circadian period length and photoperiodic flowering. protein_coding LIGHT-REGULATED WD 2 (LWD2) LIGHT-REGULATED WD 2 (LWD2)
AT3G26855 AT3G26855.1 RNA-directed DNA polymerase (reverse transcriptase)-related family protein;(source:Araport11) protein_coding
AT3G26900 AT3G26900.1 Encodes a protein with some sequence similarity to shikimate kinases, but a truncated form of this protein (lacking a putative N-terminal chloroplast transit peptide) does not have shikimate kinase activity in vitro. skl1-3 mutants have a variegated phenotype and skl1-8 mutants have an albino phenotype consistent with the observation of chloroplast defects in these mutants. …
AT3G26932 AT3G26932.1 dsRNA-binding protein 3;(source:Araport11) protein_coding DSRNA-BINDING PROTEIN 3 (DRB3) DSRNA-BINDING PROTEIN 3 (DRB3)
AT3G26935 AT3G26935.1 DHHC-type zinc finger family protein;(source:Araport11) protein_coding
AT3G27010 AT3G27010.1 Belongs to a TCP protein transcription factor family. Members of this family contain a predicted basic-helix-loop-helix domain involved in DNA binding. Related to rice PCF1 and PCF2 genes. Binds to the GCCCR element of CYCB1;1. Involved in regulation of expression of cell cycle control and ribosomal protein genes. Inhibits pavement cell size without affecting leaf size. prot…
AT3G27060 AT3G27060.1 Encodes one of the 3 ribonucleotide reductase (RNR) small subunit genes. TSO2 transcription occurs predominantly at the S-phase of the cell cycle and its expression pattern is consistent with its role in dNDP biosynthesis during DNA replication in actively dividing cells. Critical for cell cycle progression, DNA damage repair and plant development. protein_coding TSO MEANING…
AT3G27090 AT3G27090.1 Constitutively expressed asparagine-rich protein containing a development and cell death domain. Acts with NRP1 to inhibit cell death. protein_coding ASPARAGINE-RICH PROTEIN 2 (NRP2) ASPARAGINE-RICH PROTEIN 2 (NRP2)
AT3G27110 AT3G27110.1 PGM48 is a member of a plant specific clade of metallo-endopeptidase proteins. It is found in plastoglobules. Analysis of over-expression and loss of function phenotypes suggests PGM48 may have a role in positively regulating senescence. protein_coding (PGM48) (PGM48)
AT3G27160 AT3G27160.2 GHS1 encodes plastid ribosomal protein S21The mRNA is cell-to-cell mobile. Required for photosynthesis and C/N balance. protein_coding (RPS21) (RPS21);LOW PHOTOSYNTHETIC EFFICIENCY2 (LPE2)
AT3G27210 AT3G27210.1 hypothetical protein;(source:Araport11) protein_coding
AT3G27310 AT3G27310.1 encodes a protein that contains a UBX domain and regulates AtCDC48 by inhibiting its ATPase activity and by promoting the disassembly of the active hexamer. Phenotypic analysis of pux1 plants revealed that the loss of PUX1 accelerated the growth of various plant organs including roots and inflorescence shoots. AtCDC48 and SYP31 colocalize at the division plane during cytokin…
AT3G27380 AT3G27380.1 One of three isoforms of the iron-sulfur component of the succinate dehydrogenase complex, a component of the mitochondrial respiratory chain complex II. The product of the nuclear encoded gene is imported into the mitochondrion. Expressed during germination and post-germinative growth. protein_coding SUCCINATE DEHYDROGENASE 2-1 (SDH2-1) SUCCINATE DEHYDROGENASE 2-1 (SDH2-1)
AT3G27390 AT3G27390.1 transmembrane protein;(source:Araport11) protein_coding
AT3G27710 AT3G27710.1 RING/U-box superfamily protein;(source:Araport11) protein_coding ARIADNE 3 (ARI3) ARIADNE 3 (ARI3);ARABIDOPSIS ARIADNE 3 (ARARI3);ARABIDOPSIS ARIADNE 13 (ATARI13);ARIADNE 13 (ARI13)
AT3G27880 AT3G27880.1 hypothetical protein (DUF1645);(source:Araport11) protein_coding
AT3G28070 AT3G28070.1 nodulin MtN21-like transporter family protein protein_coding USUALLY MULTIPLE ACIDS MOVE IN AND OUT TRANSPORTERS 46 (UMAMIT46) USUALLY MULTIPLE ACIDS MOVE IN AND OUT TRANSPORTERS 46 (UMAMIT46)
AT3G28100 AT3G28100.1 nodulin MtN21-like transporter family protein The mRNA is cell-to-cell mobile. protein_coding USUALLY MULTIPLE ACIDS MOVE IN AND OUT TRANSPORTERS 45 (UMAMIT45) USUALLY MULTIPLE ACIDS MOVE IN AND OUT TRANSPORTERS 45 (UMAMIT45)
AT3G28200 AT3G28200.1 Peroxidase superfamily protein;(source:Araport11) protein_coding
AT3G28220 AT3G28220.1 TRAF-like family protein;(source:Araport11) protein_coding
AT3G28270 AT3G28270.1 AFL1 was first identified by immunoscreening an Arabidopsis expression library with antisera recognizing mammalian &#946;1-integrin. It is a peripheral membrane protein associated with endomembranes and plasmamembrane. Based on overexpression and knockdown phenotypes, AFL1 is postulated to function in regulation of growth and proline accumulation in response to drought. AFL1…
AT3G28360 AT3G28360.1 P-glycoprotein 16;(source:Araport11) protein_coding ATP-BINDING CASSETTE B16 (ABCB16) ATP-BINDING CASSETTE B16 (ABCB16);P-GLYCOPROTEIN 16 (PGP16)
AT3G28660 AT3G28660.1 Tetratricopeptide repeat (TPR)-like superfamily protein;(source:Araport11) protein_coding
AT3G28770 AT3G28770.1 transmembrane protein, putative (DUF1216);(source:Araport11) protein_coding
AT3G28840 AT3G28840.1 hypothetical protein (DUF1216);(source:Araport11) protein_coding
AT3G28850 AT3G28850.1 Glutaredoxin family protein;(source:Araport11) protein_coding
AT3G28890 AT3G28890.1 receptor like protein 43;(source:Araport11) protein_coding RECEPTOR LIKE PROTEIN 43 (RLP43) RECEPTOR LIKE PROTEIN 43 (RLP43);RECEPTOR LIKE PROTEIN 43 (AtRLP43)
AT3G28910 AT3G28910.1 Encodes a MYB family transcriptional regulator.It is a a positive regulator of the pathogen-induced hypersensitive response and of brassinosteroid and abscisic acid signaling and a negative regulator of photomorphogenesis. Accumulation of MYB30 is light regulated and activity is modulated by SUMOlaytion. MYB30 can for complexes with different bHLH components to regulate expr…
AT3G28920 AT3G28920.1 homeobox protein 34;(source:Araport11) protein_coding HOMEOBOX PROTEIN 34 (HB34) HOMEOBOX PROTEIN 34 (AtHB34);ZINC FINGER HOMEODOMAIN 9 (ZHD9);HOMEOBOX PROTEIN 34 (HB34)
AT3G28930 AT3G28930.1 avrRpt2-induced gene that exhibits RPS2- and avrRpt2-dependent induction early after infection with Pseudomonas syringae pv maculicola strain ES4326 carrying avrRpt2 protein_coding AVRRPT2-INDUCED GENE 2 (AIG2) AVRRPT2-INDUCED GENE 2 (AIG2)
AT3G29030 AT3G29030.1 Encodes an expansin. Naming convention from the Expansin Working Group (Kende et al, 2004. Plant Mol Bio) protein_coding EXPANSIN A5 (EXPA5) ARABIDOPSIS THALIANA EXPANSIN A5 (ATEXPA5);ARABIDOPSIS THALIANA EXPANSIN 5 (ATEXP5);EXPANSIN A5 (EXPA5);EXPANSIN 5 (EXP5); (ATHEXP ALPHA 1.4)
AT3G29034 AT3G29034.1 transmembrane protein;(source:Araport11) protein_coding
AT3G29173 AT3G29173.1 hypothetical protein;(source:Araport11) protein_coding
AT3G29670 AT3G29670.1 Encodes a malonyltransferase that may play a role in phenolic xenobiotic detoxification. The mRNA is cell-to-cell mobile. protein_coding PHENOLIC GLUCOSIDE MALONYLTRANSFERASE 2 (PMAT2) PHENOLIC GLUCOSIDE MALONYLTRANSFERASE 2 (PMAT2)
AT3G29680 AT3G29680.1 HXXXD-type acyl-transferase family protein;(source:Araport11) protein_coding
AT3G29770 AT3G29770.1 Encodes a protein predicted to act as a carboxylesterase. It has similarity to the SABP2 methyl salicylate esterase from tobacco. This protein does not act on methyl IAA, methyl JA, MeSA, MeGA4, or MEGA9 in vitro. protein_coding METHYL ESTERASE 11 (MES11) ARABIDOPSIS THALIANA METHYL ESTERASE 11 (ATMES11);METHYL ESTERASE 11 (MES11)
AT3G30180 AT3G30180.1 Encodes a cytochrome p450 enzyme that catalyzes the last reaction in the production of brassinolide. It is capable of converting 6-deoxocastasterone into castasterone, a C-6 oxidation, as well as the further conversion of castasterone into brassinolide by a Baeyer-Villinger oxidation reaction at C-6, resulting in the formation of an unusual seven-membered lactone ring. The e…
AT3G30305 AT3G30305.1 hypothetical protein;(source:Araport11) protein_coding
AT3G30720 AT3G30720.1 QQS is an orphan gene that arose recently in the Arabidopsis thaliana lineage. It was first identified in a screen for genes with altered expression pattern in SS3 mutants which make an abundance of starch. Overexpression of QQS in Arabidopsis increases protein content and decreases total starch content. Thus it appears to function to modulate carbon/nitrogen allocation in A…
AT3G36659 AT3G36659.1 Plant invertase/pectin methylesterase inhibitor superfamily protein;(source:Araport11) protein_coding
AT3G42670 AT3G42670.4 Encodes a nuclear localized SNF domain containing protein involved in RNA silencing. Mutants were identified in a screen for defects in the spread of RNA silencing. CLSY1 may affect production of dsRNA from the locus to be silenced. Locus-specific regulator of 24nt-siRNA expression, works together with CLSY2-4 as the master regulators of essentially all Pol-IV-dependent 24nt…
AT3G42800 AT3G42800.1 AF-like protein;(source:Araport11) protein_coding
AT3G43610 AT3G43610.2 Spc97 / Spc98 family of spindle pole body (SBP) component;(source:Araport11) protein_coding
AT3G43720 AT3G43720.1 Bifunctional inhibitor/lipid-transfer protein/seed storage 2S albumin superfamily protein;(source:Araport11) protein_coding GLYCOSYLPHOSPHATIDYLINOSITOL-ANCHORED LIPID PROTEIN TRANSFER 2 (LTPG2) GLYCOSYLPHOSPHATIDYLINOSITOL-ANCHORED LIPID PROTEIN TRANSFER 2 (LTPG2)
AT3G43800 AT3G43800.1 Encodes glutathione transferase belonging to the tau class of GSTs. Naming convention according to Wagner et al. (2002). The mRNA is cell-to-cell mobile. protein_coding GLUTATHIONE S-TRANSFERASE TAU 27 (GSTU27) GLUTATHIONE S-TRANSFERASE TAU 27 (ATGSTU27);GLUTATHIONE S-TRANSFERASE TAU 27 (GSTU27)
AT3G43930 AT3G43930.1 BRCT domain-containing DNA repair protein;(source:Araport11) protein_coding
AT3G43960 AT3G43960.1 Encodes a putative cysteine proteinase. Mutants exhibit shorter root hairs under phosphate-deficient conditions. protein_coding
AT3G44006 AT3G44006.1 This gene encodes a small protein and has either evidence of transcription or purifying selection. Putative OXS2-binding DEGs were constitutively activated by OXS2. protein_coding (DEG2) (DEG2)
AT3G44260 AT3G44260.1 Encodes one of the homologs of the yeast CCR4-associated factor 1: AT3G44260 (CAF1a), AT5G22250 (CAF1b). Has mRNA deadenylation activity. Also plays a role in plant defense responses. protein_coding CCR4- ASSOCIATED FACTOR 1A (CAF1a) CCR4- ASSOCIATED FACTOR 1A (CAF1a);CCR4- ASSOCIATED FACTOR 1A (AtCAF1a)
AT3G44326 AT3G44326.1 Cytokinin induced F-Box protein. Forms a unique F-Box family with AT2G27310 and AT2G36090. It is primarily expressed in the root. protein_coding CYTOKININ-INDUCED F-BOX (CFB) CYTOKININ-INDUCED F-BOX (CFB)
AT3G44380 AT3G44380.1 Late embryogenesis abundant (LEA) hydroxyproline-rich glycoprotein family;(source:Araport11) protein_coding
AT3G44460 AT3G44460.1 basic leucine zipper transcription factor (BZIP67), identical to basic leucine zipper transcription factor GI:18656053 from (Arabidopsis thaliana); identical to cDNA basic leucine zipper transcription factor (atbzip67 gene) GI:18656052. Located in the nucleus and expressed during seed maturation in the cotyledons. protein_coding (DPBF2) (DPBF2);BASIC LEUCINE ZIPPER TRANSCRIP…
AT3G44620 AT3G44620.2 protein-tyrosine phosphatase;(source:Araport11) protein_coding
AT3G44690 AT3G44690.1 hypothetical protein;(source:Araport11) protein_coding
AT3G44720 AT3G44720.1 Encodes a plastid-localized arogenate dehydratase involved in phenylalanine biosynthesis. Not less than six genes encoding ADT were identi&#64257;ed in the Arabidopsis genome: ADT1 [At1g11790]; ADT2 [At3g07630]; ADT3 [At2g27820]; ADT4 [At3g44720]; ADT5 [At5g22630]; and ADT6 [At1g08250]. The mRNA is cell-to-cell mobile. protein_coding AROGENATE DEHYDRATASE 4 (ADT4) AROGENATE …
AT3G44750 AT3G44750.1 Encodes a histone deacetylase. Controls the development of adaxial/abaxial leaf polarity. Two lines with RNAi-directed against this gene show reduced Agrobacterium-mediated DNA transformation of the roots. Involved in development of the vascular tissue of the stem by affecting cell proliferation and differentiation. protein_coding HISTONE DEACETYLASE 3 (HDA3) HISTONE DEACETY…
AT3G44798 AT3G44798.1 other_RNA;(source:Araport11) other_rna
AT3G44970 AT3G44970.1 Cytochrome P450 superfamily protein;(source:Araport11) protein_coding
AT3G44990 AT3G44990.1 Encodes a xyloglucan endotransglycosylase/hydrolase. Protein sequence and phylogenetic analysis indicates that this enzyme resides in Group III-A of the XTH family, with high similarity to Tropaeolum majus (nasturtium) xyloglucanase 1 (TmNXG1).Enzyme kinetic analysis indicates predominant xyloglucan endo-hydrolase activity (EC 3.2.1.151) with only limited potential to act as…
AT3G45230 AT3G45230.1 Encodes the arabinogalactan protein core of plant cell wall proteoglycan that contains arabinogalactan and cell wall matrix glycan pectin and/or xylan domains. protein_coding ARABINOXYLAN PECTIN ARABINOGALACTAN PROTEIN 1 (APAP1) ARABINOXYLAN PECTIN ARABINOGALACTAN PROTEIN 1 (APAP1)
AT3G45260 AT3G45260.1 BIB is a member of the BIRD family of zinc finger proteins that includes JKD. BIB functions redundantly with JKD to retain SHR in the nucleus and thereby restrict SHR movement in root tissues. protein_coding BALDIBIS (BIB) BALDIBIS (BIB)
AT3G45638 AT3G45638.1 other_RNA;(source:Araport11) other_rna
AT3G45640 AT3G45640.1 Encodes a mitogen-activated kinase whose mRNA levels increase in response to touch, cold, salinity stress and chitin oligomers.Also functions in ovule development. Heterozygous MPK3 mutants in a homozygous MPK6 background are female sterile due to defects in integument development. MPK3 can be dephosphorylated by MKP2 in vitro. The mRNA is cell-to-cell mobile. protein_coding…
AT3G45700 AT3G45700.1 NPF2.4 is a member of the NAXT NPF subfamily. It encodes a plasmamembrane localized chloride transporter that is expressed in the root and is down regulated in response to ABA and salt treatment. NPF2.3 miRNA induced knockdowns have less Cl in the shoots when grown on low NaCl concentrations. protein_coding NITRATE EXCRETION TRANSPORTER (NPF2.4) NITRATE EXCRETION TRANSPORTER…
AT3G46010 AT3G46010.2 Actin-depolymerizing factor (ADF) and cofilin define a family of actin-binding proteins essential for the rapid turnover of filamentous actin in vivo. protein_coding ACTIN DEPOLYMERIZING FACTOR 1 (ADF1) (ATADF1); (atadf);ACTIN DEPOLYMERIZING FACTOR 1 (ADF1)
AT3G46030 AT3G46030.1 Histone superfamily protein;(source:Araport11) protein_coding (HTB11) (HTB11)
AT3G46110 AT3G46110.1 DUF966 domain containing protein, expressed during embryogenesis. protein_coding SOSEKI4 (SOK4) (AUXRP3);SOSEKI4 (SOK4)
AT3G46180 AT3G46180.1 UDP-galactose transporter 5;(source:Araport11) protein_coding UDP-GALACTOSE TRANSPORTER 5 (UTR5) UDP-GALACTOSE TRANSPORTER 5 (UTR5);UDP-GALACTOSE TRANSPORTER 5 (ATUTR5)
AT3G46310 AT3G46310.1 hypothetical protein;(source:Araport11) protein_coding
AT3G46530 AT3G46530.1 Confers resistance to the biotrophic oomycete, Peronospora parasitica. Encodes an NBS-LRR type R protein with a putative amino-terminal leucine zipper. Fungal protein ATR13 induces RPP13 gene expression and disease resistance. The mRNA is cell-to-cell mobile. protein_coding RECOGNITION OF PERONOSPORA PARASITICA 13 (RPP13) RECOGNITION OF PERONOSPORA PARASITICA 11 (RPP11); (RP…
AT3G46540 AT3G46540.1 ENTH/VHS family protein;(source:Araport11) protein_coding
AT3G46590 AT3G46590.2 Encodes a protein that specifically binds plant telomeric DNA (TTTAGGG)n repeats. Involved in bending DNA. Expressed throughout the plant with highest levels in flowers. protein_coding TRF-LIKE 1 (TRFL1) (ATTRP2);TRF-LIKE 1 (TRFL1)
AT3G46690 AT3G46690.1 UDP-Glycosyltransferase superfamily protein;(source:Araport11) protein_coding
AT3G46700 AT3G46700.1 UDP-Glycosyltransferase superfamily protein;(source:Araport11) protein_coding
AT3G46870 AT3G46870.2 Pentatricopeptide repeat (PPR) superfamily protein;(source:Araport11) protein_coding
AT3G46900 AT3G46900.1 encodes a member of copper transporter family and functionally complements a high affinity copper transporter mutant in yeast protein_coding COPPER TRANSPORTER 2 (COPT2) COPPER TRANSPORTER 2 (COPT2)
AT3G47010 AT3G47010.1 Glycosyl hydrolase family protein;(source:Araport11) protein_coding
AT3G47250 AT3G47250.1 transmembrane protein, putative (DUF247);(source:Araport11) protein_coding
AT3G47350 AT3G47350.2 Encodes a putative hydroxysteroid dehydrogenase (HSD). Genes that encode HSD include: At5g50600 and At5g50700 (HSD1), At3g47350(HSD2), At3g47360(HSD3), At5g50590 and At5g50690(HSD4), At5g50770(HSD6) (Plant Cell Physiology 50:1463). Two copies of HSD1 and HSD4 exist due to a gene duplication event. In Plant Physiology 145:87, At5g50690 is HSD7, At4g10020 is HSD5. protein_codi…
AT3G47430 AT3G47430.1 member of the peroxin11 (PEX11) gene family, located on the peroxisome membrane, controls peroxisome proliferation. The mRNA is cell-to-cell mobile. protein_coding PEROXIN 11B (PEX11B) PEROXIN 11B (PEX11B)
AT3G47460 AT3G47460.2 member of SMC subfamily protein_coding (SMC2B) (SMC2B)
AT3G47480 AT3G47480.1 Calcium-binding EF-hand family protein;(source:Araport11) protein_coding Y CALMODULIN-LIKE 47 (CML47) Y CALMODULIN-LIKE 47 (CML47)
AT3G47490 AT3G47490.4 HNH endonuclease;(source:Araport11) protein_coding
AT3G47500 AT3G47500.1 Dof-type zinc finger domain-containing protein, identical to H-protein promoter binding factor-2a GI:3386546 from (Arabidopsis thaliana). Interacts with LKP2 and FKF1, but its overexpression does not change flowering time under short or long day conditions. protein_coding CYCLING DOF FACTOR 3 (CDF3) CYCLING DOF FACTOR 3 (CDF3)
AT3G47600 AT3G47600.1 Encodes a putative transcription factor (MYB94). protein_coding MYB DOMAIN PROTEIN 94 (MYB94) MYB DOMAIN PROTEIN 94 (MYB94);MYB DOMAIN PROTEIN 94 (ATMYB94); (ATMYBCP70)
AT3G47610 AT3G47610.1 transcription regulator/ zinc ion binding protein;(source:Araport11) protein_coding
AT3G47620 AT3G47620.1 Encodes a transcription factor AtTCP14 that regulates seed germination. AtTCP14 shows elevated expression level just prior to germination. AtTCP14 is predominantly expressed in the vascular tissue of the embryo, and affects gene expression in radicles in a non-cell-autonomous manner. Modulates GA-dependent stamen filament elongation by direct activation of SAUR63 subfamily g…
AT3G47650 AT3G47650.1 DnaJ/Hsp40 cysteine-rich domain superfamily protein;(source:Araport11) protein_coding BUNDLE SHEATH DEFECTIVE 2 (BSD2) BUNDLE SHEATH DEFECTIVE 2 (BSD2)
AT3G47660 AT3G47660.4 Regulator of chromosome condensation (RCC1) family protein;(source:Araport11) protein_coding
AT3G47820 AT3G47820.1 Plant U-box type E3 ubiquitin ligase (PUB). protein_coding PLANT U-BOX 39 (PUB39) PLANT U-BOX 39 (PUB39)
AT3G47940 AT3G47940.1 DNAJ heat shock family protein;(source:Araport11) protein_coding
AT3G48000 AT3G48000.1 Encodes a putative (NAD+) aldehyde dehydrogenase. protein_coding ALDEHYDE DEHYDROGENASE 2B4 (ALDH2B4) ALDEHYDE DEHYDROGENASE 2 (ALDH2);ALDEHYDE DEHYDROGENASE 2B4 (ALDH2B4);ALDEHYDE DEHYDROGENASE 2A (ALDH2A)
AT3G48010 AT3G48010.1 member of Cyclic nucleotide gated channel family protein_coding CYCLIC NUCLEOTIDE-GATED CHANNEL 16 (CNGC16) CYCLIC NUCLEOTIDE-GATED CHANNEL 16 (CNGC16);CYCLIC NUCLEOTIDE-GATED CHANNEL 16 (ATCNGC16)
AT3G48180 AT3G48180.1 CDP-diacylglycerol-glycerol-3-phosphate 3-phosphatidyltransferase;(source:Araport11) protein_coding
AT3G48240 AT3G48240.1 Octicosapeptide/Phox/Bem1p family protein;(source:Araport11) protein_coding
AT3G48360 AT3G48360.1 Encodes a protein (BT2) that is an essential component of the TAC1-mediated telomerase activation pathway. Acts redundantly with BT3 and BT1 during female gametophyte development and with BT3 during male gametophyte development. BT2 also mediates multiple responses to nutrients, stresses, and hormones. protein_coding BTB AND TAZ DOMAIN PROTEIN 2 (bt2) (ATBT2);BTB AND TAZ DOM…
AT3G48470 AT3G48470.1 embryo defective 2423;(source:Araport11) protein_coding EMBRYO DEFECTIVE 2423 (EMB2423) EMBRYO DEFECTIVE 2423 (EMB2423)
AT3G48510 AT3G48510.1 ABA&#8208;induced transcription repressor that acts as feedback regulator in ABA signalling. protein_coding ABA-INDUCED TRANSCRIPTION REPRESSOR 2 (AITR2);DYNAMIC INFLUENCER OF GENE EXPRESSION 1 (DIG1); (AITR2)
AT3G48530 AT3G48530.1 SNF1-related protein kinase regulatory subunit gamma 1;(source:Araport11) protein_coding SNF1-RELATED PROTEIN KINASE REGULATORY SUBUNIT GAMMA 1 (KING1) (KINgamma);SNF1-RELATED PROTEIN KINASE REGULATORY SUBUNIT GAMMA 1 (KING1)
AT3G48570 AT3G48570.1 secE/sec61-gamma protein transport protein;(source:Araport11) protein_coding
AT3G48700 AT3G48700.1 carboxyesterase 13;(source:Araport11) protein_coding CARBOXYESTERASE 13 (CXE13) CARBOXYESTERASE 13 (CXE13);CARBOXYESTERASE 13 (ATCXE13)
AT3G48780 AT3G48780.1 Encodes one of the two LCB2 subunits (LCB2a and LCB2b) of serine palmitoyltransferase, an enzyme involved in sphingolipid biosynthesis. LCB2a and LCB2b are functional redundant. Double mutants are gametophytic lethal. The mRNA is cell-to-cell mobile. protein_coding SERINE PALMITOYLTRANSFERASE 1 (SPT1) SERINE PALMITOYLTRANSFERASE 1 (ATSPT1);SERINE PALMITOYLTRANSFERASE 1 (SPT1)
AT3G48880 AT3G48880.1 Encodes an F-box protein, SNIPER4, that regulates the turnover of MUSE13 and MUSE14, redundant TRAF proteins serving as adaptors in the SCFCRP1 complex to facilitate the turnover of nucleotide-binding domain and leucine-rich repeats (NLR) immune receptors. protein_coding SNC1-IN&#64258;UENCING PLANT E3 LIGASE REVERSE GENETIC SCREEN 4 (SNIPER4) SNC1-IN&#64258;UENCING PLANT E3…
AT3G48900 AT3G48900.2 Encodes one of two GEN1 homologs in Arabidopsis. It is a member of the class IV Rad2/XPG family of nucleases that processes Holliday junctions in a manner analogous to the HJ resolvases of phages, archaea, and bacteria. protein_coding (SEND1) (ATSEND1); (SEND1)
AT3G49050 AT3G49050.1 alpha/beta-Hydrolases superfamily protein;(source:Araport11) protein_coding
AT3G49080 AT3G49080.1 Mitochondrial ribosomal protein, similar to RPS9 from E.coli. Loss of function results in gametophyte lethality, particularly the megagametophyte. protein_coding RIBOSOMAL PROTEIN S9 M (RPS9M) RIBOSOMAL PROTEIN S9 M (RPS9M)
AT3G49142 AT3G49142.1 Tetratricopeptide repeat (TPR)-like superfamily protein;(source:Araport11) protein_coding
AT3G49220 AT3G49220.3 Pectin methylesterase involved in transpiration, heat tolerance. protein_coding PECTIN METHYLESTERASE 34 (PME34) PECTIN METHYLESTERASE 34 (PME34)
AT3G49430 AT3G49430.1 Barta et al (2010) have proposed a nomenclature for Serine/Arginine-Rich Protein Splicing Factors (SR proteins): Plant Cell. 2010, 22:2926. protein_coding SERINE/ARGININE-RICH PROTEIN SPLICING FACTOR 34A (SR34a) SER/ARG-RICH PROTEIN 34A (SRp34a);SERINE/ARGININE-RICH PROTEIN SPLICING FACTOR 34A (At-SR34a);SERINE/ARGININE-RICH PROTEIN SPLICING FACTOR 34A (SR34a)
AT3G49500 AT3G49500.1 Encodes RNA-dependent RNA polymerase. Involved in trans-acting siRNA and other siRNA biogenesis. Required for post-transcriptional gene silencing and natural virus resistance.Loss of function mutants produce ectopic megaspore mother cell and supernumary female gametophytes. protein_coding RNA-DEPENDENT RNA POLYMERASE 6 (RDR6) RNA-DEPENDENT RNA POLYMERASE 6 (RDR6); (ATRDR6);S…
AT3G49580 AT3G49580.1 response to low sulfur 1;(source:Araport11) protein_coding RESPONSE TO LOW SULFUR 1 (LSU1) RESPONSE TO LOW SULFUR 1 (LSU1)
AT3G49660 AT3G49660.1 Encodes a structural core component of a COMPASS-like H3K4 histone methylation complex. protein_coding HUMAN WDR5 (WD40 REPEAT) HOMOLOG A (WDR5a) (AtWDR5a);HUMAN WDR5 (WD40 REPEAT) HOMOLOG A (WDR5a)
AT3G49670 AT3G49670.1 Encodes a CLAVATA1-related receptor kinase-like protein required for both shoot and flower meristem function. Very similar to BAM1,with more than 85% a.a. identity. It has a broad expression pattern and is involved in vascular strand development in the leaf, control of leaf shape, size and symmetry, male gametophyte development and ovule specification and function. Anthers o…
AT3G49780 AT3G49780.1 Phytosulfokine 3 precursor, coding for a unique plant peptide growth factor. Plants overexpressing this gene (under a 35S promoter), develop normal cotyledons and hypocotyls but their growth, in particular that of their roots, was faster than that of wildtype. Expression is controlled by miPEP858a/miR858a. protein_coding PHYTOSULFOKINE 4 PRECURSOR (PSK4) PHYTOSULFOKINE 4 PRE…
AT3G49790 AT3G49790.1 Carbohydrate-binding protein;(source:Araport11) protein_coding
AT3G49800 AT3G49800.1 BSD domain-containing protein;(source:Araport11) protein_coding
AT3G49940 AT3G49940.1 LOB domain-containing protein 38;(source:Araport11) protein_coding LOB DOMAIN-CONTAINING PROTEIN 38 (LBD38) LOB DOMAIN-CONTAINING PROTEIN 38 (LBD38)
AT3G49980 AT3G49980.2 F-box and associated interaction domains-containing protein;(source:Araport11) protein_coding
AT3G50240 AT3G50240.1 Encodes a kinesin-related protein. protein_coding (KICP-02) (KICP-02)
AT3G50260 AT3G50260.1 Encodes a member of the DREB subfamily A-5 of ERF/AP2 transcription factor family. The protein contains one AP2 domain. Involved in defense and freezing stress responses. There are 16 members in this subfamily including RAP2.1, RAP2.9 and RAP2.10. The mRNA is cell-to-cell mobile. protein_coding COOPERATIVELY REGULATED BY ETHYLENE AND JASMONATE 1 (CEJ1) COOPERATIVELY REGULATE…
AT3G50270 AT3G50270.1 HXXXD-type acyl-transferase family protein;(source:Araport11) protein_coding
AT3G50350 AT3G50350.1 membrane insertase, putative (DUF1685);(source:Araport11) protein_coding
AT3G50390 AT3G50390.1 Transducin/WD40 repeat-like superfamily protein;(source:Araport11) protein_coding
AT3G50480 AT3G50480.1 Homolog of RPW8 protein_coding HOMOLOG OF RPW8 4 (HR4) HOMOLOG OF RPW8 4 (HR4)
AT3G50540 AT3G50540.1 hypothetical protein;(source:Araport11) protein_coding
AT3G50570 AT3G50570.2 hydroxyproline-rich glycoprotein family protein;(source:Araport11) protein_coding
AT3G50650 AT3G50650.1 GRAS family transcription factor;(source:Araport11) protein_coding
AT3G50700 AT3G50700.1 zinc finger protein, similar to maize Indeterminate1 (ID1) protein_coding INDETERMINATE(ID)-DOMAIN 2 (IDD2) INDETERMINATE(ID)-DOMAIN 2 (IDD2);INDETERMINATE(ID)-DOMAIN 2 (AtIDD2)
AT3G50740 AT3G50740.1 UGT72E1 is an UDPG:coniferyl alcohol glucosyltransferase which specifically glucosylates sinapyl- and coniferyl aldehydes. The enzyme is thought to be involved in lignin metabolism. protein_coding UDP-GLUCOSYL TRANSFERASE 72E1 (UGT72E1) UDP-GLUCOSYL TRANSFERASE 72E1 (UGT72E1)
AT3G50750 AT3G50750.1 BES1/BZR1 homolog 1;(source:Araport11) protein_coding BES1/BZR1 HOMOLOG 1 (BEH1) BES1/BZR1 HOMOLOG 1 (BEH1)
AT3G50760 AT3G50760.1 Encodes a protein with putative galacturonosyltransferase activity. The mRNA is cell-to-cell mobile. protein_coding GALACTURONOSYLTRANSFERASE-LIKE 2 (GATL2) GALACTURONOSYLTRANSFERASE-LIKE 2 (GATL2)
AT3G50800 AT3G50800.1 PADRE protein. protein_coding
AT3G50820 AT3G50820.1 Encodes a protein which is an extrinsic subunit of photosystem II and which has been proposed to play a central role in stabilization of the catalytic manganese cluster. In <i>Arabidopsis thaliana</i> the PsbO proteins are encoded by two genes: <i>psbO1</i> and <i>psbO2</i>. PsbO2 is the minor isoform in the wild-type. Mutants defective in this gene have been shown to be aff…
AT3G50840 AT3G50840.1 Phototropic-responsive NPH3 family protein;(source:Araport11) protein_coding
AT3G50845 AT3G50845.1 MIP18 family protein (DUF59);(source:Araport11) protein_coding
AT3G50930 AT3G50930.1 Encodes a protein that is present in a homo-multimeric protein complex on the outer mitochondrial membrane and plays a role in cell death and amplifying salicylic acid signalling. The mRNA is cell-to-cell mobile. protein_coding CYTOCHROME BC1 SYNTHESIS (BCS1) CYTOCHROME BC1 SYNTHESIS (BCS1); (ATBCS1); (ATOM66);OUTER MITOCHONDRIAL MEMBRANE PROTEIN OF 66 KDA (OM66)
AT3G51080 AT3G51080.1 Encodes a member of the GATA factor family of zinc finger transcription factors. protein_coding GATA TRANSCRIPTION FACTOR 6 (GATA6) GATA TRANSCRIPTION FACTOR 6 (GATA6)
AT3G51140 AT3G51140.1 Located in chloroplast, expressed during early development. protein_coding
AT3G51330 AT3G51330.1 Eukaryotic aspartyl protease family protein;(source:Araport11) protein_coding
AT3G51500 AT3G51500.1 hypothetical protein;(source:Araport11) protein_coding (INB3) (INB3)
AT3G51710 AT3G51710.1 D-mannose binding lectin protein with Apple-like carbohydrate-binding domain-containing protein;(source:Araport11) protein_coding
AT3G51720 AT3G51720.1 WEB family protein (DUF827);(source:Araport11) protein_coding
AT3G51750 AT3G51750.1 hypothetical protein;(source:Araport11) protein_coding
AT3G51770 AT3G51770.2 Encodes a negative regulator of 1-aminocyclopropane-1-carboxylic acid synthase5(ACS5), which catalyze the rate-limiting step in ethylene biosynthesis. ETO1 directly interacts with ACS5 and inhibits its enzyme activity and targets it for degradation via proteasome-dependent pathway. It also interacts with CUL3 (a component of ubiquitin ligase complexes). eto1 (and eto3) mutat…
AT3G51780 AT3G51780.1 A member of Arabidopsis BAG (Bcl-2-associated athanogene) proteins, plant homologs of mammalian regulators of apoptosis. BD domain of ATBAG4 had highest similarity to human DB domain of BAG protein. Plant BAG proteins are multi-functional and remarkably similar to their animal counterparts, as they regulate apoptotic-like processes ranging from pathogen attack, to abiotic st…
AT3G51920 AT3G51920.1 encodes a divergent member of calmodulin, which is an EF-hand family of Ca2+-binding proteins. This gene is expressed in leaves, flowers and siliques. The gene functionally complements yeast calmodulin 1 (CAM1) but only when selected against the plasmid harboring wild-type yeast sequences. Also the protein does not form formed a complex with a basic amphiphilic helical pepti…
AT3G51950 AT3G51950.1 Contains single CCCH domain. protein_coding
AT3G51960 AT3G51960.2 bZIP transcription factor induced by salt stress and promoted salt tolerance. Localized to the cytoplasm and nucleus under control conditions and targeted preferentially to the nucleus under salt stress protein_coding BASIC LEUCINE ZIPPER 24 (BZIP24) BASIC LEUCINE ZIPPER 24 (BZIP24);BASIC LEUCINE ZIPPER 24 (ATBZIP24)
AT3G52060 AT3G52060.1 Encodes a plasmodesmal glycosyltransferase-like protein. Mutation results in defects in seed germination and delayed plant growth. protein_coding BETA-1,6-N-ACETYLGLUCOSAMINYL TRANSFERASE-LIKE (GNTL) (ATGNTL);BETA-1,6-N-ACETYLGLUCOSAMINYL TRANSFERASE-LIKE (GNTL)
AT3G52100 AT3G52100.1 RING/FYVE/PHD zinc finger-containing protein. Part of emdomembrane trafficking system. protein_coding
AT3G52190 AT3G52190.1 Encodes a plant specific protein structurally related to the SEC12 proteins of the early secretory pathway. Mutation of PHF1 impairs Pi transport. Expression was detected in all tissues, and was induced by Pi starvation. Localized in endoplasmic reticulum (ER), and mutation of PHF1 resulted in ER retention and reduced accumulation of the plasma membrane PHT1;1 transporter. I…
AT3G52270 AT3G52270.1 Transcription initiation factor IIF, beta subunit;(source:Araport11) protein_coding
AT3G52360 AT3G52360.1 transmembrane protein;(source:Araport11) protein_coding
AT3G52370 AT3G52370.2 Fasciclin-like arabinogalactan protein. Possibly involved in embryogenesis and seed development. protein_coding
AT3G52380 AT3G52380.1 Encodes a chloroplast RNA-binding protein that stabilizes chloroplast RNAs as evidenced by analyses of transcript accumulation in null mutants. Essential for seedling development (albino, strongly retarded growth even on sucrose-containing medium). protein_coding CHLOROPLAST RNA BINDING PROTEIN 33A (CP33A) CHLOROPLAST RNA-BINDING PROTEIN 33 (CP33);CHLOROPLAST RNA BINDING PRO…
AT3G52420 AT3G52420.1 encodes a 7 kDa chloroplast outer envelope membrane protein. protein_coding OUTER ENVELOPE MEMBRANE PROTEIN 7 (OEP7) OUTER ENVELOPE MEMBRANE PROTEIN 7 (ATOEP7);OUTER ENVELOPE MEMBRANE PROTEIN 7 (OEP7)
AT3G52450 AT3G52450.1 Encodes a cytoplasmically localized U-box domain E3 ubiquitin ligase protein that is involved in the response to water stress and acts as a negative regulator of PAMP-triggered immunity. protein_coding PLANT U-BOX 22 (PUB22) (ATPUB22);PLANT U-BOX 22 (PUB22)
AT3G52460 AT3G52460.1 hydroxyproline-rich glycoprotein family protein;(source:Araport11) protein_coding
AT3G52500 AT3G52500.1 Eukaryotic aspartyl protease family protein;(source:Araport11) protein_coding
AT3G52510 AT3G52510.1 F-box associated ubiquitination effector family protein;(source:Araport11) protein_coding
AT3G52520 AT3G52520.1 hypothetical protein;(source:Araport11) protein_coding
AT3G52730 AT3G52730.2 ubiquinol-cytochrome C reductase UQCRX/QCR9-like family protein;(source:Araport11) protein_coding
AT3G52740 AT3G52740.1 Plant specific protein.BIC1 and BIC2 inhibit cryptochrome function by blocking blue light-dependent cryptochrome dimerization.Light activated transcription of BICs is mediated by cryptochromes. protein_coding BLUE-LIGHT INHIBITOR OF CRYPTOCHROMES 1 (BIC1)
AT3G52800 AT3G52800.1 A20/AN1-like zinc finger family protein;(source:Araport11) protein_coding
AT3G52950 AT3G52950.1 CBS / octicosapeptide/Phox/Bemp1 (PB1) domains-containing protein;(source:Araport11) protein_coding
AT3G52960 AT3G52960.1 Plastid localized peroxiredoxin. protein_coding PEROXIREDOXIN-II-E (PRXIIE) PEROXIREDOXIN-II-E (PRXIIE)
AT3G53180 AT3G53180.1 Encodes a protein that is the product of a fusion gene with a C-terminal GSI like sequence and an N-terminal part sharing homology with nodulins. It self-assembles into oligomers and its expression is increased in response to flagellin treatment. The protein co-localizes with microtubules and binds gamma-tubulin. RNAi lines are affected in root morphogenesis. protein_coding …
AT3G53230 AT3G53230.1 CDC48 is induced upon oilseed rape mosaic tobamovirus infection and appears to be involved in controlling virus movement. protein_coding CELL DIVISION CYCLE 48B (ATCDC48B) CELL DIVISION CYCLE 48B (ATCDC48B)
AT3G53260 AT3G53260.1 Encodes phenylalanine lyase. Arabidopsis has four PALs: AT2G37040 (PAL1), AT3G53260 (PAL2), AT5G04230 (PAL3) and AT3G10340 (PAL4). protein_coding PHENYLALANINE AMMONIA-LYASE 2 (PAL2) (ATPAL2);PHENYLALANINE AMMONIA-LYASE 2 (PAL2)
AT3G53270 AT3G53270.1 Small nuclear RNA activating complex (SNAPc), subunit SNAP43 protein;(source:Araport11) protein_coding
AT3G53380 AT3G53380.1 Concanavalin A-like lectin protein kinase family protein;(source:Araport11) protein_coding L-TYPE LECTIN RECEPTOR KINASE VIII.1 (LECRK-VIII.1) L-TYPE LECTIN RECEPTOR KINASE VIII.1 (LECRK-VIII.1)
AT3G53420 AT3G53420.1 a member of the plasma membrane intrinsic protein subfamily PIP2. localizes to the plasma membrane and exhibits water transport activity in Xenopus oocyte. expressed specifically in the vascular bundles and protein level increases slightly during leaf dev. When expressed in yeast cells can conduct hydrogen peroxide into those cells. protein_coding PLASMA MEMBRANE INTRINSIC P…
AT3G53470 AT3G53470.2 2,3-bisphosphoglycerate-independent phosphoglycerate mutase;(source:Araport11) protein_coding
AT3G53480 AT3G53480.1 Negative regulator of auxin polar transport inhibitors. ABCG37 regulates auxin distribution and homeostasis in roots by excluding IBA from the root apex, but does not act directly in basipetal transport. ABCG37 and ABCG36 act redundantly at outermost root plasma membranes and, transport IBA out of the cells. Also involved in root transmembrane secretion of fluorescent phenol…
AT3G53510 AT3G53510.1 Belongs to a clade of five Arabidopsis thaliana ABCG half-transporters that are required for synthesis of an effective suberin barrier in roots and seed coats (ABCG2, ABCG6, and ABCG20) and for synthesis of an intact pollen wall (ABCG1 and ABCG16). Phloem-expressed and plasma membrane-localized jasmonate transporter which together with JAT3 and GLR3.3 involved in regulating …
AT3G53950 AT3G53950.1 Galactose oxydase; may function in tissues that require mechanical reinforcements in the absence of lignification. protein_coding GALACTOSE OXIDASE-LIKE 2 (GOXL2) GALACTOSE OXIDASE-LIKE 2 (GOXL2)
AT3G54000 AT3G54000.1 TIP41-like protein;(source:Araport11) protein_coding
AT3G54070 AT3G54070.1 LOW protein: ankyrin repeat protein;(source:Araport11) protein_coding
AT3G54390 AT3G54390.2 sequence-specific DNA binding transcription factor;(source:Araport11) protein_coding
AT3G54710 AT3G54710.1 Encodes a cyclin-dependent protein kinase. Involved in nuclear DNA replication and plastid division. protein_coding HOMOLOG OF YEAST CDT1 B HOMOLOG OF YEAST CDT1 B (CDT1B) ARABIDOPSIS HOMOLOG OF YEAST CDT1 B (ATCDT1B);ARABIDOPSIS HOMOLOG OF YEAST CDT1 (CDT1);HOMOLOG OF YEAST CDT1 B HOMOLOG OF YEAST CDT1 B (CDT1B)
AT3G54820 AT3G54820.1 plasma membrane intrinsic protein 2;(source:Araport11) protein_coding PLASMA MEMBRANE INTRINSIC PROTEIN 2;5 (PIP2;5) PLASMA MEMBRANE INTRINSIC PROTEIN 2;5 (PIP2;5);PLASMA MEMBRANE INTRINSIC PROTEIN 2D (PIP2D)
AT3G54950 AT3G54950.1 Encodes pPLAIIIbeta, a member of the Group 3 patatin-related phospholipases. pPLAIIIbeta hydrolyzes phospholipids and galactolipids and additionally has acyl-CoA thioesterase activity. Alterations of pPLAIII&#946; result in changes in lipid levels and composition. protein_coding PATATIN-RELATED PHOSPHOLIPASE IIIBETA (pPLAIIIbeta) PATATIN-LIKE PROTEIN 6 (PLA IIIA);PATATIN-REL…
AT3G54960 AT3G54960.1 Encodes a protein disulfide isomerase-like (PDIL) protein, a member of a multigene family within the thioredoxin (TRX) superfamily. Transcript levels for this gene are up-regulated in response to three different chemical inducers of ER stress (dithiothreitol, beta-mercaptoethanol, and tunicamycin). Neither AtIRE1-2 nor AtbZIP60 appear to be required for this response. protei…
AT3G55060 AT3G55060.1 CAP-gly domain linker;(source:Araport11) protein_coding
AT3G55090 AT3G55090.1 Belongs to a clade of five Arabidopsis thaliana ABCG half-transporters that are required for synthesis of an effective suberin barrier in roots and seed coats (ABCG2, ABCG6, and ABCG20) and for synthesis of an intact pollen wall (ABCG1 and ABCG16). protein_coding ATP-BINDING CASSETTE G16 (ABCG16) JASMONATE TRANSPORTER1 (ATJAT1); (JAT1);ATP-BINDING CASSETTE G16 (ABCG16); (ATA…
AT3G55120 AT3G55120.1 Catalyzes the conversion of chalcones into flavanones. Required for the accumulation of purple anthocyanins in leaves and stems. Co-expressed with CHS. protein_coding TRANSPARENT TESTA 5 (TT5) (ATCHI); (A11);CHALCONE FLAVANONE ISOMERASE (CFI);CHALCONE ISOMERASE (CHI);TRANSPARENT TESTA 5 (TT5)
AT3G55130 AT3G55130.1 Encodes a vacuole localized protein of the ABC transporter White-Brown Complex (WBC) family. When overexpressed in planta, confers resistance to kanamycin. protein_coding ATP-BINDING CASSETTE G19 (ABCG19) ATP-BINDING CASSETTE G19 (ABCG19);WHITE-BROWN COMPLEX HOMOLOG 19 (ATWBC19);WHITE-BROWN COMPLEX HOMOLOG 19 (WBC19)
AT3G55240 AT3G55240.1 Overexpression leads to PEL (Pseudo-Etiolation in Light) phenotype. protein_coding
AT3G55340 AT3G55340.1 Plant-specific protein. Interacts with phragmoplastin, Rop1 and Rop2. Involved in cell plate formation. protein_coding PHRAGMOPLASTIN INTERACTING PROTEIN 1 (PHIP1) PHRAGMOPLASTIN INTERACTING PROTEIN 1 (PHIP1)
AT3G55420 AT3G55420.1 hypothetical protein;(source:Araport11) protein_coding
AT3G55430 AT3G55430.1 O-Glycosyl hydrolases family 17 protein;(source:Araport11) protein_coding
AT3G55620 AT3G55620.1 Translation initiation factor IF6;(source:Araport11) protein_coding EUKARYOTIC INITIATION FACOR 6A (eIF6A) EMBRYO DEFECTIVE 1624 (emb1624);EUKARYOTIC INITIATION FACOR 6A (eIF6A)
AT3G55820 AT3G55820.1 Fasciclin-like arabinogalactan family protein;(source:Araport11) protein_coding
AT3G55850 AT3G55850.5 Encodes a product that might regulate nucleo-cytoplasmic trafficking of an intermediate(s) involved in phyA signal transduction. Differs from isoform 2 only in the first few N-terminal amino acids. protein_coding
AT3G56120 AT3G56120.1 tRNA methyltransferase acting on guanine-37 and inosine-37. protein_coding TRNA METHYLTRANSFERASE 5A (TRM5A) TRNA METHYLTRANSFERASE 5A (TRM5A); (ATTRM5A)
AT3G56130 AT3G56130.1 biotin/lipoyl attachment domain-containing protein;(source:Araport11) protein_coding BCCP-LIKE PROTEIN 3 (BLP3) BCCP-LIKE PROTEIN 3 (BLP3);BIOTIN/LIPOYL ATTACHMENT DOMAIN CONTAINING 1 (BADC1)
AT3G56140 AT3G56140.1 DUF399 family protein, putative (DUF399 and DUF3411);(source:Araport11) protein_coding RETICULATA-RELATED 6 (RER6) RETICULATA-RELATED 6 (RER6)
AT3G56210 AT3G56210.5 ARM repeat superfamily protein;(source:Araport11) protein_coding
AT3G56240 AT3G56240.1 CCH protein belongs to a family of eukaryotic proteins that participate in intracellular copper homeostasis by delivering this metal to the secretory pathway; mainly located along the vascular bundles of senescing leaves and petioles as well as in stem sieve elements; hypothesized to have a role in copper mobilization from decaying organs towards reproductive structures, as …
AT3G56290 AT3G56290.1 potassium transporter;(source:Araport11) protein_coding
AT3G56640 AT3G56640.1 Encodes a member of the exocyst complex gene family. The exocyst is a protein complex involved in tethering vesicles to the plasma membrane during regulated or polarized secretion. protein_coding EXOCYST COMPLEX COMPONENT SEC15A (SEC15A) EXOCYST COMPLEX COMPONENT SEC15A (SEC15A)
AT3G56710 AT3G56710.1 Sig1 binding protein; interacts with Sig1R4. As well as Sig1, SibI is imported into chloroplasts and its expression is light-dependent in mature chloroplasts. protein_coding SIGMA FACTOR BINDING PROTEIN 1 (SIB1) SIGMA FACTOR BINDING PROTEIN 1 (SIB1)
AT3G56800 AT3G56800.1 encodes a calmodulin protein_coding CALMODULIN 3 (CAM3) CALMODULIN 3 (CAM3);CALMODULIN 3 (acam-3)
AT3G56810 AT3G56810.1 hypothetical protein;(source:Araport11) protein_coding
AT3G56880 AT3G56880.1 VQ motif-containing protein;(source:Araport11) protein_coding
AT3G56920 AT3G56920.1 DHHC-type zinc finger family protein;(source:Araport11) protein_coding
AT3G56930 AT3G56930.1 Protein S-acyl transferase 4 (PAT4). Mutants display defects in root hair elongation. Along with SCN1 , it may be involved in targeting of ROP2 to the plasma membrane. protein_coding PROTEIN S-ACYL TRANSFERASE 4 (PAT4) PROTEIN S-ACYL TRANSFERASE 4 (PAT4)
AT3G57010 AT3G57010.1 Calcium-dependent phosphotriesterase superfamily protein;(source:Araport11) protein_coding
AT3G57020 AT3G57020.1 Calcium-dependent phosphotriesterase superfamily protein;(source:Araport11) protein_coding
AT3G57030 AT3G57030.1 Calcium-dependent phosphotriesterase superfamily protein;(source:Araport11) protein_coding
AT3G57060 AT3G57060.2 Similar to mamalian condensin. Mutants have reduced fertility. protein_coding (CAP-D2) (CAP-D2)
AT3G57070 AT3G57070.1 Glutaredoxin family protein;(source:Araport11) protein_coding
AT3G57110 AT3G57110.1 EXOV is a partial gene duplication of EXOVL (At5g60370)that has undergone neofunctionalization. Mutants show a variety of subtle morphological alterations that are distinct from and exacerbated with mutations in EXOVL. protein_coding EXONUCLEASE V (EXOV) EXONUCLEASE V (EXOV)
AT3G57120 AT3G57120.1 Protein kinase superfamily protein;(source:Araport11) protein_coding
AT3G57350 AT3G57350.1 Nucleoporin interacting component (Nup93/Nic96-like) family protein;(source:Araport11) protein_coding
AT3G57400 AT3G57400.1 transmembrane protein;(source:Araport11) protein_coding
AT3G57420 AT3G57420.1 Regulates the assembly and trafficking of cellulose synthase complexes. protein_coding STELLO2 (STL2) STELLO2 (STL2)
AT3G57430 AT3G57430.1 Encodes a chloroplast RNA editing factor. protein_coding ORGANELLE TRANSCRIPT PROCESSING 84 (OTP84) ORGANELLE TRANSCRIPT PROCESSING 84 (OTP84)
AT3G57440 AT3G57440.1 hypothetical protein;(source:Araport11) protein_coding
AT3G57450 AT3G57450.1 hypothetical protein;(source:Araport11) protein_coding
AT3G57530 AT3G57530.1 Calcium-dependent Protein Kinase. ABA signaling component that regulates the ABA-responsive gene expression via ABF4. AtCPK32 has autophosphorylation activity and can phosphorylate ABF4 in vitro protein_coding CALCIUM-DEPENDENT PROTEIN KINASE 32 (CPK32) (CDPK32); (ATCPK32);CALCIUM-DEPENDENT PROTEIN KINASE 32 (CPK32)
AT3G57540 AT3G57540.1 Remorin family protein;(source:Araport11) protein_coding REMORIN GROUP 4 1 (REM4.1) (ATREM4.1);REMORIN GROUP 4 1 (REM4.1)
AT3G57570 AT3G57570.1 ARM repeat superfamily protein;(source:Araport11) protein_coding
AT3G57660 AT3G57660.1 Encodes a subunit of RNA polymerase I (aka RNA polymerase A). The mRNA is cell-to-cell mobile. protein_coding NUCLEAR RNA POLYMERASE A1 (NRPA1) NUCLEAR RNA POLYMERASE A1 (NRPA1)
AT3G57830 AT3G57830.1 Leucine-rich repeat protein kinase family protein;(source:Araport11) protein_coding
AT3G57880 AT3G57880.1 Required for maintenance of inflorescence and shoot SAMs and normal development of the derived vascular cambium, functions in the SAM to promote continuous organogenesis, affects SAM development through STM, where it affects intracellular localization of STM in SAM cells in the peripheral region and prevents STM localization toward the cell wall of SAM cells in the periphera…
AT3G58070 AT3G58070.1 Putative transcription factor, contains C2H2 domain, regulates aspects of shoot maturation in Arabidopsis thaliana. GIS loss-of-function mutations affect the epidermal differentiation of inflorescence organs, causing a premature decrease in trichome production on successive leaves, stem internodes, and branches. Overexpression has the opposite effect on trichome initiation a…
AT3G58110 AT3G58110.1 Encodes an adaptor protein that connects JAZ repressors with the TPR2 co-repressor to suppress jasmonate-responsive anthocyanin accumulation. protein_coding EAR MOTIF-CONTAINING ADAPTOR PROTEIN (ECAP) EAR MOTIF-CONTAINING ADAPTOR PROTEIN (ECAP)
AT3G58650 AT3G58650.1 Encodes a member of the TRM superfamily, that plays a role in preprophase band formation during plant cell division and controls the robustness of the orientation of that cell division. Its transcription is regulated by the cell cycle and peaks at the G2/M transition. protein_coding TON1 RECRUITING MOTIF 7 (TRM7) TON1 RECRUITING MOTIF 7 (TRM7)
AT3G58730 AT3G58730.1 Member of V-ATPase family. Vacuolar-type H + -ATPase (V-ATPase) is a multisubunit proton pump located on the endomembranes. protein_coding (VHA-D) (VHA-D)
AT3G59060 AT3G59060.2 Encodes a novel Myc-related bHLH transcription factor, which physically associated with APRR1/TOC1 and is a member of PIF3 transcription factor family. Involved in shade avoidance. Functions as negative regulator of PhyB. Protein levels are modulated by phytochrome B. Controls the resistance to B. cinerea in a COI1- and EIN2-dependent manner. protein_coding PHYTOCHROME INTER…
AT3G59080 AT3G59080.1 Eukaryotic aspartyl protease family protein;(source:Araport11) protein_coding
AT3G59140 AT3G59140.1 member of MRP subfamily protein_coding ATP-BINDING CASSETTE C10 (ABCC10) MULTIDRUG RESISTANCE-ASSOCIATED PROTEIN 14 (ATMRP14);ATP-BINDING CASSETTE C10 (ABCC10);MULTIDRUG RESISTANCE-ASSOCIATED PROTEIN 14 (MRP14)
AT3G59200 AT3G59200.1 F-box/RNI-like superfamily protein;(source:Araport11) protein_coding
AT3G59290 AT3G59290.1 Involved in plant trans-Golgi network (TGN) transport. protein_coding EPSIN3 (EPS3) EPSIN3 (EPS3)
AT3G59500 AT3G59500.1 Integral membrane HRF1 family protein;(source:Araport11) protein_coding
AT3G59550 AT3G59550.1 Encodes an alpha-kleisin protein that is localized primarily in the nucleolus and is essential for megagametogenesis and plays an important role in pollen development. alpha-kleisins are core components of meiotic and mitotic cohesin complexes. protein_coding (SYN3) (ATSYN3);SISTER CHROMATID COHESION 1 PROTEIN 3 (AtRAD21.2); (SYN3)
AT3G59660 AT3G59660.1 Encodes a C2-GRAM domain-containing protein that is induced by B. cinerea infection. It is required for cleavage of BAG6 and thus plays a role in mediating resistance to fungal infection. protein_coding (BAGP1) (BAGP1)
AT3G59670 AT3G59670.1 elongation factor;(source:Araport11) protein_coding
AT3G60080 AT3G60080.1 RING/U-box superfamily protein;(source:Araport11) protein_coding BCA2A ZINC FINGER ATL 13 (BTL13) BCA2A ZINC FINGER ATL 13 (BTL13)
AT3G60180 AT3G60180.1 P-loop containing nucleoside triphosphate hydrolases superfamily protein;(source:Araport11) protein_coding
AT3G60200 AT3G60200.1 hypothetical protein;(source:Araport11) protein_coding
AT3G60220 AT3G60220.1 Encodes a putative RING-H2 zinc finger protein ATL4 (ATL4). protein_coding TOXICOS EN LEVADURA 4 (ATL4) TOXICOS EN LEVADURA 4 (ATL4);TOXICOS EN LEVADURA 4 (TL4)
AT3G60286 AT3G60286.1 This gene encodes a small protein and has either evidence of transcription or purifying selection. protein_coding
AT3G60380 AT3G60380.1 cotton fiber protein;(source:Araport11) protein_coding
AT3G60390 AT3G60390.1 Encodes homeobox protein HAT3. protein_coding HOMEOBOX-LEUCINE ZIPPER PROTEIN 3 (HAT3) HOMEOBOX-LEUCINE ZIPPER PROTEIN 3 (HAT3)
AT3G60400 AT3G60400.1 Together with ATAD3 are required for mitochondrial nucleoid structure, their disruption confers heat tolerance. protein_coding SUPPRESSOR OF HOT1-4 1 (SHOT1) MITOCHONDRIAL TRANSCRIPTION TERMINATION FACTOR-RELATED 18 (mTERF18);SUPPRESSOR OF HOT1-4 1 (SHOT1)
AT3G60480 AT3G60480.3 StAR lipid transfer-like protein;(source:Araport11) protein_coding
AT3G60550 AT3G60550.1 cyclin p3;(source:Araport11) protein_coding CYCLIN P3;2 (CYCP3;2) CYCLIN P3;2 (CYCP3;2)
AT3G60580 AT3G60580.1 C2H2-like zinc finger protein;(source:Araport11) protein_coding (ZAT9) (ZAT9)
AT3G60590 AT3G60590.3 cytochrome P450 family protein;(source:Araport11) protein_coding
AT3G60670 AT3G60670.1 PLATZ transcription factor family protein;(source:Araport11) protein_coding (PLATZ10) (PLATZ10)
AT3G60690 AT3G60690.1 SAUR-like auxin-responsive protein family;(source:Araport11) protein_coding SMALL AUXIN UPREGULATED RNA 59 (SAUR59) SMALL AUXIN UPREGULATED RNA 59 (SAUR59)
AT3G60710 AT3G60710.1 F-box family protein. protein_coding
AT3G60720 AT3G60720.3 Encodes a plasmodesmal protein that may be involved in the intercellular movement of molecules through the plasmodesmata. The protein has two DUF26 domains and a single transmembrane domain. protein_coding
AT3G60740 AT3G60740.1 Encodes tubulin-folding cofactor D. Mutants arrest during embryogenesis with embryos that are small, mushroom-shaped ('pilz') and consist of only one or few large cells each containing one or more variably enlarged nuclei and often cell wall stubs. Gene product necessary for continuous microtubule organization. protein_coding TITAN 1 (TTN1) TITAN 1 (TTN1);CHAMPIGNON (CHO);TU…
AT3G60750 AT3G60750.1 Transketolase involved in carbon fixation. protein_coding TRANSKETOLASE 1 (TKL1) TRANSKETOLASE 1 (TKL1); (ATTKL1)
AT3G60860 AT3G60860.1 Encodes one of the functionally redundant ARF guanine-nucleotide exchange factors (ARF-GEFs). Functions as regulators of post-Golgi trafficking. The mRNA is cell-to-cell mobile. protein_coding BIG2 (BIG2) BIG2 (BIG2)
AT3G60980 AT3G60980.1 Tetratricopeptide repeat (TPR)-like superfamily protein;(source:Araport11) protein_coding
AT3G61010 AT3G61010.1 Ferritin/ribonucleotide reductase-like family protein;(source:Araport11) protein_coding
AT3G61050 AT3G61050.1 Encodes a novel transcriptional regulator, a calcium-dependent lipid-binding protein containing a C2 domain, that binds specifically to the promoter of THAS1 (thalianol synthase 1). It can bind ceramide and is involved in drought and salt tolerance. protein_coding (NTMC2T4) (NTMC2TYPE4); (NTMC2T4); (CLB1);SYNAPTOTAGMIN 7 (SYT7);CALCIUM-DEPENDENT LIPID-BINDING PROTEIN (AtCLB)
AT3G61150 AT3G61150.1 Encodes a homeobox-leucine zipper family protein belonging to the HD-ZIP IV family. protein_coding HOMEODOMAIN GLABROUS 1 (HDG1) HOMEODOMAIN GLABROUS 1 (HDG1);HOMEODOMAIN-GLABRA2 1 (HD-GL2-1)
AT3G61170 AT3G61170.1 Tetratricopeptide repeat (TPR)-like superfamily protein;(source:Araport11) protein_coding
AT3G61190 AT3G61190.1 Encodes a protein with a C2 domain that binds to BON1 in yeast two hybrid analyses. Its ability to bind to phospholipids is enhanced by calcium ions. Involved in maintaining cell homeostasis. protein_coding BON ASSOCIATION PROTEIN 1 (BAP1) BON ASSOCIATION PROTEIN 1 (BAP1)
AT3G61200 AT3G61200.1 Thioesterase superfamily protein;(source:Araport11) protein_coding
AT3G61260 AT3G61260.1 Lipid raft regulatory protein, crucial for plasma membrane nanodomain assembly to control plasmodesmata aperture and functionality. Negatively regulates the cell-to-cell movement of TuMV via competition with PCaP1 for binding actin filaments. protein_coding REMORIN 1.2 (REM1.2) REMORIN 1.2 (REM1.2)
AT3G61340 AT3G61340.2 F-box and associated interaction domains-containing protein;(source:Araport11) protein_coding
AT3G61520 AT3G61520.1 Pentatricopeptide repeat (PPR) superfamily protein;(source:Araport11) protein_coding
AT3G61550 AT3G61550.1 RING/U-box superfamily protein;(source:Araport11) protein_coding ARABIDOPSIS T??XICOS EN LEVADURA 68 (ATL68) ARABIDOPSIS T??XICOS EN LEVADURA 68 (ATL68)
AT3G61580 AT3G61580.1 Fatty acid/sphingolipid desaturase;(source:Araport11) protein_coding SPHINGOID LCB DESATURASE 1 (SLD1) (ATSLD1);SPHINGOID LCB DESATURASE 1 (SLD1)
AT3G61630 AT3G61630.1 CRF6 encodes one of the six cytokinin response factors. CRF5 belongs to the AP2/ERF superfamily of the transcriptional factors. CRF proteins rapidly relocalize to the nucleus in response to cytokinin. Analysis of loos-of-function mutants revealed that the CRFs function redundantly to regulate the development of embryos, cotyledons and leaves. protein_coding CYTOKININ RESPONS…
AT3G61640 AT3G61640.1 arabinogalactan protein 20;(source:Araport11) protein_coding ARABINOGALACTAN PROTEIN 20 (AGP20) ARABINOGALACTAN PROTEIN 20 (AtAGP20);ARABINOGALACTAN PROTEIN 20 (AGP20)
AT3G61690 AT3G61690.1 Putative TNAase protein_coding (NTP8) (NTP8)
AT3G61750 AT3G61750.1 Cytochrome b561/ferric reductase transmembrane with DOMON related domain-containing protein;(source:Araport11) protein_coding
AT3G61760 AT3G61760.1 DYNAMIN-like 1B;(source:Araport11) protein_coding DYNAMIN-LIKE 1B (DL1B) DYNAMIN-LIKE 1B (DL1B);DYNAMIN-LIKE 1B (ADL1B)
AT3G61850 AT3G61850.4 Zinc finger transcription factor of the Dof family involved in the control of seed germination. protein_coding DOF AFFECTING GERMINATION 1 (DAG1) DOF AFFECTING GERMINATION 1 (DAG1)
AT3G61890 AT3G61890.1 Encodes a homeodomain leucine zipper class I (HD-Zip I) protein. Loss of function mutant has abnormally shaped leaves and stems. protein_coding HOMEOBOX 12 (HB-12) HOMEOBOX 12 (ATHB-12);HOMEOBOX 12 (HB12);HOMEOBOX 12 (HB-12);ARABIDOPSIS THALIANA HOMEOBOX 12 (ATHB12)
AT3G61900 AT3G61900.1 SAUR-like auxin-responsive protein family;(source:Araport11) protein_coding SMALL AUXIN UPREGULATED RNA 33 (SAUR33) SMALL AUXIN UPREGULATED RNA 33 (SAUR33)
AT3G61970 AT3G61970.1 AP2/B3-like transcriptional factor family protein;(source:Araport11) protein_coding NGATHA2 (NGA2) NGATHA2 (NGA2)
AT3G61980 AT3G61980.1 Encodes a Kazal-type serine proteinase inhibitor that is highly expressed in seedlings and flowers. protein_coding KAZAL-TYPE PROTEINASE INHIBITOR 1 (KPI-1) (ATKPI-1);KAZAL-TYPE PROTEINASE INHIBITOR 1 (KPI-1)
AT3G62050 AT3G62050.1 Putative endonuclease or glycosyl hydrolase;(source:Araport11) protein_coding
AT3G62270 AT3G62270.1 BOR2 is involved in efficient borate crosslinking of rhamnogalacturonan II in cell walls under boron limitation. protein_coding REQUIRES HIGH BORON 2 (BOR2) REQUIRES HIGH BORON 2 (BOR2)
AT3G62290 AT3G62290.1 A member of ARF GTPase family. A thaliana has 21 members of this family, known to be essential for vesicle coating and uncoating and functions in GTP-binding. The gene is shown to play a role in cell division, cell expansion and cellulose production using antisense construct. The mRNA is cell-to-cell mobile. protein_coding ADP-RIBOSYLATION FACTOR A1E (ARFA1E) ADP-RIBOSYLATIO…
AT3G62400 AT3G62400.2 cytochrome C oxidase subunit;(source:Araport11) protein_coding
AT3G62550 AT3G62550.1 Adenine nucleotide alpha hydrolases-like superfamily protein;(source:Araport11) protein_coding
AT3G62630 AT3G62630.1 stress response NST1-like protein (DUF1645);(source:Araport11) protein_coding
AT3G62650 AT3G62650.1 hypothetical protein;(source:Araport11) protein_coding
AT3G62660 AT3G62660.1 Encodes a protein with putative galacturonosyltransferase activity. protein_coding GALACTURONOSYLTRANSFERASE-LIKE 7 (GATL7) GALACTURONOSYLTRANSFERASE-LIKE 7 (GATL7)
AT3G62720 AT3G62720.1 Encodes a protein with xylosyltransferase activity, which is specific for UDP-xylose as donor substrate and for oligosaccharides with a degree of polymerization >4. Although the enzyme utilizes either cellopentaose or cellohexaose, its activity is four-fold higher with cellohexaose as an acceptor compared to cellopentaose. The enzyme is able to add several xylosyl residues t…
AT3G62740 AT3G62740.1 beta glucosidase 7;(source:Araport11) protein_coding BETA GLUCOSIDASE 7 (BGLU7) BETA GLUCOSIDASE 7 (BGLU7)
AT3G62810 AT3G62810.1 complex 1 family protein / LVR family protein;(source:Araport11) protein_coding (LYRM7) (MZM1); (LYRM7)
AT3G63110 AT3G63110.1 Encodes cytokinin synthase involved in cytokinin biosynthesis. IPT3 subcellular localization is modulated by farnesylation- when farnesylated it is localized to the nucleus, otherwise to the chloroplast. protein_coding ISOPENTENYLTRANSFERASE 3 (IPT3) ISOPENTENYLTRANSFERASE 3 (ATIPT3);ISOPENTENYLTRANSFERASE 3 (IPT3)
AT3G63150 AT3G63150.1 Encodes a calcium binding GTPases that is localized to the mitochondrion and is involved in salt stress response. protein_coding MIRO-RELATED GTP-ASE 2 (MIRO2) CALCIUM BINDING GTP-ASE (ATCBG);MIRO-RELATED GTP-ASE 2 (MIRO2)
AT3G63200 AT3G63200.1 PATATIN-like protein 9;(source:Araport11) protein_coding PATATIN-LIKE PROTEIN 9 (PLP9) (PLA IIIB);PATATIN-LIKE PROTEIN 9 (PLP9)
AT3G63270 AT3G63270.1 A mutation in ANTAGONIST OF LHP1 1 (ALP1) suppresses the phenotype of lhp1 mutant plants. ALP1 interacts genetically with several PcG and trxG components and antagonizes PcG silencing. The interaction has a negative effect on polycomb-mediated gene repression since double mutant combinations of clf alp1 or lhp1 alp1 show supression of the clf and lhp1 single mutant phenotype…
AT3G63290 AT3G63290.1 2-oxoglutarate (2OG) and Fe(II)-dependent oxygenase superfamily protein;(source:Araport11) protein_coding
AT3G63460 AT3G63460.1 Together with SEC31A a component of the coat protein complex II (COPII) which promotes the formation of transport vesicles from the endoplasmic reticulum (ER). protein_coding (SEC31B) (SEC31B)
AT3G63510 AT3G63510.1 FMN-linked oxidoreductases superfamily protein;(source:Araport11) protein_coding
AT4G00020 AT4G00020.2 Ortholog of breast cancer susceptibility protein 2. Essential at meiosis. Interacts with either AtRad51 or AtDmc1 and ATDSS1(I). Involved in embryo sac development and defense gene transcription during plant immune responses. protein_coding BREAST CANCER 2 LIKE 2A (BRCA2(IV)) MATERNAL EFFECT EMBRYO ARREST 43 (MEE43); (BRCA2A);BREAST CANCER 2 LIKE 2A (BRCA2(IV));EMBRYO SAC DE…
AT4G00150 AT4G00150.1 Belongs to one of the LOM (LOST MERISTEMS) genes: AT2G45160 (LOM1), AT3G60630 (LOM2) and AT4G00150 (LOM3). LOM1 and LOM2 promote cell differentiation at the periphery of shoot meristems and help to maintain their polar organization. protein_coding HAIRY MERISTEM 3 (HAM3) (SCL6-IV);LOST MERISTEMS 3 (LOM3);ARABIDOPSIS THALIANA HAIRY MERISTEM 3 (ATHAM3);HAIRY MERISTEM 3 (HAM3)
AT4G00170 AT4G00170.1 Plant VAMP (vesicle-associated membrane protein) family protein;(source:Araport11) protein_coding
AT4G00180 AT4G00180.1 YABBY gene family member, likely has transcription factor activity, involved in specifying abaxial cell fate. Along with FIL, involved in patterning of the fruit. GUS reporter gene expression in seedlings is observed in the young leaves and as the leaf matures, expression is restricted to the abaxial tissues of leaves, expression is also observed on either side of the leaf m…
AT4G00240 AT4G00240.1 member of C2-PLD subfamily protein_coding PHOSPHOLIPASE D BETA 2 (PLDBETA2) PHOSPHOLIPASE D BETA 2 (PLDBETA2)
AT4G00390 AT4G00390.1 DNA-binding storekeeper protein-related transcriptional regulator;(source:Araport11) protein_coding
AT4G00730 AT4G00730.1 Encodes a homeodomain protein of the HD-GLABRA2 group. Involved in the accumulation of anthocyanin and in root development. Loss of function mutants have increased cell wall polysaccharide content. protein_coding ANTHOCYANINLESS 2 (ANL2) ARABIDOPSIS THALIANA HOMEODOMAIN PROTEIN (AHDP);ANTHOCYANINLESS 2 (ANL2)
AT4G00740 AT4G00740.1 Encodes a Golgi-localized type II membrane pectin methyltransferase regulating cell wall biosynthesis in suspension cells. protein_coding QUASIMODO 3 (QUA3) QUASIMODO 3 (QUA3)
AT4G00940 AT4G00940.1 Dof-type zinc finger DNA-binding family protein. Mutants show enhanced seed longevity due to increased seed storage protein accumulation and reduced seed coat permeabilty. protein_coding DNA BINDING WITH ONE FINGER 4.1 (DOF4.1) DNA BINDING WITH ONE FINGER 4.1 (DOF4.1);INTERCELLULAR TRAFFICKING DOF 1 (ITD1); (ATDOF4.1)
AT4G00950 AT4G00950.1 hypothetical protein (DUF688);(source:Araport11) protein_coding MATERNAL EFFECT EMBRYO ARREST 47 (MEE47) MATERNAL EFFECT EMBRYO ARREST 47 (MEE47)
AT4G00955 AT4G00955.2 wall-associated receptor kinase-like protein;(source:Araport11) protein_coding
AT4G01010 AT4G01010.1 member of Cyclic nucleotide gated channel family protein_coding CYCLIC NUCLEOTIDE-GATED CHANNEL 13 (CNGC13) CYCLIC NUCLEOTIDE-GATED CHANNEL 13 (CNGC13);CYCLIC NUCLEOTIDE-GATED CHANNEL 13 (ATCNGC13)
AT4G01220 AT4G01220.1 Encodes MGP4 (MALE GAMETOPHYTE DEFECTIVE 4), a rhamnogalacturonan II xylosyltransferase important for growth of pollen tubes and roots. protein_coding MALE GAMETOPHYTE DEFECTIVE 4 (MGP4) MALE GAMETOPHYTE DEFECTIVE 4 (MGP4)
AT4G01250 AT4G01250.1 AtWRKY22 is a member of WRKY Transcription Factor; Group II-e. It is involved in regulation of dark induced leaf senescence. protein_coding (WRKY22) (AtWRKY22); (WRKY22)
AT4G01270 AT4G01270.1 RING/U-box superfamily protein;(source:Araport11) protein_coding
AT4G01340 AT4G01340.1 CHP-rich zinc finger protein-like protein;(source:Araport11) protein_coding
AT4G01410 AT4G01410.1 Late embryogenesis abundant (LEA) hydroxyproline-rich glycoprotein family;(source:Araport11) protein_coding
AT4G01435 AT4G01435.1 hypothetical protein;(source:Araport11) protein_coding
AT4G01460 AT4G01460.1 basic helix-loop-helix (bHLH) DNA-binding superfamily protein;(source:Araport11) protein_coding
AT4G01830 AT4G01830.1 P-glycoprotein 5;(source:Araport11) protein_coding ATP-BINDING CASSETTE B5 (ABCB5) ATP-BINDING CASSETTE B5 (ABCB5);P-GLYCOPROTEIN 5 (PGP5)
AT4G01840 AT4G01840.1 Encodes AtTPK5, a member of the Arabidopsis thaliana K+ channel family of AtTPK/KCO proteins. AtTPK5 is targeted to the vacuolar membrane. May form homomeric ion channels in vivo. protein_coding CA2+ ACTIVATED OUTWARD RECTIFYING K+ CHANNEL 5 (KCO5) CA2+ ACTIVATED OUTWARD RECTIFYING K+ CHANNEL 5 (KCO5); (TPK5); (ATKCO5); (ATTPK5)
AT4G01950 AT4G01950.2 putative sn-glycerol-3-phosphate 2-O-acyltransferase protein_coding
AT4G01960 AT4G01960.1 transmembrane protein;(source:Araport11) protein_coding
AT4G01970 AT4G01970.2 Encodes a a raffinose and high affinity stachyose synthase as well as a stachyose and Gol specific galactosylhydrolase enzyme activity.AtRS4 is a sequential multifunctional RafS and StaS as well as a high affinity StaS, accepting only Raf and Gol for Sta product formation. AtRS4 possesses a Sta and Gol specific galactosylhydrolase enzyme activity. protein_coding
AT4G02100 AT4G02100.1 Heat shock protein DnaJ with tetratricopeptide repeat-containing protein;(source:Araport11) protein_coding
AT4G02130 AT4G02130.1 Encodes a protein with putative galacturonosyltransferase activity. protein_coding GALACTURONOSYLTRANSFERASE-LIKE 6 (GATL6) (LGT10);GALACTURONOSYLTRANSFERASE-LIKE 6 (GATL6)
AT4G02340 AT4G02340.1 alpha/beta-Hydrolases superfamily protein;(source:Araport11) protein_coding
AT4G02420 AT4G02420.1 Concanavalin A-like lectin protein kinase family protein;(source:Araport11) protein_coding L-TYPE LECTIN RECEPTOR KINASE IV.4 (LECRK-IV.4) L-TYPE LECTIN RECEPTOR KINASE IV.4 (LECRK-IV.4)
AT4G02425 AT4G02425.1 LYR motif protein;(source:Araport11) protein_coding
AT4G02655 AT4G02655.2 transmembrane protein;(source:Araport11) protein_coding
[truncated: 1,140 more rows]
