# Supplementary material for: Antisense transcription from stress-responsive transcription factors fine-tunes the cold response in Arabidopsis
Source: Plant Cell. 2024 May 27;36(9):3467–82. doi: 10.1093/plcell/koae160 (PMC11371176; doi:10.1093/plcell/koae160)
Supplement: koae160_Supplementary_Data [file koae160_supplementary_data.zip › ds2.xlsx]

## Sheet: Supp Data Set 2
Supplementary Data. Meena et al. (2024). Detection of cold-responsive transcription factors. Plant Cell
Supplementary Data Set S2. Full list of GO terms.
Analysis Type:	PANTHER Overrepresentation Test (Released 20220202)
Annotation Version and Release Date:	GO Ontology database DOI: 10.5281/zenodo.6399963 Released 2022-03-22
Analyzed List:	upload_1 (Arabidopsis thaliana)
Reference List:	Arabidopsis thaliana (all genes in database)
Test Type:	FISHER
Correction:	BONFERRONI
Bonferroni count:	1780
GO molecular function complete	Arabidopsis thaliana - REFLIST (27430)	upload_1 (2983)	upload_1 (expected)	upload_1 (over/under)	upload_1 (fold Enrichment)	upload_1 (P-value)
Unclassified (UNCLASSIFIED)	2003	237	217.83	+	1.09	0
DNA-binding transcription factor activity (GO:0003700)	1648	306	179.22	+	1.71	8.2e-14
sequence-specific DNA binding (GO:0043565)	1265	250	137.57	+	1.82	1.59e-13
DNA binding (GO:0003677)	1821	328	198.03	+	1.66	2.04e-13
transcription regulatory region nucleic acid binding (GO:0001067)	984	203	107.01	+	1.90	3.54e-12
transcription cis-regulatory region binding (GO:0000976)	984	203	107.01	+	1.90	3.54e-12
transcription regulator activity (GO:0140110)	1806	318	196.40	+	1.62	1.11e-11
sequence-specific double-stranded DNA binding (GO:1990837)	1003	204	109.08	+	1.87	1.26e-11
double-stranded DNA binding (GO:0003690)	1114	218	121.15	+	1.80	5.09e-11
protein binding (GO:0005515)	5565	746	605.19	+	1.23	6.37e-06
nucleic acid binding (GO:0003676)	3528	495	383.67	+	1.29	4.9e-05
binding (GO:0005488)	10059	1238	1093.91	+	1.13	0.000464
organic cyclic compound binding (GO:0097159)	5021	650	546.03	+	1.19	0.00922
heterocyclic compound binding (GO:1901363)	4983	645	541.90	+	1.19	0.0109
Analysis Type:	PANTHER Overrepresentation Test (Released 20220202)
Annotation Version and Release Date:	GO Ontology database DOI: 10.5281/zenodo.6399963 Released 2022-03-22
Analyzed List:	upload_1 (Arabidopsis thaliana)
Reference List:	Arabidopsis thaliana (all genes in database)
Test Type:	FISHER
Correction:	BONFERRONI
Bonferroni count:	3017
GO biological process complete	Arabidopsis thaliana - REFLIST (27430)	upload_1 (2983)	upload_1 (expected)	upload_1 (over/under)	upload_1 (fold Enrichment)	upload_1 (P-value)
Unclassified (UNCLASSIFIED)	1077	67	117.12	-	.57	0.00E00
response to stimulus (GO:0050896)	9347	1508	1016.48	+	1.48	4.64e-65
response to chemical (GO:0042221)	5130	925	557.89	+	1.66	1.15e-48
response to stress (GO:0006950)	5305	937	576.92	+	1.62	6.64e-46
response to external stimulus (GO:0009605)	2979	611	323.96	+	1.89	2.64e-43
response to abiotic stimulus (GO:0009628)	4145	761	450.77	+	1.69	3.77e-40
response to external biotic stimulus (GO:0043207)	2505	525	272.42	+	1.93	3.16e-38
response to other organism (GO:0051707)	2505	525	272.42	+	1.93	3.16e-38
response to biotic stimulus (GO:0009607)	2507	525	272.64	+	1.93	3.35e-38
biological process involved in interspecies interaction between organisms (GO:0044419)	2522	527	274.27	+	1.92	3.51e-38
response to organic substance (GO:0010033)	3557	673	386.82	+	1.74	4.92e-38
defense response (GO:0006952)	2507	512	272.64	+	1.88	1.69e-34
defense response to other organism (GO:0098542)	2160	458	234.90	+	1.95	1.06e-33
response to oxygen-containing compound (GO:1901700)	3119	594	339.19	+	1.75	2.15e-33
biological regulation (GO:0065007)	8286	1231	901.10	+	1.37	3e-30
regulation of biological process (GO:0050789)	7586	1145	824.97	+	1.39	1.07e-29
regulation of cellular process (GO:0050794)	6238	969	678.38	+	1.43	4.1e-27
response to endogenous stimulus (GO:0009719)	2565	487	278.94	+	1.75	6.22e-26
response to hormone (GO:0009725)	2532	481	275.35	+	1.75	1.32e-25
response to nitrogen compound (GO:1901698)	825	221	89.72	+	2.46	3e-25
cellular response to chemical stimulus (GO:0070887)	2081	414	226.31	+	1.83	7.84e-25
cellular process (GO:0009987)	15276	1967	1661.26	+	1.18	7.79e-24
cellular response to stimulus (GO:0051716)	3901	652	424.23	+	1.54	9.94e-23
response to organonitrogen compound (GO:0010243)	681	188	74.06	+	2.54	2.22e-22
response to inorganic substance (GO:0010035)	2188	415	237.94	+	1.74	2.55e-21
response to lipid (GO:0033993)	1953	381	212.39	+	1.79	4.2e-21
response to fungus (GO:0009620)	1021	238	111.03	+	2.14	3.26e-20
cellular response to organic substance (GO:0071310)	1582	320	172.04	+	1.86	2.92e-19
response to radiation (GO:0009314)	2097	393	228.05	+	1.72	4.13e-19
developmental process (GO:0032502)	5855	876	636.73	+	1.38	7.92e-19
response to bacterium (GO:0009617)	1272	272	138.33	+	1.97	9.64e-19
response to light stimulus (GO:0009416)	2053	384	223.26	+	1.72	1.89e-18
response to organic cyclic compound (GO:0014070)	821	194	89.28	+	2.17	1.53e-16
response to wounding (GO:0009611)	837	196	91.02	+	2.15	2.92e-16
cell communication (GO:0007154)	2767	470	300.91	+	1.56	4.42e-16
response to acid chemical (GO:0001101)	1131	240	123.00	+	1.95	7.99e-16
response to water (GO:0009415)	1099	235	119.52	+	1.97	9.74e-16
defense response to bacterium (GO:0042742)	1058	228	115.06	+	1.98	1.33e-15
signaling (GO:0023052)	2522	434	274.27	+	1.58	2.26e-15
response to water deprivation (GO:0009414)	1019	220	110.82	+	1.99	4.61e-15
cellular response to endogenous stimulus (GO:0071495)	1205	248	131.04	+	1.89	5.28e-15
response to chitin (GO:0010200)	320	103	34.80	+	2.96	5.99e-15
response to alcohol (GO:0097305)	1212	248	131.80	+	1.88	9.63e-15
cellular response to hormone stimulus (GO:0032870)	1170	241	127.24	+	1.89	1.41e-14
response to abscisic acid (GO:0009737)	1084	227	117.88	+	1.93	2.66e-14
signal transduction (GO:0007165)	2460	419	267.52	+	1.57	5.39e-14
defense response to fungus (GO:0050832)	714	168	77.65	+	2.16	7.85e-14
cellular response to oxygen-containing compound (GO:1901701)	1163	237	126.48	+	1.87	8.23e-14
anatomical structure development (GO:0048856)	5351	781	581.92	+	1.34	1.58e-13
regulation of response to stimulus (GO:0048583)	1324	250	143.98	+	1.74	2.58e-11
system development (GO:0048731)	3708	562	403.24	+	1.39	5.94e-11
regulation of cellular metabolic process (GO:0031323)	3173	494	345.06	+	1.43	6.96e-11
multicellular organism development (GO:0007275)	4391	646	477.52	+	1.35	7.83e-11
multicellular organismal process (GO:0032501)	4733	686	514.71	+	1.33	1.32e-10
regulation of biosynthetic process (GO:0009889)	2574	415	279.92	+	1.48	1.79e-10
regulation of RNA biosynthetic process (GO:2001141)	2166	361	235.55	+	1.53	1.84e-10
regulation of transcription, DNA-templated (GO:0006355)	2163	360	235.23	+	1.53	2.33e-10
regulation of nucleobase-containing compound metabolic process (GO:0019219)	2430	395	264.26	+	1.49	2.48e-10
regulation of metabolic process (GO:0019222)	3941	587	428.58	+	1.37	2.48e-10
hormone-mediated signaling pathway (GO:0009755)	940	190	102.22	+	1.86	2.67e-10
regulation of cellular biosynthetic process (GO:0031326)	2522	407	274.27	+	1.48	2.89e-10
regulation of nucleic acid-templated transcription (GO:1903506)	2164	360	235.33	+	1.53	3e-10
response to salicylic acid (GO:0009751)	444	112	48.28	+	2.32	3.92e-10
regulation of primary metabolic process (GO:0080090)	2881	452	313.31	+	1.44	4.14e-10
regulation of RNA metabolic process (GO:0051252)	2290	375	249.04	+	1.51	5.52e-10
regulation of nitrogen compound metabolic process (GO:0051171)	2843	444	309.17	+	1.44	1.49e-09
response to red or far red light (GO:0009639)	379	98	41.22	+	2.38	4.85e-09
regulation of macromolecule biosynthetic process (GO:0010556)	2336	375	254.04	+	1.48	6.26e-09
response to osmotic stress (GO:0006970)	902	178	98.09	+	1.81	1.19e-08
organic acid metabolic process (GO:0006082)	2149	348	233.70	+	1.49	1.5e-08
oxoacid metabolic process (GO:0043436)	2009	329	218.48	+	1.51	2e-08
growth (GO:0040007)	1318	235	143.33	+	1.64	3.5e-08
response to decreased oxygen levels (GO:0036293)	333	86	36.21	+	2.37	1.24e-07
response to oxygen levels (GO:0070482)	335	86	36.43	+	2.36	1.44e-07
plant organ development (GO:0099402)	1982	320	215.54	+	1.48	1.77e-07
response to hypoxia (GO:0001666)	325	84	35.34	+	2.38	2.3e-07
response to fatty acid (GO:0070542)	625	131	67.97	+	1.93	3.37e-07
regulation of defense response (GO:0031347)	758	150	82.43	+	1.82	4.79e-07
negative regulation of cellular process (GO:0048523)	1160	207	126.15	+	1.64	5.88e-07
response to jasmonic acid (GO:0009753)	621	129	67.53	+	1.91	6.88e-07
cellular response to decreased oxygen levels (GO:0036294)	240	67	26.10	+	2.57	1.19e-06
plant organ morphogenesis (GO:1905392)	909	170	98.85	+	1.72	1.29e-06
cellular response to oxygen levels (GO:0071453)	241	67	26.21	+	2.56	1.3e-06
small molecule metabolic process (GO:0044281)	2900	431	315.37	+	1.37	1.53e-06
regulation of response to stress (GO:0080134)	890	167	96.79	+	1.73	1.66e-06
cellular response to hypoxia (GO:0071456)	238	66	25.88	+	2.55	1.92e-06
regulation of gene expression (GO:0010468)	2792	416	303.63	+	1.37	2.6e-06
anatomical structure morphogenesis (GO:0009653)	1601	263	174.11	+	1.51	2.64e-06
negative regulation of biological process (GO:0048519)	1877	299	204.12	+	1.46	2.91e-06
regulation of macromolecule metabolic process (GO:0060255)	3253	472	353.76	+	1.33	3.88e-06
shoot system development (GO:0048367)	1308	220	142.24	+	1.55	1.47e-05
developmental growth (GO:0048589)	1101	191	119.73	+	1.60	2.44e-05
secondary metabolic process (GO:0019748)	839	154	91.24	+	1.69	2.96e-05
immune system process (GO:0002376)	465	99	50.57	+	1.96	3.36e-05
tissue development (GO:0009888)	1836	287	199.66	+	1.44	3.78e-05
response to light intensity (GO:0009642)	390	87	42.41	+	2.05	4.4e-05
response to oxidative stress (GO:0006979)	613	120	66.66	+	1.80	7.21e-05
root morphogenesis (GO:0010015)	680	128	73.95	+	1.73	0.000165
reproduction (GO:0000003)	2698	391	293.41	+	1.33	0.000166
response to temperature stimulus (GO:0009266)	831	149	90.37	+	1.65	0.000169
reproductive process (GO:0022414)	2671	386	290.47	+	1.33	0.000293
carboxylic acid metabolic process (GO:0019752)	1571	246	170.85	+	1.44	0.000427
cellular response to lipid (GO:0071396)	523	102	56.88	+	1.79	0.000846
response to salt stress (GO:0009651)	618	116	67.21	+	1.73	0.000889
metabolic process (GO:0008152)	10794	1319	1173.84	+	1.12	0.000909
cellular response to organic cyclic compound (GO:0071407)	266	62	28.93	+	2.14	0.00148
cell wall organization or biogenesis (GO:0071554)	971	163	105.60	+	1.54	0.0017
regulation of cell communication (GO:0010646)	444	89	48.28	+	1.84	0.00201
cellular response to salicylic acid stimulus (GO:0071446)	117	36	12.72	+	2.83	0.00202
regulation of signaling (GO:0023051)	432	87	46.98	+	1.85	0.00213
monocarboxylic acid metabolic process (GO:0032787)	666	121	72.43	+	1.67	0.00223
biological_process (GO:0008150)	26353	2916	2865.88	+	1.02	0.00407
cellular response to stress (GO:0033554)	1200	191	130.50	+	1.46	0.0045
regulation of signal transduction (GO:0009966)	422	84	45.89	+	1.83	0.005
tropism (GO:0009606)	154	41	16.75	+	2.45	0.00769
cell differentiation (GO:0030154)	1241	195	134.96	+	1.44	0.00801
regulation of biological quality (GO:0065008)	1172	185	127.45	+	1.45	0.0108
leaf development (GO:0048366)	454	87	49.37	+	1.76	0.0114
post-embryonic development (GO:0009791)	2298	326	249.91	+	1.30	0.0145
response to ethylene (GO:0009723)	245	55	26.64	+	2.06	0.0163
root system development (GO:0022622)	1201	187	130.61	+	1.43	0.0212
organic substance metabolic process (GO:0071704)	9787	1188	1064.33	+	1.12	0.0274
root development (GO:0048364)	1196	185	130.06	+	1.42	0.0315
meiotic cell cycle (GO:0051321)	326	66	35.45	+	1.86	0.0473
