# Supplementary material for: Antisense transcription from stress-responsive transcription factors fine-tunes the cold response in Arabidopsis
Source: Plant Cell. 2024 May 27;36(9):3467–82. doi: 10.1093/plcell/koae160 (PMC11371176; doi:10.1093/plcell/koae160)
Supplement: koae160_Supplementary_Data [file koae160_supplementary_data.zip › ds3.xlsx]

## Sheet: Supp Data Set 3
Supplementary Data. Meena et al. (2024). Detection of cold-responsive transcription factors. Plant Cell
Supplementary Data Set S3. Differentially expressed genes in the RNA-seq experiment.
3h 4 degrees vs 22 degrees (923 genes DOWN, 1526 genes UP)									12h 4 degrees vs 22 degrees (3943 genes DOWN, 3320 genes UP)
Gene locus	baseMean	log2FoldChange	lfcSE	stat	pvalue	padj			Gene locus	baseMean	log2FoldChange	lfcSE	stat	pvalue	padj
AT1G24881	329,5757963	-24,25171644	3,036596344	-7,986480156	1,39E-15	5,13E-14			AT1G24881	329,5757963	-23,42376721	3,036596344	-7,713823162	1,22E-14	1,14E-13
ATMG01320	4,112219437	-5,31367374	1,557282069	-3,412145972	0,000644536	0,005299245			AT5G50665	49,40152699	-8,756180936	2,162739061	-4,048653438	5,15E-05	0,000191109
AT5G59230	2,301390873	-4,792850392	1,794701038	-2,670556428	0,007572564	0,041957904			AT4G34790	7,047647159	-6,764010768	1,370503612	-4,935419878	8,00E-07	3,85E-06
AT4G10265	2,043805262	-4,757019067	1,815921059	-2,619617766	0,008802837	0,04721351			AT4G11000	7,733772595	-6,218278362	1,325275433	-4,692064915	2,70E-06	1,21E-05
AT4G31398	2,962414032	-4,735068944	1,55145479	-3,052018645	0,00227308	0,015565422			AT3G09870	4,151636791	-5,701080813	1,412377385	-4,036513806	5,43E-05	0,000200347
AT5G66150	2,61636687	-4,667390106	1,643014758	-2,840747525	0,004500793	0,027549091			AT1G19830	3,105595221	-5,615732918	1,467150619	-3,827645809	0,000129375	0,000447804
AT4G15370	6,140476771	-4,571777898	1,391450271	-3,285620761	0,001017579	0,007827505			AT2G37030	13,84589486	-5,530446722	1,104754889	-5,006039601	5,56E-07	2,72E-06
AT3G61898	7,113163378	-4,541696838	1,195199541	-3,799948614	0,000144726	0,001434767			AT1G77870	8,484831699	-5,364302711	1,303336414	-4,115823554	3,86E-05	0,000146368
AT5G54450	4,138064799	-4,224631354	1,529553342	-2,762003284	0,00574479	0,033556516			ATMG00410	6,932064094	-5,284278714	1,544249857	-3,421906559	0,000621837	0,001908794
AT2G14210	2,759854157	-4,19820532	1,592591444	-2,636084311	0,008386889	0,04544589			AT5G46830	29,82611629	-5,258034974	0,797018861	-6,597127411	4,19E-11	3,10E-10
AT3G18773	56,29036112	-4,078456961	0,320726644	-12,7163023	4,80E-37	4,38E-35			AT5G53200	23,81181471	-5,246293961	0,806043942	-6,508694733	7,58E-11	5,47E-10
AT5G03310	4,324641727	-4,073172601	1,459704677	-2,790408681	0,005264155	0,031282105			AT3G07260	4,209006668	-5,206295962	1,549263106	-3,360498254	0,00077802	0,002344632
AT1G70020	4,087705722	-3,559957153	1,045956811	-3,40354125	0,000665184	0,005446417			AT2G33020	23,45833461	-4,990437246	1,248573057	-3,996912488	6,42E-05	0,000233857
AT4G37990	5,592961322	-3,267461399	1,058194891	-3,087769017	0,002016652	0,014050726			AT2G36985	3,435419566	-4,952857512	1,443827114	-3,430367433	0,000602764	0,001854275
AT1G19830	3,105595221	-3,228793334	1,137669275	-2,838077291	0,004538619	0,027735597			AT1G12805	4,291878536	-4,932617122	1,519884556	-3,24538933	0,001172901	0,003396205
AT2G34390	5,237609774	-3,070143828	0,98571102	-3,114648985	0,001841639	0,012975212			AT3G18715	7,074406672	-4,856520448	1,311225964	-3,703801314	0,000212393	0,000709953
AT4G28160	5,693925121	-2,985157833	0,887631492	-3,363059852	0,000770836	0,006177341			AT3G50570	21,26480505	-4,833373887	0,772140418	-6,259708436	3,86E-10	2,62E-09
AT1G76210	8,197764811	-2,922571648	1,041684464	-2,805620847	0,005021975	0,030128094			AT5G57810	4,958977418	-4,823066241	1,46345898	-3,295662064	0,000981901	0,002900318
AT2G17850	8,605691074	-2,867899866	0,811734363	-3,533052185	0,000410791	0,003610464			AT3G45330	3,595726674	-4,814236165	1,453536176	-3,31208555	0,000926032	0,002748213
AT2G44630	18,76650617	-2,79525494	0,662243642	-4,220886035	2,43E-05	0,000293923			AT4G36770	6,141081884	-4,7671431	1,337378721	-3,564542358	0,000364492	0,001168812
AT4G38825	10,48103232	-2,769280488	0,916400689	-3,021910089	0,002511851	0,016917449			AT1G72910	357,3161977	-4,753753963	0,215084393	-22,10180807	3,04E-108	2,30E-106
AT3G09870	4,151636791	-2,681696168	0,969078458	-2,767264245	0,005652891	0,033160318			AT3G10000	12,09078053	-4,737818785	1,138033801	-4,163161745	3,14E-05	0,000120822
AT2G30660	4,847229632	-2,679170177	1,020773595	-2,624646826	0,008673889	0,046643542			AT3G50470	2,213891231	-4,698274947	1,605232838	-2,92684951	0,003424145	0,008933737
AT5G28262	14,54085031	-2,523577766	0,761671116	-3,313211848	0,000922311	0,007192499			AT3G21150	110,0816309	-4,669373065	0,35874717	-13,01577674	9,95E-39	2,28E-37
AT2G32100	256,8156636	-2,493707368	0,171416703	-14,54763345	6,05E-48	7,64E-46			AT5G41090	5,027068016	-4,629626611	1,55128525	-2,984381249	0,002841525	0,007561023
AT1G14200	103,43336	-2,439034011	0,263602637	-9,252691988	2,19E-20	1,07E-18			AT5G19880	5,104839409	-4,5868883	1,445161371	-3,173962709	0,00150373	0,004252361
AT1G07900	24,50277326	-2,434468641	0,540937975	-4,50045801	6,78E-06	9,19E-05			AT5G03310	4,324641727	-4,570212267	1,459704677	-3,130915684	0,001742622	0,004856287
AT4G31408	42,71800122	-2,368288657	0,551161721	-4,296903372	1,73E-05	0,000215885			AT1G66110	2,954944898	-4,507901332	1,640555389	-2,74778978	0,005999846	0,014724943
AT5G53390	13,78233757	-2,368079049	0,699534974	-3,385218949	0,000711215	0,005779388			AT5G51950	3,51399538	-4,481553652	1,485867817	-3,016118662	0,00256033	0,006895518
AT3G03850	51,13605339	-2,346209397	0,357896231	-6,555557718	5,54E-11	1,47E-09			AT5G42235	7,800401737	-4,480144731	1,28859763	-3,476760027	0,000507512	0,001583399
AT3G10040	43,52675901	-2,329599257	0,34797873	-6,694659914	2,16E-11	5,98E-10			AT2G35345	18,0249573	-4,446872107	1,093699067	-4,06590098	4,78E-05	0,000178533
AT4G10270	14,23793069	-2,212341327	0,632312343	-3,498810913	0,000467338	0,004021523			AT2G34330	10,27938078	-4,437486454	1,301766366	-3,408819408	0,000652447	0,001993288
AT3G21150	110,0816309	-2,159132642	0,215716342	-10,00912877	1,39E-23	7,67E-22			AT1G66390	72,29322891	-4,405934363	0,891062371	-4,944585817	7,63E-07	3,68E-06
AT3G50570	21,26480505	-2,154559521	0,474890619	-4,536959538	5,71E-06	7,87E-05			AT2G25780	2,255713295	-4,388727196	1,595974119	-2,749873663	0,005961825	0,014642749
AT2G23690	43,9104219	-2,142655472	0,346744435	-6,179350707	6,44E-10	1,54E-08			AT3G59130	3,780958997	-4,371571029	1,49278828	-2,928460175	0,003406455	0,008890658
AT4G21930	65,78581961	-2,139411494	0,309810573	-6,905547063	5,00E-12	1,45E-10			AT5G40460	29,21576807	-4,367768474	0,720644658	-6,060918413	1,35E-09	8,79E-09
AT4G14819	15,96981266	-2,106821684	0,482525304	-4,366240834	1,26E-05	0,000161926			AT5G10680	1,864402483	-4,360681735	1,627049685	-2,680115902	0,007359667	0,017659984
AT4G36770	6,141081884	-2,101629017	0,787848768	-2,667553854	0,007640564	0,042231245			AT5G16023	2,291756015	-4,33886875	1,647672036	-2,63333276	0,008455146	0,019979191
AT2G22200	63,92887523	-2,095240028	0,292201488	-7,170531675	7,47E-13	2,35E-11			AT2G39320	2,72785561	-4,334722319	1,618112768	-2,678875295	0,00738699	0,017717968
AT1G18745	56,02095993	-2,079905811	0,284338374	-7,314896611	2,58E-13	8,30E-12			AT3G55180	2,088430867	-4,263042501	1,882918309	-2,264061314	0,023570344	0,049014789
AT4G37553	19,07664205	-2,040069754	0,555702159	-3,671156791	0,000241455	0,002267513			AT2G39030	2,679412055	-4,252558419	1,785165874	-2,382164302	0,017211216	0,037353161
AT5G12340	26,79448424	-2,008227328	0,433945229	-4,627835946	3,70E-06	5,28E-05			AT2G34390	5,237609774	-4,244523408	1,288374206	-3,294480275	0,000986039	0,002909882
AT3G26510	1857,257497	-1,983920355	0,089106595	-22,26457363	8,15E-110	3,23E-107			AT3G26510	1857,257497	-4,197444866	0,119660544	-35,07793581	1,46E-269	4,04E-267
AT3G29370	14,91825989	-1,974797056	0,601240718	-3,284536454	0,001021503	0,00784968			AT4G35170	2,015523206	-4,191585914	1,724656817	-2,430388395	0,01508265	0,033240604
AT3G11260	18,14839277	-1,967395356	0,736611319	-2,670873098	0,007565424	0,041928612			AT3G26820	2,635948717	-4,187173974	1,586661981	-2,638982986	0,008315515	0,019682141
AT4G38840	241,1835646	-1,966173155	0,170774186	-11,51329247	1,13E-30	8,53E-29			AT2G33230	3,992238251	-4,157477636	1,435791149	-2,895600547	0,003784338	0,009768721
AT4G21500	16,97982019	-1,947155353	0,559062392	-3,482894538	0,000496024	0,004234545			AT2G28040	4,519666168	-4,1553232	1,376479577	-3,018804834	0,00253774	0,006839562
AT1G30160	11,65625535	-1,94569057	0,605796603	-3,211788514	0,001319114	0,009781162			AT2G07678	2,425829987	-4,148965052	1,636930989	-2,534599857	0,011257584	0,025722686
AT1G33055	34,60926285	-1,939619073	0,35724044	-5,429449901	5,65E-08	1,08E-06			AT4G26950	62,01135162	-4,148795391	0,547942387	-7,571590538	3,69E-14	3,33E-13
AT1G61610	6,450737485	-1,930022242	0,740222861	-2,607352925	0,009124526	0,048501915			AT3G61898	7,113163378	-4,080104112	1,197664611	-3,406716766	0,000657493	0,00200719
AT3G23880	124,0710835	-1,922404432	0,208287551	-9,229569503	2,72E-20	1,33E-18			AT3G59250	17,91930237	-4,064105935	0,686058209	-5,923850021	3,14E-09	1,96E-08
AT1G15520	28,83899635	-1,916326226	0,510046543	-3,757159523	0,000171853	0,001675066			AT3G51171	3,574522723	-4,01723587	1,453191495	-2,764422916	0,005702358	0,0140727
AT1G43800	68,76283542	-1,916179032	0,393400107	-4,870814718	1,11E-06	1,74E-05			AT1G66600	2,676908649	-4,011603912	1,659373494	-2,417541275	0,015625762	0,034303892
AT3G13672	69,71102493	-1,91094405	0,413851582	-4,617462227	3,88E-06	5,52E-05			AT2G31480	3,758503353	-4,008202022	1,402513642	-2,857870256	0,004264947	0,010849646
AT1G34460	21,66574485	-1,893273651	0,563669546	-3,358836158	0,000782715	0,006259227			AT3G52550	17,09229028	-3,996711262	0,698155905	-5,724668704	1,04E-08	6,16E-08
AT3G03830	15,46872409	-1,879773181	0,540169425	-3,479969603	0,000501471	0,004274593			AT3G60890	4,190434892	-3,990913751	1,305113726	-3,057904971	0,002228902	0,006073041
AT1G04770	695,1494269	-1,873062373	0,139720936	-13,40573882	5,60E-41	5,97E-39			AT5G09805	5,269712494	-3,982958926	1,279208191	-3,113612745	0,001848119	0,005117502
AT3G49580	808,8385644	-1,868839348	0,277389943	-6,73722821	1,61E-11	4,51E-10			AT4G13554	5,140723283	-3,980616879	1,483576296	-2,683122458	0,007293828	0,017526104
AT4G34770	15,43393212	-1,868725095	0,540385097	-3,458135886	0,000543927	0,004588091			AT1G56160	15,70963706	-3,971617511	1,155255193	-3,437870295	0,000586308	0,001809804
AT1G23390	2526,178174	-1,849289276	0,096928456	-19,0789099	3,78E-81	9,95E-79			AT3G57110	3,942654223	-3,965425619	1,456540003	-2,722496885	0,006479064	0,015755764
AT5G53200	23,81181471	-1,8287154	0,398306093	-4,591231298	4,41E-06	6,20E-05			AT3G26445	6,406212434	-3,948948414	1,185827195	-3,330121313	0,000868082	0,002590845
AT3G25240	22,6852529	-1,820320944	0,58976015	-3,086544492	0,002024976	0,014100043			AT3G24463	210,1487325	-3,9445749	0,242356237	-16,27593724	1,46E-59	5,24E-58
AT4G36700	202,3685089	-1,802667901	0,353478197	-5,099799417	3,40E-07	5,82E-06			AT3G18773	56,29036112	-3,930565553	0,343173991	-11,45356484	2,26E-30	4,04E-29
AT1G05450	31,95654669	-1,797255749	0,429418421	-4,185325224	2,85E-05	0,000337196			AT5G58360	11,54967606	-3,921607679	0,911691752	-4,301462274	1,70E-05	6,80E-05
AT4G12490	41,32479572	-1,795553715	0,4250733	-4,224103739	2,40E-05	0,000290375			AT2G03750	370,675476	-3,869399498	0,152224666	-25,41900469	1,55E-142	1,68E-140
AT4G09695	11,16730588	-1,783361641	0,672134188	-2,653282146	0,007971321	0,043696436			AT1G30160	11,65625535	-3,860459366	0,961903603	-4,013353679	5,99E-05	0,000219527
AT5G25970	13,27995917	-1,781893234	0,574640514	-3,100883406	0,001929442	0,0135055			AT1G07730	30,83922298	-3,854346362	1,301978958	-2,96037531	0,003072645	0,008106407
AT1G07490	25,81279165	-1,777068644	0,364993281	-4,868770839	1,12E-06	1,76E-05			AT1G05990	11,18463349	-3,832432711	0,91097895	-4,206938824	2,59E-05	0,000100879
AT1G60590	325,0666361	-1,776727143	0,142535035	-12,46519598	1,16E-35	1,02E-33			AT2G38210	197,0970979	-3,823845265	0,204469192	-18,7013272	4,83E-78	2,44E-76
AT5G58360	11,54967606	-1,771116376	0,625594012	-2,831095473	0,004638887	0,028264354			AT5G48130	3,235668594	-3,785258307	1,525706078	-2,480987893	0,013101882	0,029330002
AT5G04150	493,7038686	-1,762399657	0,250226646	-7,043213379	1,88E-12	5,65E-11			AT1G07490	25,81279165	-3,774766554	0,500876065	-7,536328481	4,83E-14	4,33E-13
AT3G56360	1869,576231	-1,756903928	0,188485276	-9,321173335	1,15E-20	5,76E-19			AT5G47850	4,814157106	-3,752493646	1,466404226	-2,558976291	0,01049809	0,024209816
AT3G24463	210,1487325	-1,751631464	0,149345202	-11,72874281	9,08E-32	7,11E-30			AT1G61415	2,519141563	-3,749608293	1,655433387	-2,265031213	0,023510764	0,048922371
AT2G03750	370,675476	-1,70699933	0,118175317	-14,4446351	2,71E-47	3,35E-45			AT1G52680	2,180877708	-3,747422355	1,622807259	-2,309222081	0,020931261	0,0442922
AT5G47000	25,79079441	-1,660745889	0,474714774	-3,498407841	0,000468045	0,004025341			AT3G44830	3,352553927	-3,73574835	1,6124191	-2,316859401	0,020511392	0,04352178
AT2G43375	49,47696144	-1,656039256	0,410114452	-4,037992921	5,39E-05	0,000599026			AT1G14430	56,3343654	-3,728564298	0,353773844	-10,5394007	5,69E-26	8,80E-25
AT1G72645	618,7236036	-1,652790661	0,119748838	-13,80214358	2,47E-43	2,80E-41			AT3G55515	6,437979692	-3,723643083	1,332763412	-2,793926551	0,00520723	0,012953945
AT1G17345	23,29299059	-1,650987179	0,466698989	-3,53758465	0,000403805	0,003558736			AT1G19500	2,859887589	-3,719009577	1,566169558	-2,374589366	0,017568483	0,038019111
AT2G47520	24,55697366	-1,64487603	0,461528808	-3,563972613	0,000365284	0,003261177			AT3G18217	2,685591977	-3,699882358	1,550787188	-2,385809212	0,017041589	0,037031205
AT1G49780	319,8183681	-1,63665044	0,144304049	-11,34168064	8,16E-30	5,93E-28			AT4G12270	14,12183693	-3,699557097	0,920237818	-4,020218498	5,81E-05	0,000213886
AT5G05250	721,4155451	-1,633802101	0,329443492	-4,959278729	7,08E-07	1,15E-05			AT2G26520	7,328362442	-3,68420719	1,099278821	-3,351476549	0,000803818	0,002415645
AT5G42440	58,55215287	-1,63110288	0,272239347	-5,991429593	2,08E-09	4,69E-08			AT2G24850	14,63700307	-3,681686601	1,135527921	-3,24226867	0,001185822	0,003430672
AT1G34245	17,7268055	-1,594709782	0,541022687	-2,947583939	0,003202678	0,02074862			AT5G66335	2,596803385	-3,681093676	1,592567366	-2,311421014	0,020809611	0,044080135
AT3G01900	17,89766344	-1,591159876	0,535147277	-2,973312105	0,002946047	0,019380176			AT4G10270	14,23793069	-3,663775215	0,780474464	-4,694292233	2,68E-06	1,20E-05
AT2G20835	15,1055553	-1,590672042	0,481337275	-3,304693248	0,000950804	0,007391766			AT4G31354	6,758131518	-3,646590218	1,464134772	-2,490611033	0,012752364	0,028660514
AT3G07215	128,4697842	-1,57657388	0,21203571	-7,435416789	1,04E-13	3,46E-12			AT2G23290	276,4577522	-3,620397947	0,193434699	-18,71638318	3,64E-78	1,85E-76
AT2G35750	245,12228	-1,570315485	0,211488855	-7,42505077	1,13E-13	3,71E-12			AT1G65870	108,9069124	-3,614345304	0,308159648	-11,72880786	9,07E-32	1,70E-30
AT5G10210	54,50461128	-1,565539828	0,241991636	-6,469396433	9,84E-11	2,56E-09			AT5G67410	10,13372918	-3,601937322	0,973227266	-3,701023848	0,000214731	0,000717075
AT3G13277	45,83526053	-1,564645037	0,363426904	-4,305253737	1,67E-05	0,000208936			AT5G55240	9,848406889	-3,594649094	1,383923002	-2,597434315	0,009392308	0,021925724
AT2G18440	3966,466646	-1,545974771	0,098600987	-15,67910029	2,10E-55	3,37E-53			AT1G62420	241,9541538	-3,586019856	0,405789614	-8,837140558	9,82E-19	1,13E-17
AT1G56150	62,70298062	-1,538167205	0,318152636	-4,834683207	1,33E-06	2,06E-05			AT4G17160	4,621077625	-3,585739093	1,300304021	-2,757615939	0,005822456	0,01434249
AT2G42395	16,07222952	-1,535624752	0,522134435	-2,941052438	0,003270992	0,021134683			AT2G18490	5,478313531	-3,575427923	1,373719999	-2,602734128	0,009248364	0,021627636
AT4G16447	36,71774973	-1,535604617	0,381331859	-4,026950758	5,65E-05	0,000622958			AT2G17850	8,605691074	-3,56689336	0,981153804	-3,635406952	0,000277542	0,000908265
AT5G23000	12,89572448	-1,535469875	0,542911085	-2,828216106	0,00468082	0,028481491			AT4G20820	407,2422541	-3,562359848	0,175571964	-20,29002672	1,58E-91	9,55E-90
AT4G18830	29,70464186	-1,529293252	0,363473683	-4,207438738	2,58E-05	0,000310603			AT4G22370	5,225274598	-3,558511865	1,370976225	-2,595604358	0,009442472	0,02202324
AT3G49570	606,2928188	-1,528096975	0,170091798	-8,983954514	2,61E-19	1,21E-17			AT4G19820	38,68334461	-3,548993441	0,426182005	-8,327412694	8,26E-17	8,63E-16
AT3G48600	29,76594965	-1,519583972	0,386711295	-3,929505008	8,51E-05	0,000895253			AT1G32570	3,283848875	-3,495383271	1,497224431	-2,334575363	0,019565615	0,041769643
AT4G13540	41,24701567	-1,510662216	0,315051021	-4,794976426	1,63E-06	2,46E-05			AT1G68840	2721,283222	-3,492976406	0,101144069	-34,5346637	2,42E-261	6,45E-259
AT1G67790	13,67936968	-1,509496727	0,544390508	-2,772819703	0,00555729	0,032723211			AT1G05913	14,59484996	-3,480756331	1,346357171	-2,585314214	0,009729029	0,022631844
AT5G42680	37,83014014	-1,508571349	0,311672922	-4,840238729	1,30E-06	2,01E-05			AT1G16635	38,33159701	-3,476676489	1,261313865	-2,756392825	0,005844276	0,014389972
AT3G56980	1091,006935	-1,499879089	0,328931598	-4,55985104	5,12E-06	7,10E-05			AT4G02420	126,4669549	-3,465118814	0,266767014	-12,98930765	1,41E-38	3,21E-37
AT1G05730	26,91440403	-1,494271923	0,53926035	-2,770965682	0,005589032	0,032855254			AT5G42680	37,83014014	-3,446776148	0,426536788	-8,080841435	6,43E-16	6,42E-15
AT2G39330	49,70530768	-1,486062687	0,348083217	-4,269274163	1,96E-05	0,000242172			AT4G17250	236,6415324	-3,419127472	0,187118	-18,27257385	1,37E-74	6,57E-73
AT1G75360	20,86566951	-1,482568054	0,484705832	-3,058696544	0,002223022	0,015286148			AT4G26288	16,74519981	-3,417818669	0,664655363	-5,142241922	2,71E-07	1,38E-06
AT5G46830	29,82611629	-1,482341765	0,370189053	-4,004283094	6,22E-05	0,000675928			AT1G03495	286,1633888	-3,403882644	0,298918087	-11,38734253	4,84E-30	8,57E-29
AT2G44130	521,3090032	-1,480388252	0,145649898	-10,16401848	2,87E-24	1,64E-22			AT2G08655	5,264578603	-3,402044994	1,256750803	-2,707016367	0,006789091	0,016423183
AT3G59250	17,91930237	-1,478996903	0,459156689	-3,221115882	0,001276925	0,009505718			AT2G22482	14,25145577	-3,396627586	0,94647159	-3,588726404	0,000332297	0,001072406
AT3G16980	12,99188863	-1,471009236	0,528548948	-2,783108813	0,005384075	0,031894192			AT2G36050	160,5677868	-3,386043118	0,226685951	-14,93715467	1,89E-50	5,75E-49
AT2G18010	16,12737364	-1,470462514	0,517180552	-2,843228555	0,004465903	0,027372563			AT1G74110	5,545881288	-3,379521239	1,313340088	-2,573226288	0,010075531	0,023361559
AT3G16210	29,42014433	-1,470448081	0,411942608	-3,569545979	0,0003576	0,003198891			AT1G62490	3,044072106	-3,375777498	1,474362373	-2,289652504	0,022041469	0,046316681
AT1G23205	176,3980924	-1,450861767	0,151074501	-9,603617781	7,72E-22	3,97E-20			AT4G14090	1646,006878	-3,361644498	0,231035304	-14,55034986	5,81E-48	1,67E-46
AT1G58170	113,9867323	-1,445828521	0,22612787	-6,39385371	1,62E-10	4,15E-09			AT2G32100	256,8156636	-3,34327429	0,192126649	-17,40140841	8,05E-68	3,44E-66
AT1G72910	357,3161977	-1,437174312	0,159380584	-9,017248397	1,93E-19	8,98E-18			AT3G61950	154,448892	-3,338656842	0,32217874	-10,36274723	3,66E-25	5,55E-24
AT2G46192	64,54353748	-1,436004827	0,376548303	-3,813600579	0,000136957	0,001369749			AT1G73830	213,0641189	-3,336073915	0,194969553	-17,11074304	1,23E-65	5,10E-64
AT5G40460	29,21576807	-1,425394884	0,381247623	-3,738763992	0,000184927	0,001783294			AT5G24205	3,51171436	-3,333365176	1,331032501	-2,504345442	0,012267819	0,027689801
AT2G18560	188,7372083	-1,393701203	0,151687321	-9,187987436	4,00E-20	1,94E-18			AT2G42370	20,93274078	-3,329225091	0,577682111	-5,763074583	8,26E-09	4,95E-08
AT5G42750	122,0387847	-1,390157356	0,198351184	-7,008565959	2,41E-12	7,18E-11			AT2G30420	31,03367997	-3,321617492	0,571054975	-5,816633489	6,00E-09	3,65E-08
AT5G45850	32,99764422	-1,39008385	0,348379511	-3,990142383	6,60E-05	0,000712729			AT2G14247	702,3854922	-3,28901494	0,377989716	-8,701334449	3,28E-18	3,68E-17
AT4G27280	1276,905245	-1,389768846	0,124007653	-11,20712161	3,76E-29	2,62E-27			AT5G42440	58,55215287	-3,282629297	0,359747468	-9,124815568	7,19E-20	8,69E-19
AT2G37770	280,1724054	-1,38321205	0,476477456	-2,902995793	0,003696116	0,023441893			AT2G40610	811,8302958	-3,278255416	0,139942985	-23,42565028	2,34E-121	2,04E-119
AT1G59510	56,88336988	-1,377550198	0,319500775	-4,311570751	1,62E-05	0,000203731			AT1G07743	26,48656846	-3,274598282	0,592470147	-5,527026633	3,26E-08	1,84E-07
AT5G56550	453,143628	-1,372362043	0,169608009	-8,091375227	5,90E-16	2,24E-14			AT2G47810	19,61270338	-3,255164184	0,741110957	-4,392276422	1,12E-05	4,62E-05
AT1G49940	16,56356676	-1,369272762	0,481996126	-2,840837695	0,004499521	0,027548756			AT1G03940	766,8885631	-3,254548594	0,350408298	-9,287875353	1,57E-20	1,95E-19
AT2G45450	85,30788585	-1,365086822	0,245323961	-5,564425176	2,63E-08	5,28E-07			AT1G03300	56,05568133	-3,245337164	0,370101366	-8,7687792	1,81E-18	2,04E-17
AT1G68840	2721,283222	-1,363988017	0,094129319	-14,49057567	1,39E-47	1,73E-45			AT5G16460	6,757295238	-3,244306478	1,301054136	-2,493598374	0,012645554	0,028460044
AT5G24660	847,364274	-1,352795745	0,162132721	-8,343755254	7,20E-17	2,90E-15			AT3G44260	580,8017515	-3,237859578	0,174537827	-18,55104787	8,00E-77	3,98E-75
AT2G28690	14,88191486	-1,352413767	0,462691021	-2,922930651	0,003467537	0,022170765			AT3G26960	67,17029101	-3,233143065	0,431056898	-7,500501859	6,36E-14	5,66E-13
AT2G39681	95,54818772	-1,337729006	0,199827147	-6,694430799	2,17E-11	5,98E-10			AT4G25780	91,30007289	-3,230396563	0,27030553	-11,95090814	6,42E-33	1,25E-31
AT2G31902	117,61	-1,330101869	0,225955029	-5,88657786	3,94E-09	8,63E-08			AT2G27420	358,1570886	-3,224530586	0,170300702	-18,93433523	5,95E-80	3,08E-78
AT1G14430	56,3343654	-1,32726373	0,248123525	-5,34920553	8,83E-08	1,66E-06			AT3G03660	13,91469745	-3,223855318	0,976308308	-3,302087355	0,000959682	0,002839508
AT1G03495	286,1633888	-1,323483498	0,210391354	-6,290579313	3,16E-10	7,87E-09			AT1G56150	62,70298062	-3,222085056	0,424871498	-7,583669582	3,36E-14	3,04E-13
AT5G41400	197,0636278	-1,317864956	0,175490807	-7,509595376	5,93E-14	2,00E-12			AT5G19190	1487,625365	-3,205837419	0,123435367	-25,97178993	1,03E-148	1,18E-146
AT1G02940	33,17390091	-1,315084351	0,460570808	-2,855335875	0,004299134	0,026564523			AT1G79250	18,18169604	-3,162916328	0,704017509	-4,492667138	7,03E-06	2,98E-05
AT5G19120	1267,52097	-1,314992645	0,096525853	-13,62321706	2,91E-42	3,19E-40			AT5G57785	469,1423962	-3,153045519	0,136015772	-23,1814699	7,00E-119	5,89E-117
AT1G62420	241,9541538	-1,313482011	0,34827007	-3,771446711	0,000162304	0,001588836			AT2G36770	16,70923317	-3,149504302	0,713155282	-4,416295277	1,00E-05	4,17E-05
AT1G04247	26,12947819	-1,308581406	0,492629306	-2,656320666	0,007899846	0,043378205			AT1G66540	70,32274739	-3,125227139	0,275596263	-11,33987487	8,33E-30	1,46E-28
AT2G47560	53,92942762	-1,306124525	0,324298231	-4,027541318	5,64E-05	0,000621699			AT1G72920	340,2571248	-3,124897996	0,151206272	-20,66645754	6,94E-95	4,42E-93
AT5G59510	38,64030108	-1,304787371	0,417421351	-3,125828054	0,001773052	0,012554539			AT5G54060	864,3597847	-3,121814864	0,252203316	-12,37816741	3,43E-35	7,14E-34
AT2G21210	252,1978716	-1,300248969	0,149062937	-8,722818672	2,71E-18	1,19E-16			AT5G13920	25,03095361	-3,112281192	0,558677249	-5,570803535	2,54E-08	1,45E-07
AT5G43190	224,6567271	-1,297461189	0,143778588	-9,024022338	1,81E-19	8,49E-18			AT4G16447	36,71774973	-3,111971948	0,48223958	-6,453165768	1,10E-10	7,82E-10
AT3G03190	134,7143308	-1,288873715	0,180594037	-7,136856413	9,55E-13	2,98E-11			AT5G19890	6,840681993	-3,110490365	1,083280958	-2,871360696	0,004087089	0,010450069
AT5G39890	37,37859158	-1,283394305	0,326829478	-3,926800956	8,61E-05	0,000903693			AT3G10185	10,31093729	-3,099035716	0,709617632	-4,367190974	1,26E-05	5,15E-05
AT3G60220	78,62301391	-1,281099731	0,23771274	-5,38927669	7,07E-08	1,34E-06			AT5G10210	54,50461128	-3,095420383	0,303638026	-10,19444246	2,10E-24	3,08E-23
AT3G03370	49,38476113	-1,276640221	0,481602245	-2,650818666	0,008029694	0,043941888			AT3G10040	43,52675901	-3,074827434	0,413261616	-7,440389612	1,00E-13	8,82E-13
AT1G76530	43,28445594	-1,275584196	0,330148412	-3,863669033	0,000111697	0,001140818			AT3G24460	1141,223398	-3,071470263	0,126093029	-24,3587635	4,68E-131	4,62E-129
AT5G19970	146,4640647	-1,273445018	0,165250589	-7,706145095	1,30E-14	4,59E-13			AT5G50940	4,434487852	-3,064810179	1,305352805	-2,347878801	0,018880664	0,04047927
AT5G14650	50,1851901	-1,272775628	0,316463357	-4,021873622	5,77E-05	0,00063407			AT3G45860	24,04250151	-3,058465472	0,546486968	-5,596593608	2,19E-08	1,26E-07
AT4G39600	37,70054392	-1,270732665	0,360435965	-3,525543472	0,000422615	0,003697144			AT5G65609	7,669468085	-3,046908157	0,974029047	-3,128149171	0,001759109	0,004895598
AT2G21185	180,0425161	-1,267205531	0,153368494	-8,262489242	1,43E-16	5,62E-15			AT2G12170	5,01251427	-3,039045938	1,129444559	-2,690743795	0,007129292	0,017169042
AT2G38210	197,0970979	-1,265417829	0,132401786	-9,557407562	1,21E-21	6,18E-20			AT5G46690	115,787854	-3,038331071	0,223025737	-13,62323073	2,91E-42	7,34E-41
AT1G73325	31,07484189	-1,262489662	0,349755191	-3,609638096	0,000306625	0,002788089			AT2G14610	9,707297023	-3,025526176	1,25271655	-2,415172192	0,015727772	0,034501057
AT2G28710	23,09373099	-1,258451588	0,369381597	-3,406914688	0,000657017	0,00539321			AT1G33055	34,60926285	-3,024997938	0,446645408	-6,772705784	1,26E-11	9,67E-11
AT3G42725	21,61325561	-1,257632642	0,429708657	-2,926710042	0,003425681	0,021960663			AT2G19150	9,599243044	-3,022638407	0,806817458	-3,746372088	0,00017941	0,000604979
AT1G29440	153,2958673	-1,256005555	0,22683326	-5,537131348	3,07E-08	6,11E-07			AT5G22799	10,63528971	-3,019542876	1,058221389	-2,853413197	0,004325234	0,010985716
AT1G29430	176,7236177	-1,254370613	0,214462143	-5,848913921	4,95E-09	1,07E-07			AT1G13448	19,89795374	-3,010505363	0,592824485	-5,078240593	3,81E-07	1,91E-06
AT1G29500	158,7527502	-1,244711456	0,167800887	-7,417788289	1,19E-13	3,92E-12			AT1G23390	2526,178174	-2,995122366	0,100366253	-29,84192681	1,12E-195	1,82E-193
AT4G36648	2413,891125	-1,244585136	0,126750973	-9,819136738	9,31E-23	4,98E-21			AT1G35210	77,23718745	-2,988214741	0,307007127	-9,733372533	2,17E-22	2,92E-21
AT1G72430	581,3308999	-1,240924555	0,111797823	-11,09972017	1,26E-28	8,65E-27			AT1G15260	350,7711896	-2,960054196	0,143875444	-20,57372759	4,72E-94	2,96E-92
AT4G01080	177,9677326	-1,240403779	0,212479199	-5,837765683	5,29E-09	1,14E-07			AT4G28290	289,3866777	-2,949618794	0,179998504	-16,38690729	2,37E-60	8,64E-59
AT1G47056	203,0463388	-1,227682531	0,148076212	-8,290882903	1,12E-16	4,49E-15			AT4G37290	6,26115226	-2,949365929	0,937203023	-3,146987212	0,001649622	0,004621597
AT3G61950	154,448892	-1,220933401	0,193431634	-6,311963431	2,76E-10	6,91E-09			AT3G22540	40,35831209	-2,946552245	0,377686993	-7,801571942	6,11E-15	5,80E-14
AT1G64105	107,7522118	-1,216368938	0,241431278	-5,038158057	4,70E-07	7,87E-06			AT5G04150	493,7038686	-2,944963207	0,269018999	-10,94704544	6,87E-28	1,14E-26
AT4G18220	229,2667377	-1,215811957	0,1369328	-8,878895059	6,75E-19	3,05E-17			AT3G23880	124,0710835	-2,939151273	0,23522699	-12,49495765	7,95E-36	1,69E-34
AT3G24860	120,3906671	-1,207203741	0,197040757	-6,126670233	8,97E-10	2,12E-08			AT5G07580	282,1207474	-2,935271904	0,15670319	-18,73141124	2,75E-78	1,40E-76
AT1G01520	259,4857208	-1,207185346	0,203512718	-5,931744017	3,00E-09	6,65E-08			AT3G45840	32,8620149	-2,920973453	0,662789595	-4,407090085	1,05E-05	4,34E-05
AT5G65683	291,5395673	-1,206464273	0,149394658	-8,075685483	6,71E-16	2,54E-14			AT4G34800	25,43009332	-2,918814627	0,631534427	-4,621782285	3,80E-06	1,68E-05
AT2G41870	511,7617836	-1,199283838	0,133793115	-8,963718648	3,14E-19	1,44E-17			AT4G00165	206,4695461	-2,903085491	0,200253211	-14,49707336	1,26E-47	3,61E-46
AT4G08940	57,49172928	-1,197555292	0,259300343	-4,618409986	3,87E-06	5,50E-05			AT1G72430	581,3308999	-2,901214638	0,127821429	-22,69740418	4,75E-114	3,90E-112
AT2G29350	41,23026549	-1,196665231	0,445239757	-2,687687281	0,007194874	0,040279545			AT4G34770	15,43393212	-2,894465842	0,610216449	-4,743342866	2,10E-06	9,61E-06
AT4G33660	167,8602725	-1,18523264	0,143891925	-8,236964238	1,77E-16	6,94E-15			AT2G23430	228,703653	-2,865111756	0,187742246	-15,2608793	1,39E-52	4,42E-51
AT4G28290	289,3866777	-1,183253407	0,155508455	-7,608932934	2,76E-14	9,50E-13			AT2G42980	14,15035533	-2,861916807	0,755234065	-3,789443482	0,000150985	0,000515505
AT4G05100	149,7558587	-1,179741851	0,281050905	-4,197609146	2,70E-05	0,000322372			AT2G47480	7,261340248	-2,844738788	0,96451385	-2,949401698	0,003183898	0,008375504
AT3G26960	67,17029101	-1,177863484	0,36901067	-3,19194966	0,00141316	0,010401034			AT5G47610	192,0379924	-2,83606558	0,1726039	-16,43106318	1,15E-60	4,23E-59
AT5G54060	864,3597847	-1,174995579	0,236813475	-4,961692237	6,99E-07	1,14E-05			AT2G45450	85,30788585	-2,835814777	0,293169011	-9,672969089	3,93E-22	5,21E-21
AT1G66390	72,29322891	-1,169651772	0,389227689	-3,005057978	0,002655302	0,017751449			AT1G73325	31,07484189	-2,829376225	0,450128414	-6,285709005	3,26E-10	2,23E-09
AT1G47400	618,457754	-1,168994335	0,249750014	-4,680657735	2,86E-06	4,17E-05			AT4G38840	241,1835646	-2,825367705	0,189613486	-14,9006685	3,26E-50	9,90E-49
AT1G68330	51,24662007	-1,168398111	0,272208568	-4,292289992	1,77E-05	0,000219937			AT1G17610	16,96725651	-2,815956373	0,684082878	-4,116396514	3,85E-05	0,000146054
AT4G17905	26,59450184	-1,166018805	0,444864437	-2,621065445	0,008765543	0,047069282			AT3G53250	5,240976492	-2,812772303	1,058376681	-2,657628756	0,007869252	0,018727761
AT5G20670	26,73170596	-1,164229631	0,385973347	-3,016347218	0,002558401	0,01718489			AT3G59730	7,223557767	-2,807997121	1,047029152	-2,681871001	0,007321168	0,01757873
AT3G10150	23,9774848	-1,163503546	0,423899938	-2,744759887	0,006055519	0,035054759			AT5G43290	14,05946194	-2,804400355	0,733788687	-3,8218092	0,000132476	0,000457978
AT2G27420	358,1570886	-1,156612904	0,136236512	-8,489742463	2,07E-17	8,61E-16			AT2G23690	43,9104219	-2,804202618	0,386278983	-7,259526766	3,88E-13	3,29E-12
AT1G32415	31,07098568	-1,150340483	0,377125237	-3,05028773	0,002286222	0,015635189			AT2G18560	188,7372083	-2,797727749	0,178716896	-15,65452294	3,09E-55	1,03E-53
AT1G29418	205,5001913	-1,150131754	0,171214372	-6,717495374	1,85E-11	5,16E-10			AT1G24148	202,7980693	-2,795272113	0,19796252	-14,12020881	2,85E-45	7,75E-44
AT4G34630	472,322153	-1,149929974	0,126887306	-9,062608484	1,27E-19	6,00E-18			AT2G14060	7,978438269	-2,794876878	0,828332462	-3,374100383	0,000740574	0,002242537
AT4G01915	93,02837864	-1,149508765	0,218104971	-5,270438174	1,36E-07	2,48E-06			AT4G37240	79,10134069	-2,787513234	0,307380004	-9,06862254	1,21E-19	1,44E-18
AT1G25141	35,75914635	-1,148146054	0,371257772	-3,092584563	0,001984217	0,013846064			AT3G04443	34,848487	-2,782168536	0,414018888	-6,719907272	1,82E-11	1,38E-10
AT3G56970	1596,669084	-1,146747431	0,3648633	-3,142950884	0,001672539	0,011974003			AT5G22355	35,42851309	-2,763248552	0,655809092	-4,213495337	2,51E-05	9,82E-05
AT1G70518	28,99897692	-1,144672242	0,375241474	-3,050495003	0,002284645	0,015629126			AT1G15830	104,2433064	-2,761099016	0,257940556	-10,70440051	9,71E-27	1,55E-25
AT5G19190	1487,625365	-1,142095978	0,117005944	-9,76100815	1,66E-22	8,79E-21			AT2G18120	38,96343258	-2,756027868	0,40136593	-6,866621365	6,57E-12	5,14E-11
AT4G34760	185,9503865	-1,139581737	0,195245732	-5,83665375	5,33E-09	1,15E-07			AT1G36940	50,35693504	-2,754763496	0,36707456	-7,504642921	6,16E-14	5,48E-13
AT5G57780	92,8693499	-1,137907668	0,247351987	-4,60035791	4,22E-06	5,95E-05			AT1G23205	176,3980924	-2,740376303	0,184197381	-14,87739017	4,62E-50	1,39E-48
AT5G07690	322,8353009	-1,137175832	0,174401806	-6,520436088	7,01E-11	1,85E-09			AT3G13672	69,71102493	-2,736510833	0,436894318	-6,263553266	3,76E-10	2,56E-09
AT1G62030	84,27491991	-1,135013056	0,263861645	-4,301546201	1,70E-05	0,000211877			AT1G68320	7,876546084	-2,7338418	0,875351026	-3,123137712	0,00178934	0,004972392
AT1G14630	44,41575086	-1,13379042	0,286408377	-3,958649644	7,54E-05	0,000802826			AT2G44130	521,3090032	-2,728909423	0,158893754	-17,17442851	4,13E-66	1,72E-64
AT2G39120	26,03586252	-1,128060436	0,43398705	-2,599295152	0,009341541	0,049324863			AT1G70020	4,087705722	-2,725850553	0,964325421	-2,826691586	0,00470316	0,011831379
AT5G67420	1536,987398	-1,125999786	0,087439518	-12,87747014	6,03E-38	5,75E-36			AT4G34810	11,64899642	-2,711724171	0,740072909	-3,664131113	0,00024818	0,000818808
AT5G37410	24,03608716	-1,12122763	0,424328559	-2,642357219	0,008233117	0,044804913			AT3G24500	205,411634	-2,71133384	0,248368574	-10,91657369	9,61E-28	1,58E-26
AT1G13040	63,82879218	-1,120219112	0,331356797	-3,38070359	0,000723005	0,00585836			AT3G29370	14,91825989	-2,70971794	0,665258025	-4,073183395	4,64E-05	0,000173583
AT5G15830	125,8576086	-1,117714344	0,170640951	-6,550094435	5,75E-11	1,53E-09			AT3G06120	13,57544228	-2,709516679	0,78189368	-3,465326232	0,000529589	0,00164799
AT5G65570	45,609617	-1,117644284	0,291834674	-3,829717241	0,000128291	0,001293945			AT5G37820	7,181624605	-2,70858318	0,979237722	-2,766011889	0,005674647	0,014010426
AT5G50820	52,90135265	-1,115381308	0,271721368	-4,104871531	4,05E-05	0,000461984			AT3G07425	12,67668707	-2,708396939	0,722904846	-3,746546941	0,000179285	0,000604647
AT1G47395	1113,764037	-1,114067711	0,385916878	-2,886807434	0,003891723	0,024435875			AT4G36700	202,3685089	-2,705997097	0,372912892	-7,256378515	3,98E-13	3,37E-12
AT5G15500	335,7014093	-1,113261917	0,332823236	-3,344904432	0,000823109	0,006536048			AT3G50060	877,2095358	-2,705446693	0,123123261	-21,97348139	5,17E-107	3,84E-105
AT4G26950	62,01135162	-1,112913456	0,302130772	-3,683548839	0,000230009	0,002170838			AT2G45040	22,18800721	-2,700807242	0,563672054	-4,791451379	1,66E-06	7,67E-06
AT1G56650	317,3138346	-1,108510876	0,192896385	-5,746664841	9,10E-09	1,91E-07			AT1G72240	48,16682761	-2,699751892	0,381807836	-7,070970363	1,54E-12	1,25E-11
AT1G26900	59,47877227	-1,106728848	0,256104093	-4,321402421	1,55E-05	0,000195186			AT3G21520	70,95955409	-2,695876034	0,691247907	-3,900013307	9,62E-05	0,000340966
AT2G23180	121,8746533	-1,105812099	0,208419427	-5,305705497	1,12E-07	2,07E-06			AT1G34460	21,66574485	-2,68744206	0,750388153	-3,581402573	0,000341755	0,001101198
AT1G79160	218,4305347	-1,104929864	0,139217513	-7,936716031	2,08E-15	7,61E-14			AT5G55370	5,421848027	-2,684320447	1,053400515	-2,548242959	0,010826704	0,024847199
AT2G19990	22,47169714	-1,100446388	0,41181755	-2,67216972	0,007536252	0,041797654			AT1G04770	695,1494269	-2,683538188	0,145943417	-18,3875247	1,65E-75	8,06E-74
AT2G14247	702,3854922	-1,09445973	0,361193524	-3,030120023	0,002444566	0,016523278			AT3G23930	35,4727942	-2,679490848	0,421735841	-6,353481466	2,10E-10	1,47E-09
AT1G03940	766,8885631	-1,093433912	0,327691665	-3,336776695	0,00084756	0,00668795			AT2G33480	188,4342802	-2,677315548	0,191633632	-13,97101081	2,34E-44	6,21E-43
AT3G60040	46,740666	-1,092892957	0,288339777	-3,790295491	0,000150468	0,001488152			AT3G02170	848,0899715	-2,671876243	0,104514408	-25,56466903	3,77E-144	4,10E-142
AT3G24460	1141,223398	-1,091775513	0,112000669	-9,747937415	1,88E-22	9,97E-21			AT3G26932	198,8532637	-2,669138303	0,168057364	-15,88230496	8,40E-57	2,89E-55
AT3G59880	36,44941314	-1,090762512	0,320887293	-3,399207555	0,000675814	0,005523462			AT2G47440	861,4001118	-2,668310956	0,122950421	-21,70233276	1,95E-104	1,40E-102
AT3G23930	35,4727942	-1,090312971	0,362493763	-3,007811669	0,002631362	0,017607007			AT2G15050	701,1557155	-2,66732306	0,115211192	-23,15159671	1,40E-118	1,17E-116
AT1G55920	1151,926577	-1,088172482	0,136214071	-7,988693617	1,36E-15	5,05E-14			AT5G25130	209,6502069	-2,663077933	0,22105377	-12,04719527	2,01E-33	3,96E-32
AT2G25200	105,5177902	-1,088053327	0,219383659	-4,959591488	7,06E-07	1,15E-05			AT1G72645	618,7236036	-2,656999901	0,138638976	-19,16488407	7,27E-82	3,85E-80
AT3G08870	58,82200497	-1,084791693	0,296760417	-3,655446049	0,000256735	0,002398068			AT5G28262	14,54085031	-2,656023056	0,870973749	-3,049486921	0,002292326	0,006226353
AT4G02440	279,283927	-1,082912467	0,127613969	-8,485845834	2,14E-17	8,89E-16			AT2G20835	15,1055553	-2,653289775	0,564410594	-4,700992158	2,59E-06	1,17E-05
AT3G04443	34,848487	-1,082838438	0,333873086	-3,243263635	0,001181688	0,008899245			AT1G52342	419,2465885	-2,652545112	0,14380854	-18,44497632	5,72E-76	2,81E-74
AT2G30790	45,92653333	-1,080758111	0,310449668	-3,481266769	0,000499048	0,004257152			AT3G32047	3,857737582	-2,636296424	1,093347328	-2,411215865	0,015899435	0,034843836
AT2G41240	1478,75774	-1,078013354	0,400719564	-2,690193967	0,00714105	0,040057519			AT5G61600	695,6020839	-2,630375227	0,146084643	-18,00582981	1,75E-72	8,10E-71
AT4G19645	45,31270507	-1,077941422	0,300258111	-3,590049308	0,000330615	0,002983451			AT5G06470	14,70842764	-2,629888017	0,613740233	-4,285018114	1,83E-05	7,27E-05
AT1G65870	108,9069124	-1,077316911	0,239154218	-4,504695427	6,65E-06	9,04E-05			AT5G05340	21,43539852	-2,628386284	0,68863417	-3,81681072	0,000135188	0,000466497
AT1G10530	30,54245961	-1,070539395	0,348540007	-3,071496447	0,002129887	0,014735301			AT5G39865	17,66619252	-2,625578362	0,634807408	-4,136023507	3,53E-05	0,000134586
AT3G24500	205,411634	-1,065235811	0,22542357	-4,7254855	2,30E-06	3,40E-05			AT1G10530	30,54245961	-2,622455693	0,488219606	-5,371467388	7,81E-08	4,22E-07
AT5G07580	282,1207474	-1,064293844	0,128543146	-8,27966231	1,24E-16	4,91E-15			AT3G62430	8,1250616	-2,621544387	0,83792221	-3,128625015	0,001756263	0,004888279
AT1G58520	1270,126805	-1,063409841	0,094673577	-11,23238267	2,83E-29	2,01E-27			AT4G37610	1200,093291	-2,620816396	0,124543034	-21,04346026	2,63E-98	1,75E-96
AT4G14090	1646,006878	-1,063390088	0,216350964	-4,91511601	8,87E-07	1,41E-05			AT2G03370	44,96592556	-2,619801059	0,461920074	-5,671546244	1,42E-08	8,32E-08
AT1G78270	53,45501385	-1,063112035	0,278510223	-3,817138282	0,000135009	0,001353255			AT2G04070	3,876535347	-2,619488499	1,139225872	-2,29935833	0,0214846	0,045293645
AT1G80520	42,26471236	-1,062299339	0,308768385	-3,44044077	0,000580768	0,004851811			AT1G77860	5,66915268	-2,618102317	1,145529056	-2,285496211	0,022283748	0,046724451
AT1G50055	63,57025268	-1,061498565	0,229787109	-4,619487003	3,85E-06	5,47E-05			AT1G27045	8,649691296	-2,615372376	0,895327992	-2,921133259	0,003487606	0,00908255
AT1G51640	40,90942468	-1,060524996	0,319041639	-3,32409587	0,000887057	0,006955941			AT2G46880	12,41955897	-2,614698754	0,799277424	-3,27132817	0,001070436	0,003133197
AT1G52880	146,6664047	-1,059357165	0,20647306	-5,130728255	2,89E-07	4,98E-06			AT3G25013	34,66060725	-2,614548824	0,450612029	-5,802217108	6,54E-09	3,96E-08
AT1G01250	76,59091976	-1,058911195	0,265549221	-3,987626821	6,67E-05	0,000719296			AT1G09812	24,14521859	-2,612953619	0,487675491	-5,357976088	8,42E-08	4,54E-07
AT5G08350	165,3765941	-1,056833555	0,166183659	-6,359431244	2,03E-10	5,15E-09			AT2G41342	6,564980715	-2,611732247	0,898781457	-2,905859068	0,003662464	0,009480082
AT1G05640	36,43992283	-1,056784265	0,397078262	-2,661400447	0,007781635	0,042812239			AT1G43800	68,76283542	-2,604296362	0,412322645	-6,316161377	2,68E-10	1,85E-09
AT1G52342	419,2465885	-1,0527342	0,127187902	-8,276999462	1,26E-16	5,01E-15			AT1G14630	44,41575086	-2,598036327	0,364929338	-7,119286004	1,08E-12	8,92E-12
AT1G27360	230,1118844	-1,052670712	0,148650835	-7,081498831	1,43E-12	4,34E-11			AT4G09432	31,21627695	-2,593723409	0,510403087	-5,081715753	3,74E-07	1,87E-06
AT5G03830	129,5315542	-1,050338231	0,218679828	-4,803086964	1,56E-06	2,37E-05			AT1G26420	10,32333426	-2,592477555	0,794920011	-3,261306194	0,001109002	0,00323478
AT5G54170	815,0214278	-1,05007782	0,083739928	-12,53975064	4,52E-36	4,01E-34			AT4G32480	947,1501886	-2,59197695	0,1149405	-22,55059743	1,32E-112	1,06E-110
AT4G15440	89,58640273	-1,047867911	0,239150432	-4,381626671	1,18E-05	0,000151588			AT3G26490	72,74599563	-2,590824102	0,309507031	-8,370808562	5,72E-17	6,02E-16
AT1G66540	70,32274739	-1,040325603	0,203916151	-5,101732246	3,37E-07	5,76E-06			AT2G41940	156,4908054	-2,590523199	0,21485499	-12,05707718	1,78E-33	3,53E-32
AT2G36792	151,7908789	-1,038562563	0,172148303	-6,032952663	1,61E-09	3,66E-08			AT4G34510	15,91965678	-2,588889266	0,667068481	-3,880994742	0,00010403	0,000366699
AT1G70360	37,44148172	-1,03715485	0,358165334	-2,895743258	0,003782617	0,02388338			AT2G28710	23,09373099	-2,581718111	0,455413311	-5,668956194	1,44E-08	8,43E-08
AT3G03820	93,62291185	-1,036805305	0,218474731	-4,745653187	2,08E-06	3,08E-05			AT4G39510	426,3599533	-2,581584402	0,132815986	-19,43730177	3,73E-84	2,05E-82
AT1G76960	103,0683333	-1,036382467	0,244083315	-4,246019306	2,18E-05	0,000266242			AT2G36800	485,3100732	-2,57822424	0,160511778	-16,06252367	4,67E-58	1,63E-56
AT3G61350	65,09411976	-1,034609488	0,231495761	-4,469237296	7,85E-06	0,000104525			AT3G54780	64,83806132	-2,577211679	0,349196432	-7,380406684	1,58E-13	1,37E-12
AT3G10525	366,2244563	-1,031061473	0,127327851	-8,097690065	5,60E-16	2,13E-14			AT1G07900	24,50277326	-2,576342737	0,594832211	-4,331209186	1,48E-05	6,00E-05
AT3G25013	34,66060725	-1,030965417	0,34872109	-2,956418316	0,003112347	0,020273716			AT1G48660	19,82446083	-2,574559638	0,723053973	-3,560674215	0,000369904	0,001184645
AT3G06070	766,6272432	-1,030850706	0,122014955	-8,448560282	2,95E-17	1,21E-15			AT5G16340	25,3488833	-2,570216089	0,569391917	-4,513966592	6,36E-06	2,72E-05
AT4G33040	269,5387513	-1,028143026	0,165822908	-6,200247239	5,64E-10	1,37E-08			AT1G66840	270,5158483	-2,570094769	0,166039337	-15,47883061	4,82E-54	1,57E-52
AT5G03110	65,36148341	-1,025298868	0,256619281	-3,995408545	6,46E-05	0,00069974			AT5G05250	721,4155451	-2,569343223	0,336297062	-7,640100124	2,17E-14	1,99E-13
AT5G07990	1004,055245	-1,024422663	0,150049921	-6,827212263	8,66E-12	2,47E-10			AT5G39860	37,24290962	-2,56885742	0,353568348	-7,265518624	3,72E-13	3,15E-12
AT5G60100	114,8909766	-1,024141102	0,391825672	-2,613767231	0,008955002	0,047836393			AT5G02760	206,2799401	-2,566408089	0,201711742	-12,72314672	4,40E-37	9,61E-36
AT4G33560	46,08088993	-1,022459648	0,322980117	-3,165704615	0,001547078	0,011227354			AT3G56400	416,4576275	-2,56573134	0,175031035	-14,65872229	1,18E-48	3,47E-47
AT3G59010	54,34904658	-1,022235787	0,263129473	-3,884915568	0,000102365	0,001056003			AT2G08650	68,84542876	-2,564483301	0,33908209	-7,563016091	3,94E-14	3,55E-13
AT2G15050	701,1557155	-1,018536468	0,098290757	-10,36248472	3,67E-25	2,20E-23			AT3G28420	21,81799886	-2,563796748	0,559076981	-4,585766958	4,52E-06	1,97E-05
AT3G45420	158,3928539	-1,013355793	0,252719233	-4,009808755	6,08E-05	0,000661894			AT2G41240	1478,75774	-2,563781116	0,404395913	-6,339779989	2,30E-10	1,59E-09
AT5G40470	148,7003624	-1,01006285	0,182799978	-5,525508592	3,29E-08	6,50E-07			AT4G33660	167,8602725	-2,562334161	0,179789986	-14,25181805	4,37E-46	1,21E-44
AT5G52630	41,75321368	-1,010060136	0,329956903	-3,061188071	0,002204606	0,015180239			AT5G41740	561,4636856	-2,555530822	0,169082454	-15,11411004	1,31E-51	4,05E-50
AT5G10990	29,87185135	-1,004610052	0,369128718	-2,721571101	0,006497241	0,037071141			AT2G36792	151,7908789	-2,554283776	0,217274009	-11,75604847	6,57E-32	1,24E-30
AT1G72240	48,16682761	-1,002399955	0,286534649	-3,498355113	0,000468137	0,004025341			AT1G63330	5,95376799	-2,552386204	1,115846802	-2,287398413	0,022172579	0,046531563
AT2G42330	612,8001155	-1,001096791	0,126249234	-7,929527633	2,20E-15	8,05E-14			AT4G28270	347,1877442	-2,551718393	0,160992972	-15,84987448	1,41E-56	4,81E-55
AT4G17250	236,6415324	-0,994724485	0,12959327	-7,675741861	1,64E-14	5,77E-13			AT5G25190	118,9142996	-2,546511666	0,227662204	-11,18548279	4,80E-29	8,28E-28
AT4G02420	126,4669549	-0,994357023	0,193415761	-5,141034108	2,73E-07	4,75E-06			AT2G38220	4,185502141	-2,544619338	1,055999271	-2,409679066	0,015966559	0,034980773
AT4G14540	299,6598477	-0,994099275	0,113387276	-8,76729128	1,83E-18	8,07E-17			AT4G01460	150,6582986	-2,543691356	0,195327441	-13,02270353	9,09E-39	2,09E-37
AT3G43190	217,6636381	-0,993035969	0,216271153	-4,591624711	4,40E-06	6,19E-05			AT5G51190	534,2339911	-2,541273339	0,143228144	-17,74283507	1,96E-70	8,58E-69
AT4G39675	56,3357143	-0,990425101	0,28856471	-3,432246102	0,000598604	0,004982796			AT3G23110	66,34914182	-2,538214626	0,461078376	-5,504952646	3,69E-08	2,07E-07
AT5G43403	48,13518257	-0,98667086	0,322850879	-3,05611948	0,002242219	0,015385416			AT1G63600	33,24090436	-2,537193284	0,596172597	-4,255803263	2,08E-05	8,23E-05
AT5G05390	45,71175245	-0,985405063	0,319149784	-3,087594326	0,002017837	0,014054659			AT3G23730	248,3119781	-2,536710659	0,172966129	-14,66593878	1,07E-48	3,13E-47
AT5G07700	39,37102337	-0,984937152	0,370904219	-2,655502692	0,00791903	0,043441372			AT5G45960	29,2068313	-2,53522741	0,466280044	-5,437134705	5,41E-08	2,98E-07
AT4G02810	47,64227143	-0,984604117	0,359727996	-2,737079485	0,006198731	0,035682926			AT1G68330	51,24662007	-2,531723476	0,344582579	-7,347218438	2,02E-13	1,74E-12
AT1G08250	224,9071683	-0,984584362	0,174054262	-5,656766749	1,54E-08	3,17E-07			AT2G25200	105,5177902	-2,515643394	0,245553351	-10,2447936	1,25E-24	1,86E-23
AT5G40800	66,0655451	-0,984487825	0,312392249	-3,15144767	0,001624633	0,011690225			AT4G01080	177,9677326	-2,515197306	0,240823747	-10,44414157	1,56E-25	2,39E-24
AT5G28442	24,06776678	-0,982130982	0,377363478	-2,602612703	0,00925164	0,04895903			AT5G58280	7,229125092	-2,514282703	0,850510674	-2,956203583	0,003114514	0,008208255
AT2G43620	99,88910981	-0,979349232	0,328695575	-2,979502332	0,00288717	0,019031601			AT4G31408	42,71800122	-2,507633081	0,637184991	-3,935486735	8,30E-05	0,000297066
AT5G18670	1453,635851	-0,977223471	0,081925068	-11,92825956	8,43E-33	6,76E-31			AT1G77138	6,425425629	-2,498286979	1,014589059	-2,462363413	0,013802473	0,030718481
AT3G02040	887,7127449	-0,975049106	0,256013266	-3,8085882	0,000139762	0,001392271			AT1G07485	10,98426459	-2,498182929	0,933830643	-2,675199134	0,007468487	0,017879322
AT3G60490	56,34700474	-0,975007449	0,267447808	-3,645598948	0,00026677	0,002480531			AT5G11930	32,24683298	-2,494022812	0,487735847	-5,113470391	3,16E-07	1,60E-06
AT3G18800	80,7368763	-0,970033946	0,204238384	-4,749518327	2,04E-06	3,03E-05			AT4G23810	49,1922455	-2,488389939	0,397185357	-6,265059612	3,73E-10	2,54E-09
AT1G03990	128,9318108	-0,969550932	0,294686109	-3,290114133	0,001001468	0,007735131			AT2G19650	173,2530572	-2,487262183	0,203003394	-12,25231822	1,63E-34	3,32E-33
AT1G35430	50,15758909	-0,966333347	0,243022469	-3,976312765	7,00E-05	0,000750085			AT1G10657	162,0569893	-2,481809281	0,186132009	-13,33359748	1,48E-40	3,56E-39
AT1G25098	6571,88472	-0,965115662	0,079052378	-12,20855953	2,80E-34	2,35E-32			AT2G30230	215,1223505	-2,480212935	0,209774226	-11,82324911	2,96E-32	5,65E-31
AT1G12030	414,0746514	-0,964208509	0,368907025	-2,613689749	0,008957033	0,047836393			AT4G14380	12,58323172	-2,478650732	0,737798728	-3,35952156	0,000780776	0,002351056
AT2G21080	93,30324283	-0,961298237	0,207003652	-4,643870911	3,42E-06	4,92E-05			AT1G67910	153,2983523	-2,477750672	0,300271227	-8,251708612	1,56E-16	1,61E-15
AT2G28120	77,66415534	-0,961208623	0,217305395	-4,423307677	9,72E-06	0,000127182			AT1G49010	197,6230238	-2,470687238	0,200674484	-12,31191521	7,81E-35	1,61E-33
AT3G18490	4818,243116	-0,960352883	0,06528344	-14,71051275	5,52E-49	7,30E-47			AT2G20670	2567,440294	-2,460456593	0,090590672	-27,16015383	1,92E-162	2,56E-160
AT5G28910	52,4500367	-0,958964331	0,287305879	-3,337781794	0,0008445	0,006668458			AT1G68780	258,6264763	-2,458222453	0,178959979	-13,73615751	6,17E-43	1,59E-41
AT5G40960	61,388609	-0,956235443	0,264591095	-3,614012193	0,000301495	0,00275029			AT1G70230	261,6359141	-2,456726152	0,158293807	-15,52003955	2,54E-54	8,31E-53
AT5G51910	80,51808288	-0,955488004	0,219743308	-4,348200693	1,37E-05	0,000174941			AT5G04530	735,2731807	-2,456242172	0,103206691	-23,79925323	3,40E-125	3,13E-123
AT2G40610	811,8302958	-0,955161205	0,128775279	-7,417271498	1,20E-13	3,93E-12			AT5G42780	49,64905863	-2,430810965	0,34159397	-7,11608278	1,11E-12	9,13E-12
AT1G36940	50,35693504	-0,951556789	0,285971031	-3,327458678	0,00087642	0,006889245			AT2G24250	39,80887863	-2,428134233	0,360107043	-6,742812387	1,55E-11	1,18E-10
AT1G31320	86,38230328	-0,948911115	0,185039045	-5,128166952	2,93E-07	5,05E-06			AT1G64450	80,25833613	-2,427517004	0,32665994	-7,431327532	1,08E-13	9,43E-13
AT3G48460	481,1077652	-0,945745351	0,120867466	-7,824647814	5,09E-15	1,84E-13			AT2G34620	773,3905864	-2,421905037	0,112762063	-21,47801278	2,50E-102	1,75E-100
AT1G24580	447,1172221	-0,945735856	0,324375192	-2,915561609	0,00355049	0,022626123			AT2G29350	41,23026549	-2,418542317	0,504170058	-4,797076464	1,61E-06	7,47E-06
AT1G68238	91,23210672	-0,945170186	0,25112564	-3,763734305	0,000167395	0,001636548			AT2G25770	8,423221759	-2,417541039	0,999141247	-2,419618894	0,015536781	0,034128419
AT5G28030	60,01981882	-0,944760821	0,272299607	-3,469563657	0,000521305	0,004423658			AT1G66190	112,5611942	-2,414940404	0,224962541	-10,73485566	6,98E-27	1,12E-25
AT2G34925	27,85271508	-0,944000075	0,35150555	-2,685590813	0,00724017	0,040474138			AT4G04610	2823,940239	-2,413271003	0,079696236	-30,28086548	2,05E-201	3,65E-199
AT4G04610	2823,940239	-0,943470857	0,075827934	-12,44225988	1,54E-35	1,35E-33			AT4G27280	1276,905245	-2,409706158	0,127892237	-18,84169218	3,44E-79	1,76E-77
AT5G43790	87,53845663	-0,941001998	0,244288936	-3,852004153	0,000117155	0,001191726			AT4G38860	297,8094451	-2,409230281	0,168800385	-14,27265871	3,24E-46	9,03E-45
AT5G23930	38,65694545	-0,932883754	0,321324409	-2,903245841	0,003693166	0,02343406			AT1G03440	220,6863145	-2,403222032	0,151405007	-15,87280426	9,78E-57	3,35E-55
AT3G45230	112,374365	-0,932728195	0,197738212	-4,716985063	2,39E-06	3,53E-05			AT1G68238	91,23210672	-2,401954799	0,278138796	-8,6358136	5,83E-18	6,46E-17
AT1G19670	409,1400955	-0,93172366	0,104735123	-8,896000069	5,79E-19	2,62E-17			AT4G23720	12,21289392	-2,395347824	0,635606657	-3,768600907	0,000164165	0,000557644
AT2G24250	39,80887863	-0,931071868	0,280227731	-3,322554356	0,000891973	0,006987224			AT2G23180	121,8746533	-2,393071778	0,247419767	-9,672112315	3,96E-22	5,25E-21
AT2G36630	387,2297936	-0,928228817	0,139305605	-6,663255346	2,68E-11	7,33E-10			AT1G17250	8,887046619	-2,391360589	0,79851838	-2,994747082	0,002746725	0,007333785
AT5G67160	80,44690802	-0,928054594	0,239793702	-3,870220887	0,000108737	0,001113604			AT4G35783	19,14987464	-2,375211275	0,476341362	-4,986363694	6,15E-07	3,01E-06
AT1G77120	5497,937922	-0,921948458	0,099494407	-9,26633448	1,93E-20	9,47E-19			AT3G56360	1869,576231	-2,375149757	0,19056932	-12,4634425	1,18E-35	2,49E-34
AT5G41170	47,73093414	-0,921362374	0,28969003	-3,180511167	0,001470155	0,010749616			AT1G16390	149,0122905	-2,373068599	0,224249509	-10,58226889	3,60E-26	5,63E-25
AT3G04160	393,8960501	-0,921235698	0,147670733	-6,238444659	4,42E-10	1,08E-08			AT3G46530	841,001603	-2,368450374	0,117133979	-20,22001125	6,53E-91	3,92E-89
AT3G26230	55,47002523	-0,921207208	0,248369091	-3,709025166	0,000208059	0,001987072			AT3G20865	7,263138719	-2,36618665	0,819836516	-2,886168894	0,003899628	0,010025147
AT3G29100	48,63932261	-0,919972524	0,306290107	-3,003598555	0,002668071	0,017831543			AT1G54215	7,422068188	-2,365625453	0,885024132	-2,672950225	0,007518741	0,017984401
AT5G23410	132,5696457	-0,917838548	0,198595415	-4,621650234	3,81E-06	5,43E-05			AT5G18300	8,552781431	-2,365124411	0,769582762	-3,07325544	0,002117372	0,005794278
AT4G19820	38,68334461	-0,916554213	0,273430082	-3,352060634	0,000802124	0,006382857			AT1G31320	86,38230328	-2,365004278	0,233267993	-10,13857171	3,73E-24	5,40E-23
AT5G41460	409,1219058	-0,916137498	0,126945718	-7,216765656	5,32E-13	1,69E-11			AT3G50190	10,30183116	-2,362231305	0,768915716	-3,072158958	0,002125165	0,005811388
AT4G15550	512,4226582	-0,915372087	0,127291647	-7,191140277	6,43E-13	2,03E-11			AT5G13090	292,4882446	-2,353700052	0,158508069	-14,84908665	7,05E-50	2,11E-48
AT5G02760	206,2799401	-0,914896909	0,180548312	-5,067324649	4,03E-07	6,84E-06			AT4G13577	7,18290215	-2,338511497	0,79526696	-2,940536468	0,003276444	0,008589987
AT5G19060	33,06353304	-0,912924501	0,348636581	-2,618556257	0,008830273	0,04731579			AT1G05450	31,95654669	-2,333543713	0,490269283	-4,75971837	1,94E-06	8,91E-06
AT2G37035	194,3146183	-0,912758806	0,15927654	-5,730654388	1,00E-08	2,09E-07			AT1G77765	10,64039796	-2,331724081	0,70432235	-3,310592206	0,000930988	0,002761109
AT5G49700	182,0305645	-0,912654077	0,150892209	-6,048384376	1,46E-09	3,35E-08			AT4G08040	159,6055033	-2,329719186	0,240975467	-9,667868764	4,13E-22	5,47E-21
AT5G24155	284,199395	-0,911562325	0,182508773	-4,994621964	5,90E-07	9,71E-06			AT1G77855	45,23237384	-2,328759345	0,395392134	-5,889746271	3,87E-09	2,39E-08
AT5G15210	241,2997766	-0,911293692	0,129689279	-7,026746534	2,11E-12	6,33E-11			AT5G42750	122,0387847	-2,328393277	0,223005591	-10,44096369	1,61E-25	2,47E-24
AT2G01410	227,1912466	-0,910925777	0,130662524	-6,971591768	3,13E-12	9,27E-11			AT2G41510	25,4851675	-2,327509536	0,486406982	-4,785107169	1,71E-06	7,90E-06
AT1G48745	106,3570555	-0,909754632	0,199948329	-4,54994866	5,37E-06	7,42E-05			AT5G56840	27,06154513	-2,325860668	0,405075908	-5,741789681	9,37E-09	5,59E-08
AT1G45191	551,9653501	-0,906965248	0,132962448	-6,821213514	9,03E-12	2,57E-10			AT2G41905	26,6101948	-2,317366901	0,499243914	-4,641752929	3,45E-06	1,53E-05
AT5G59220	756,5510032	-0,905156872	0,305059649	-2,96714716	0,003005771	0,019698594			AT1G07795	5,762568517	-2,316411555	0,936530516	-2,473396772	0,013383546	0,02988019
AT3G55110	110,6140783	-0,904094534	0,194498487	-4,648337112	3,35E-06	4,82E-05			AT3G27025	23,2396763	-2,309936977	0,614140178	-3,761253635	0,000169064	0,000572736
AT5G61600	695,6020839	-0,902714972	0,13514169	-6,679766764	2,39E-11	6,59E-10			AT5G64190	30,61090882	-2,308393684	0,484583997	-4,763660584	1,90E-06	8,74E-06
AT3G63440	97,74884805	-0,900132227	0,220139224	-4,088922497	4,33E-05	0,000491202			AT1G32780	81,46589362	-2,307212125	0,254111226	-9,079536395	1,09E-19	1,31E-18
AT2G34620	773,3905864	-0,89758018	0,105129691	-8,537837167	1,37E-17	5,75E-16			AT5G25970	13,27995917	-2,306996725	0,622990393	-3,703101606	0,00021298	0,000711599
AT1G45010	181,6712721	-0,896472199	0,138463622	-6,474424008	9,52E-11	2,48E-09			AT1G56650	317,3138346	-2,303208252	0,225922196	-10,19469663	2,09E-24	3,07E-23
AT2G31160	91,09655421	-0,895555331	0,211292269	-4,23846711	2,25E-05	0,000274022			AT3G10525	366,2244563	-2,294597368	0,141175519	-16,2535076	2,11E-59	7,55E-58
AT5G17860	461,8223722	-0,894428783	0,205950596	-4,342928841	1,41E-05	0,000178791			AT5G10970	32,43075602	-2,281639035	0,477257355	-4,780731009	1,75E-06	8,07E-06
AT5G10610	142,3042089	-0,892450085	0,20023402	-4,457035242	8,31E-06	0,000110264			AT5G46915	7,734455958	-2,280285544	0,971440021	-2,347325101	0,018908748	0,04050877
AT5G17600	167,7415981	-0,890501047	0,192619426	-4,62311132	3,78E-06	5,39E-05			AT1G22370	214,9351659	-2,279287529	0,226177806	-10,07741461	6,95E-24	9,96E-23
AT4G13110	139,62628	-0,889627632	0,198072124	-4,491432797	7,07E-06	9,50E-05			AT3G56980	1091,006935	-2,276005244	0,333196239	-6,830825127	8,44E-12	6,53E-11
AT5G47610	192,0379924	-0,888622872	0,128872999	-6,895337897	5,37E-12	1,55E-10			AT5G64667	17,44759892	-2,27256956	0,515340758	-4,409838587	1,03E-05	4,29E-05
AT2G28410	135,5279224	-0,888218026	0,193521914	-4,589754235	4,44E-06	6,24E-05			AT1G63710	26,8975649	-2,272550394	0,521334672	-4,359100814	1,31E-05	5,33E-05
AT5G41920	98,39286028	-0,886980439	0,195061394	-4,547186001	5,44E-06	7,51E-05			AT4G12970	157,7937567	-2,270718872	0,189535259	-11,98045622	4,50E-33	8,80E-32
AT4G00270	268,1586053	-0,886823358	0,144931614	-6,118908986	9,42E-10	2,22E-08			AT4G01915	93,02837864	-2,268843754	0,256458265	-8,846834209	9,00E-19	1,04E-17
AT4G25780	91,30007289	-0,886055383	0,193348391	-4,582688163	4,59E-06	6,43E-05			AT1G66230	111,5163941	-2,26718701	0,213109963	-10,63857823	1,97E-26	3,11E-25
AT1G72510	1431,674433	-0,883547299	0,077786972	-11,35855118	6,73E-30	4,94E-28			AT4G18220	229,2667377	-2,265429977	0,159052026	-14,24332672	4,93E-46	1,37E-44
AT5G04660	74,45643086	-0,882549297	0,251971937	-3,502569796	0,000460793	0,00397276			AT1G61930	76,56544603	-2,26240687	0,368044451	-6,14710224	7,89E-10	5,22E-09
AT5G40210	36,42916163	-0,881959851	0,315229413	-2,797834895	0,00514464	0,030741468			AT1G18745	56,02095993	-2,259279157	0,309657774	-7,2960518	2,96E-13	2,53E-12
AT1G14640	188,1319122	-0,881464608	0,191404686	-4,605240492	4,12E-06	5,82E-05			AT5G40380	359,114548	-2,258105015	0,153556138	-14,70540379	5,95E-49	1,76E-47
AT5G23680	161,1641014	-0,880823987	0,156051529	-5,64444317	1,66E-08	3,38E-07			AT1G23465	9,297976983	-2,256706915	0,812330861	-2,778063746	0,005468389	0,013541086
AT2G33380	511,8791303	-0,880637099	0,185431769	-4,749116633	2,04E-06	3,04E-05			AT5G40790	35,94651639	-2,25613512	0,684793375	-3,29462171	0,000985543	0,002909177
AT1G74810	1124,698952	-0,880215138	0,270161012	-3,258113124	0,001121557	0,008508713			AT4G13540	41,24701567	-2,253661189	0,352315079	-6,396720776	1,59E-10	1,12E-09
AT5G18010	46,25877073	-0,879454934	0,325735954	-2,699901321	0,006936005	0,039101229			AT4G09920	10,50219499	-2,252931322	0,770322651	-2,924659323	0,003448335	0,008990629
AT1G34640	78,39747048	-0,878547178	0,217092477	-4,046879882	5,19E-05	0,000579138			AT1G29600	66,39813948	-2,250697776	0,244010893	-9,223759451	2,87E-20	3,51E-19
AT3G28140	165,6664529	-0,87799569	0,194211854	-4,520814118	6,16E-06	8,41E-05			AT2G34925	27,85271508	-2,249834569	0,439013929	-5,124745302	2,98E-07	1,51E-06
AT4G37370	110,8803448	-0,877729036	0,248663243	-3,529790036	0,00041589	0,003651381			AT2G45210	93,78342336	-2,249594542	0,253355238	-8,879210719	6,73E-19	7,81E-18
AT3G13784	108,6471846	-0,87465975	0,283865225	-3,081250086	0,002061334	0,014322349			AT1G25440	1584,525109	-2,248564873	0,109432114	-20,5475778	8,09E-94	5,06E-92
AT1G71180	108,942019	-0,87423525	0,214280611	-4,079861668	4,51E-05	0,00050947			AT2G40435	66,76485868	-2,244986542	0,32332649	-6,943404299	3,83E-12	3,04E-11
AT3G22540	40,35831209	-0,872791024	0,289644503	-3,0133181	0,002584079	0,01731111			AT5G57780	92,8693499	-2,24495679	0,274720219	-8,171793091	3,04E-16	3,08E-15
AT5G58770	403,5502467	-0,872316592	0,117687255	-7,412158547	1,24E-13	4,07E-12			AT1G11700	486,2578328	-2,238771943	0,180088134	-12,431535	1,76E-35	3,69E-34
AT1G65370	317,8301542	-0,872007942	0,139241137	-6,262574112	3,79E-10	9,36E-09			AT1G55910	241,6668535	-2,235985894	0,170432041	-13,11951599	2,55E-39	5,93E-38
AT4G00590	77,24337741	-0,871364575	0,197488522	-4,412228951	1,02E-05	0,000133176			AT3G13898	5,068848444	-2,235528096	0,920718403	-2,428025866	0,015181261	0,03343513
AT2G20670	2567,440294	-0,870919422	0,087455997	-9,958372797	2,32E-23	1,28E-21			AT3G32040	32,87661495	-2,234799974	0,410517496	-5,443860476	5,21E-08	2,87E-07
AT2G46690	368,2458137	-0,868126055	0,120635659	-7,196264037	6,19E-13	1,96E-11			AT1G18590	484,896327	-2,234473068	0,106609757	-20,95936743	1,54E-97	1,02E-95
AT2G25680	50,67741026	-0,867120925	0,323242572	-2,682570301	0,007305879	0,040789958			AT1G26210	126,9314576	-2,231245703	0,18623946	-11,9805207	4,49E-33	8,80E-32
AT1G62560	689,44747	-0,866923897	0,090865195	-9,54076964	1,42E-21	7,24E-20			AT1G34640	78,39747048	-2,231123156	0,26044245	-8,566664757	1,07E-17	1,17E-16
AT4G02430	482,8852975	-0,865707599	0,15223438	-5,686676019	1,30E-08	2,70E-07			AT1G49780	319,8183681	-2,230149187	0,153062626	-14,57017465	4,35E-48	1,26E-46
AT2G20500	53,66827131	-0,864724695	0,260504215	-3,31942688	0,000902024	0,007048875			AT2G46160	48,10898593	-2,229866553	0,412081212	-5,411230809	6,26E-08	3,42E-07
AT4G38940	128,030565	-0,863658892	0,191882545	-4,500976836	6,76E-06	9,17E-05			AT1G34540	21,85836664	-2,227555805	0,721009989	-3,089493682	0,00200498	0,005521443
AT1G19397	152,6623698	-0,862410897	0,231237244	-3,729550152	0,000191822	0,001842712			AT5G47000	25,79079441	-2,224954924	0,51225619	-4,343441751	1,40E-05	5,70E-05
AT4G00165	206,4695461	-0,860585522	0,176851995	-4,866134084	1,14E-06	1,78E-05			AT1G68870	23,49726178	-2,223418452	0,44414184	-5,006099974	5,55E-07	2,72E-06
AT1G32900	5491,660465	-0,858350313	0,073709932	-11,64497497	2,43E-31	1,89E-29			AT1G52990	26,67480145	-2,222126601	0,773646696	-2,872275695	0,004075273	0,010426256
AT5G46690	115,787854	-0,856788707	0,165968983	-5,162342326	2,44E-07	4,28E-06			AT1G72720	9,11110087	-2,220378309	0,773830917	-2,869332641	0,00411339	0,010510189
AT4G17500	331,1395489	-0,855116931	0,163101618	-5,242847615	1,58E-07	2,84E-06			AT2G24150	556,3954207	-2,211574565	0,121010297	-18,27592053	1,29E-74	6,19E-73
AT5G15120	59,44418304	-0,85445736	0,243902577	-3,503273195	0,000459578	0,003965305			AT3G18710	189,9887841	-2,208952985	0,190262601	-11,61002198	3,67E-31	6,74E-30
AT4G08700	149,3459201	-0,854313539	0,173931715	-4,911775508	9,03E-07	1,43E-05			AT1G21910	393,0490184	-2,208897535	0,211545212	-10,44172785	1,60E-25	2,45E-24
AT2G41180	282,2479379	-0,853082815	0,156723232	-5,443244127	5,23E-08	1,01E-06			AT1G70450	5,375057214	-2,208402474	0,958263301	-2,304588385	0,021189637	0,044767759
AT2G23290	276,4577522	-0,853033492	0,140136377	-6,087166748	1,15E-09	2,68E-08			AT5G50335	47,18171466	-2,203301615	0,379983751	-5,798410089	6,69E-09	4,05E-08
AT3G17790	1033,972269	-0,849433099	0,324279344	-2,619448673	0,008807203	0,047214536			AT4G26790	142,8407515	-2,200979753	0,22864926	-9,626008638	6,21E-22	8,17E-21
AT1G29460	106,0213864	-0,848035727	0,273851606	-3,096698021	0,001956891	0,013680701			AT5G36920	9,78559062	-2,200279571	0,725782658	-3,031595679	0,002432648	0,006580629
AT1G54050	95,6192644	-0,846958741	0,225641546	-3,753558486	0,000174342	0,001696402			AT5G16160	15,50177963	-2,194509798	0,614918817	-3,568779709	0,000358648	0,001151368
AT1G49010	197,6230238	-0,846211979	0,182532984	-4,635940103	3,55E-06	5,10E-05			AT5G15500	335,7014093	-2,192535412	0,344921691	-6,356617948	2,06E-10	1,44E-09
AT4G37610	1200,093291	-0,845828694	0,118949124	-7,110844239	1,15E-12	3,55E-11			AT2G03550	456,4835518	-2,192193664	0,129466039	-16,93257695	2,59E-64	1,03E-62
AT4G38860	297,8094451	-0,844440126	0,153536539	-5,499929399	3,80E-08	7,44E-07			AT3G60280	145,8189526	-2,180578071	0,294643115	-7,400743339	1,35E-13	1,18E-12
AT2G08650	68,84542876	-0,84384854	0,239718803	-3,520159999	0,000431287	0,003759921			AT1G56250	6,104708696	-2,180160269	0,907647591	-2,401989815	0,016306162	0,035607559
AT1G46264	114,0812944	-0,843648002	0,206173396	-4,091934344	4,28E-05	0,000486082			AT2G42290	96,17364181	-2,179498426	0,263976993	-8,25639538	1,50E-16	1,55E-15
AT3G14210	2340,33418	-0,841940493	0,133355979	-6,313481396	2,73E-10	6,86E-09			AT3G49700	37,87037727	-2,178865697	0,503738786	-4,325387992	1,52E-05	6,14E-05
AT1G15830	104,2433064	-0,841577444	0,224762569	-3,744295352	0,000180901	0,001748797			AT5G37210	10,5104113	-2,177248792	0,835072433	-2,607257412	0,009127072	0,021379348
AT5G55790	248,4090476	-0,841001699	0,15992427	-5,258749633	1,45E-07	2,62E-06			AT3G27027	37,02252938	-2,176058961	0,391064844	-5,564445375	2,63E-08	1,50E-07
AT3G23870	89,46213912	-0,840636843	0,254804305	-3,299146944	0,000969791	0,007513558			AT2G44080	196,6108949	-2,176044994	0,188210052	-11,56178948	6,44E-31	1,17E-29
AT1G12060	42,7836717	-0,839735093	0,278014576	-3,020471461	0,002523815	0,016992936			AT3G44800	6,674371872	-2,1697961	0,908288112	-2,388885279	0,016899578	0,036764993
AT3G61360	57,39741751	-0,839654513	0,297215924	-2,825065699	0,004727092	0,028693589			AT5G57790	100,0942331	-2,167964592	0,262542282	-8,257582644	1,49E-16	1,53E-15
AT2G36800	485,3100732	-0,839296714	0,14394621	-5,83062739	5,52E-09	1,19E-07			AT5G05390	45,71175245	-2,161817364	0,400864004	-5,392894707	6,93E-08	3,78E-07
AT1G18590	484,896327	-0,838847775	0,090047507	-9,315613496	1,21E-20	6,04E-19			AT5G46780	291,7171519	-2,160631878	0,159175753	-13,57387564	5,72E-42	1,43E-40
AT5G57230	80,38435563	-0,837799578	0,20869798	-4,014411532	5,96E-05	0,000650991			AT2G28200	228,7612744	-2,158809778	0,194307895	-11,11025252	1,12E-28	1,90E-27
AT4G00050	617,7159637	-0,83722383	0,097222188	-8,611448139	7,21E-18	3,08E-16			AT2G46130	13,69821257	-2,156602758	0,579348281	-3,722463373	0,000197289	0,000662598
AT5G25280	6826,511738	-0,83606133	0,096066059	-8,702983534	3,23E-18	1,41E-16			AT4G29310	218,0758345	-2,15393228	0,159984595	-13,46337304	2,57E-41	6,31E-40
AT3G02370	50,22802125	-0,835863507	0,302139583	-2,766481305	0,005666483	0,033203836			AT1G05835	107,1514697	-2,152722645	0,220910166	-9,744787608	1,94E-22	2,61E-21
AT5G10930	568,3293966	-0,83390336	0,14286923	-5,836829683	5,32E-09	1,15E-07			AT1G17990	170,7858918	-2,150990925	0,418123243	-5,144394533	2,68E-07	1,37E-06
AT3G50060	877,2095358	-0,833550977	0,113115803	-7,369005494	1,72E-13	5,59E-12			AT2G44230	747,7933495	-2,148869533	0,10635041	-20,2055595	8,75E-91	5,23E-89
AT1G70260	111,2147159	-0,832717065	0,198529673	-4,194421169	2,74E-05	0,000325735			AT1G64670	286,1599684	-2,147790518	0,135625324	-15,83620562	1,75E-56	5,96E-55
AT3G49900	56,58713251	-0,832337542	0,305353433	-2,725816882	0,006414257	0,036671656			AT1G54940	28,80410786	-2,146166519	0,55070215	-3,897145705	9,73E-05	0,00034465
AT4G26795	44,5378317	-0,831990632	0,265120704	-3,138157905	0,001700133	0,012133155			AT4G12690	109,0330947	-2,143606363	0,237826924	-9,013303989	2,00E-19	2,37E-18
AT1G49470	228,5472161	-0,831505575	0,171613188	-4,845231212	1,26E-06	1,96E-05			AT4G11845	20,78767402	-2,141007845	0,469536716	-4,559830517	5,12E-06	2,22E-05
AT5G50760	254,0925119	-0,831223221	0,1745795	-4,761287662	1,92E-06	2,87E-05			AT5G20670	26,73170596	-2,140828897	0,436455038	-4,905038803	9,34E-07	4,46E-06
AT5G11550	244,621321	-0,830657245	0,164121922	-5,061220542	4,17E-07	7,02E-06			AT3G08870	58,82200497	-2,140688472	0,331853598	-6,450701412	1,11E-10	7,94E-10
AT5G18390	77,83138113	-0,83001669	0,206498745	-4,019475711	5,83E-05	0,000639627			AT1G71015	31,32340101	-2,136312078	0,432160398	-4,943331429	7,68E-07	3,70E-06
AT1G64670	286,1599684	-0,826849651	0,115931745	-7,132210883	9,88E-13	3,07E-11			AT1G18990	13,96676926	-2,134162287	0,634079622	-3,365763876	0,00076332	0,002305553
AT2G41940	156,4908054	-0,826310474	0,176385604	-4,684682058	2,80E-06	4,10E-05			AT5G37300	6,56004309	-2,134005642	0,8821548	-2,419082956	0,015559691	0,034169066
AT1G70470	71,55578317	-0,825811188	0,272588242	-3,029518739	0,002449437	0,016551259			AT5G37670	13,6633813	-2,13236057	0,695971391	-3,063862392	0,002184994	0,00596346
AT3G63090	79,66461796	-0,821241249	0,224640123	-3,6558084	0,000256373	0,002396662			AT5G03140	303,5884621	-2,130935771	0,154633414	-13,78056471	3,34E-43	8,69E-42
AT3G01513	87,59090241	-0,820493505	0,242882791	-3,378145904	0,000729763	0,005902553			AT4G10020	11,52022657	-2,129426048	0,807145512	-2,638218284	0,008334292	0,019716269
AT1G70000	457,7030759	-0,819149055	0,125466793	-6,528811595	6,63E-11	1,75E-09			AT1G35140	905,1225836	-2,129296639	0,16956386	-12,55749099	3,62E-36	7,78E-35
AT3G56260	70,55283935	-0,818498323	0,288994956	-2,832223561	0,004622552	0,028185394			AT1G12030	414,0746514	-2,127972014	0,378257697	-5,625720321	1,85E-08	1,07E-07
AT1G56120	48,19944043	-0,818135605	0,293501507	-2,787500525	0,005311637	0,031522865			AT4G37990	5,592961322	-2,127183656	0,929381192	-2,288817197	0,022089976	0,046396948
AT2G33480	188,4342802	-0,817530378	0,154133159	-5,304052582	1,13E-07	2,08E-06			AT5G01540	35,12642466	-2,117314111	0,419013903	-5,053087964	4,35E-07	2,16E-06
AT2G02765	81,47930069	-0,816909322	0,230392412	-3,545730156	0,000391527	0,003461318			AT3G25795	70,94968605	-2,116615043	0,377528817	-5,60649929	2,06E-08	1,19E-07
AT3G18710	189,9887841	-0,815495064	0,162501791	-5,018375849	5,21E-07	8,66E-06			AT2G17040	74,91707061	-2,1152213	0,371603837	-5,692140635	1,25E-08	7,42E-08
AT2G03280	92,82620367	-0,814788486	0,197002232	-4,135935309	3,54E-05	0,000409113			AT4G09820	323,7166533	-2,114685575	0,201508933	-10,49425223	9,18E-26	1,42E-24
AT3G24890	52,46273883	-0,81355599	0,294730691	-2,760336865	0,005774179	0,033667332			AT1G48670	45,81306718	-2,113693787	0,385057012	-5,489300854	4,04E-08	2,26E-07
AT1G05560	736,4369936	-0,812080165	0,125696171	-6,460659535	1,04E-10	2,70E-09			AT1G12460	195,1263158	-2,111473586	0,156597755	-13,48342178	1,96E-41	4,83E-40
AT1G10657	162,0569893	-0,811646274	0,156786333	-5,176766735	2,26E-07	3,98E-06			AT4G36270	28,37726043	-2,109065322	0,370270399	-5,696013854	1,23E-08	7,26E-08
AT1G29357	377,6436661	-0,810511282	0,150076221	-5,400664259	6,64E-08	1,26E-06			AT3G19380	370,500292	-2,106887011	0,154131673	-13,66939686	1,55E-42	3,93E-41
AT1G69480	215,2615046	-0,810363575	0,188706268	-4,294311926	1,75E-05	0,000218062			AT1G17700	20,51360161	-2,105361455	0,452922554	-4,648391732	3,35E-06	1,48E-05
AT5G15010	79,56213283	-0,8101243	0,245057606	-3,305852496	0,000946879	0,007363784			AT2G36950	998,0219976	-2,102727555	0,110827694	-18,97294335	2,85E-80	1,49E-78
AT3G02020	1135,768853	-0,809078242	0,127150082	-6,363175128	1,98E-10	5,03E-09			AT2G21210	252,1978716	-2,102587242	0,160042105	-13,13771298	2,00E-39	4,68E-38
AT4G28270	347,1877442	-0,808884682	0,139422374	-5,801684893	6,57E-09	1,40E-07			AT3G17280	13,67499229	-2,095007869	0,654255468	-3,20212512	0,001364177	0,003898659
AT3G06740	137,0131484	-0,807864361	0,176089288	-4,587810934	4,48E-06	6,29E-05			AT1G72855	88,01947982	-2,094081506	0,252246963	-8,301711475	1,03E-16	1,07E-15
AT3G14760	59,58067789	-0,807219655	0,305858708	-2,639191348	0,008310406	0,045096261			AT1G72890	123,2173314	-2,0932305	0,209713036	-9,981403804	1,84E-23	2,59E-22
AT1G16750	305,9975848	-0,807150365	0,155591779	-5,18761576	2,13E-07	3,76E-06			AT5G23000	12,89572448	-2,09025699	0,610441893	-3,424170284	0,00061668	0,001893992
AT2G15980	40,81809273	-0,805404931	0,304422611	-2,645680384	0,008152681	0,044442914			AT5G04380	80,53620988	-2,088947017	0,451733078	-4,624295009	3,76E-06	1,66E-05
AT5G55380	78,88562146	-0,805250842	0,201723195	-3,991860433	6,56E-05	0,000708936			AT4G30400	188,5440387	-2,088751694	0,168213115	-12,41729393	2,11E-35	4,40E-34
AT5G14700	176,1765887	-0,805188442	0,180878	-4,45155541	8,53E-06	0,000112917			AT5G18340	15,61673814	-2,086747145	0,652251225	-3,199299696	0,001377619	0,003931114
AT4G26790	142,8407515	-0,804861879	0,196856798	-4,088565335	4,34E-05	0,000491507			AT3G46550	352,4420413	-2,082995904	0,125021219	-16,66113891	2,51E-62	9,47E-61
AT4G27840	229,123001	-0,804717635	0,192911646	-4,171431075	3,03E-05	0,000354809			AT3G26230	55,47002523	-2,082457299	0,286376817	-7,271738418	3,55E-13	3,01E-12
AT3G47510	198,6066454	-0,804235213	0,181978932	-4,419386381	9,90E-06	0,000129064			AT2G20180	535,5015874	-2,081196786	0,12311485	-16,9045146	4,17E-64	1,65E-62
AT1G23120	84,80443698	-0,802332765	0,251457011	-3,190735317	0,001419112	0,010438854			AT5G59920	274,1027783	-2,080511764	0,147659539	-14,08992451	4,38E-45	1,19E-43
AT1G47560	54,31790722	-0,800688556	0,248439976	-3,22286521	0,001269153	0,00946031			AT4G14819	15,96981266	-2,078740444	0,500098466	-4,156662307	3,23E-05	0,000124035
AT5G56420	116,999024	-0,800463271	0,204804133	-3,908433184	9,29E-05	0,000968033			AT4G39940	1601,382763	-2,077838829	0,088718397	-23,42060839	2,64E-121	2,28E-119
AT1G77450	1361,793772	-0,800339133	0,213652533	-3,745984764	0,000179687	0,001742422			AT3G46540	524,2424805	-2,07617721	0,127814893	-16,2436251	2,48E-59	8,83E-58
AT3G04530	118,0106765	-0,799767546	0,255510053	-3,130082503	0,001747572	0,012405185			AT5G24155	284,199395	-2,075097741	0,210522023	-9,856915264	6,40E-23	8,79E-22
AT1G03440	220,6863145	-0,79915127	0,120141693	-6,651739719	2,90E-11	7,90E-10			AT3G15115	177,2701273	-2,074146621	0,175932095	-11,78947267	4,42E-32	8,39E-31
AT3G07870	338,7119016	-0,79870897	0,113148912	-7,058918695	1,68E-12	5,07E-11			AT5G39890	37,37859158	-2,072859796	0,372388942	-5,566383864	2,60E-08	1,48E-07
AT3G22470	62,62248131	-0,798560434	0,287753441	-2,775155118	0,005517538	0,032539468			AT2G43375	49,47696144	-2,070910373	0,444196653	-4,662147635	3,13E-06	1,39E-05
AT1G72920	340,2571248	-0,796795367	0,112863509	-7,059813881	1,67E-12	5,04E-11			AT1G59620	268,7080684	-2,067363228	0,169977263	-12,16258685	4,92E-34	9,89E-33
AT3G23610	64,00575312	-0,795753838	0,258143373	-3,082604166	0,002051979	0,01426611			AT1G53875	114,5132418	-2,064970042	0,211702756	-9,754100898	1,77E-22	2,39E-21
AT5G02950	91,87724589	-0,795524466	0,249074886	-3,19391682	0,001403566	0,010336218			AT5G27220	9,862822023	-2,062463849	0,891316497	-2,313952288	0,020670339	0,043822049
AT5G64510	40,52494215	-0,794985299	0,303647559	-2,618118526	0,008841609	0,047363084			AT5G24210	674,8478916	-2,059744385	0,149713324	-13,75792301	4,56E-43	1,18E-41
AT1G55910	241,6668535	-0,794451624	0,146394018	-5,426803869	5,74E-08	1,10E-06			AT3G44326	119,6820975	-2,055657593	0,277668952	-7,403267746	1,33E-13	1,16E-12
AT4G02005	167,1768599	-0,793582247	0,22371552	-3,547282933	0,000389226	0,003442325			AT4G23340	7,804705896	-2,055063284	0,8300487	-2,47583459	0,013292515	0,029700401
AT5G58530	109,8241589	-0,793432277	0,222572259	-3,564830049	0,000364092	0,003251818			AT1G21510	10,87831684	-2,054259759	0,670855336	-3,062150138	0,002197532	0,00599551
AT4G35070	49,64939768	-0,79318576	0,304089429	-2,608396358	0,009096755	0,04843396			AT5G14340	56,25818775	-2,051787641	0,339753166	-6,039053775	1,55E-09	1,00E-08
AT5G65830	137,6996274	-0,790349808	0,229350266	-3,446038335	0,00056887	0,004768262			AT5G48850	1359,605759	-2,044038125	0,311219335	-6,567837839	5,11E-11	3,75E-10
AT1G23052	68,32462073	-0,789661881	0,230400841	-3,427339404	0,000609527	0,005056591			AT1G61050	128,9091208	-2,041937955	0,26513616	-7,701469146	1,35E-14	1,25E-13
AT4G09460	223,9263076	-0,789652328	0,130722303	-6,040685578	1,53E-09	3,50E-08			AT3G13784	108,6471846	-2,04064535	0,342734245	-5,954016495	2,62E-09	1,65E-08
AT5G54300	433,0312224	-0,789563205	0,129406626	-6,101412498	1,05E-09	2,46E-08			AT1G24147	72,36955176	-2,040493313	0,231401432	-8,817980502	1,17E-18	1,34E-17
AT2G23200	117,4928479	-0,789535585	0,170998191	-4,617216011	3,89E-06	5,52E-05			AT2G35738	52,90718554	-2,037958567	0,421659646	-4,833183789	1,34E-06	6,30E-06
AT1G24147	72,36955176	-0,788429213	0,202696249	-3,88970796	0,000100365	0,001037731			AT1G73360	73,08189607	-2,036443659	0,282881974	-7,198916328	6,07E-13	5,08E-12
AT1G12820	925,0016569	-0,786529988	0,077850043	-10,1031414	5,35E-24	3,02E-22			AT3G11402	19,21527589	-2,032353039	0,58417487	-3,479014835	0,000503261	0,001571032
AT3G26932	198,8532637	-0,784003322	0,134842194	-5,814228454	6,09E-09	1,30E-07			AT4G33666	543,3021578	-2,031438878	0,112932457	-17,98808708	2,42E-72	1,11E-70
AT3G54780	64,83806132	-0,782744416	0,26254283	-2,981397036	0,002869365	0,018929622			AT1G16490	13,83524367	-2,031385864	0,737529442	-2,754311553	0,005881575	0,014473934
AT4G26850	5419,662841	-0,782688721	0,067470278	-11,60049637	4,10E-31	3,14E-29			AT1G61610	6,450737485	-2,028900933	0,787588567	-2,576092415	0,009992394	0,023190185
AT3G62750	663,9193635	-0,782404022	0,087000905	-8,9930561	2,40E-19	1,12E-17			AT1G14600	57,76343447	-2,023667655	0,280746204	-7,208174582	5,67E-13	4,75E-12
AT3G59900	53,1711703	-0,781407425	0,266698143	-2,929932008	0,003390362	0,021783628			AT2G37380	59,68473592	-2,020158255	0,312406764	-6,466435706	1,00E-10	7,18E-10
AT2G27820	592,0472508	-0,780683126	0,11649064	-6,701681149	2,06E-11	5,72E-10			AT1G13080	587,0753035	-2,018931839	0,129220077	-15,62397951	5,00E-55	1,66E-53
AT4G24700	115,9993554	-0,779755831	0,241226488	-3,232463557	0,001227278	0,009193612			AT5G38980	1590,398173	-2,017307016	0,077396742	-26,0644951	9,22E-150	1,09E-147
AT2G42620	604,6051057	-0,779297081	0,092786493	-8,39882027	4,51E-17	1,84E-15			AT5G19260	192,0774188	-2,01474079	0,181706418	-11,08789008	1,44E-28	2,43E-27
AT1G77400	64,45576825	-0,778570368	0,240858166	-3,232484826	0,001227187	0,009193612			AT2G29300	281,6583431	-2,012986928	0,161675898	-12,45075455	1,39E-35	2,91E-34
AT1G49570	59,20645454	-0,777718282	0,286415286	-2,715351868	0,006620539	0,037603928			AT1G47400	618,457754	-2,011590553	0,26213502	-7,673871871	1,67E-14	1,55E-13
AT2G46570	49,63861398	-0,775920278	0,273121228	-2,840937279	0,004498116	0,027547611			AT4G14540	299,6598477	-2,009934045	0,125586155	-16,00442377	1,19E-57	4,12E-56
AT5G44780	102,8119031	-0,775784134	0,179258633	-4,327736537	1,51E-05	0,000190399			AT5G45100	472,6366749	-2,008281115	0,188991872	-10,62628301	2,25E-26	3,54E-25
AT3G60080	340,3687354	-0,772819314	0,110656021	-6,983978902	2,87E-12	8,52E-11			AT5G53390	13,78233757	-2,006373316	0,706077232	-2,841577699	0,004489091	0,011349655
AT1G73830	213,0641189	-0,771247614	0,144600814	-5,333632606	9,63E-08	1,79E-06			AT3G45230	112,374365	-2,004018144	0,224072103	-8,943630723	3,77E-19	4,42E-18
AT1G12280	225,0334597	-0,770798556	0,154694332	-4,982720079	6,27E-07	1,03E-05			AT5G65320	14,503187	-2,001546716	0,58526922	-3,419873537	0,000626503	0,00192025
AT1G10150	525,7534476	-0,769237183	0,089887744	-8,557753823	1,15E-17	4,87E-16			AT5G14650	50,1851901	-1,99825373	0,345683432	-5,780588674	7,44E-09	4,48E-08
AT4G23600	833,2918012	-0,769151469	0,138605562	-5,549210709	2,87E-08	5,72E-07			AT4G27660	14,84703106	-1,996334136	0,60787595	-3,284114361	0,001023034	0,003004703
AT3G18320	56,02383606	-0,768964443	0,252984153	-3,039575539	0,002369118	0,016124113			AT1G16515	30,39164394	-1,995807272	0,559059185	-3,569939152	0,000357064	0,001146447
AT3G16870	98,94967945	-0,767999831	0,256302211	-2,996461978	0,002731323	0,018163057			AT2G39180	109,1533398	-1,994790398	0,241422465	-8,262654432	1,42E-16	1,47E-15
AT4G20000	64,56755092	-0,764238856	0,266393271	-2,868836943	0,004119841	0,025640487			AT5G17780	77,45569647	-1,989281063	0,242593336	-8,20006474	2,40E-16	2,45E-15
AT4G02425	78,82971996	-0,764052883	0,226891874	-3,367475747	0,000758597	0,006100867			AT5G23100	155,8414016	-1,987688557	0,207956399	-9,558198599	1,20E-21	1,56E-20
AT5G25130	209,6502069	-0,763249153	0,18646753	-4,093201394	4,25E-05	0,000484405			AT1G70990	45,79831393	-1,987395608	0,378127564	-5,255886629	1,47E-07	7,74E-07
AT2G34810	578,608022	-0,762967475	0,146645613	-5,202797801	1,96E-07	3,49E-06			AT2G26150	14,76386681	-1,986409854	0,525703982	-3,77857106	0,000157731	0,000537159
AT4G20820	407,2422541	-0,761745291	0,130543949	-5,835163526	5,37E-09	1,16E-07			AT5G44680	729,6661732	-1,983508955	0,11795796	-16,8153888	1,88E-63	7,32E-62
AT5G39080	593,2351657	-0,761484646	0,133934192	-5,685513399	1,30E-08	2,71E-07			AT1G76420	11,99526289	-1,983442889	0,74358539	-2,66740433	0,007643965	0,018243424
AT4G27240	109,4820459	-0,760558946	0,229150859	-3,319031624	0,000903302	0,007056423			AT3G62070	159,571593	-1,982141477	0,183789254	-10,78486054	4,06E-27	6,57E-26
AT2G27400	135,2347001	-0,760079557	0,159669356	-4,760334569	1,93E-06	2,88E-05			AT5G50820	52,90135265	-1,980009726	0,304800379	-6,496086828	8,24E-11	5,94E-10
AT4G14480	108,6294522	-0,759440549	0,180462952	-4,208290621	2,57E-05	0,000309634			AT1G61255	11,37457946	-1,978413288	0,838285285	-2,360071594	0,018271408	0,039340827
AT1G72490	170,9481693	-0,759381451	0,177957781	-4,267200044	1,98E-05	0,000244301			AT2G32560	706,7986699	-1,975022292	0,104648437	-18,87292687	1,90E-79	9,77E-78
AT5G54630	356,9429297	-0,759052039	0,127207202	-5,967052411	2,42E-09	5,43E-08			AT4G24700	115,9993554	-1,97283392	0,259256939	-7,609570365	2,75E-14	2,51E-13
AT4G17180	91,39880752	-0,756325921	0,220846122	-3,424673769	0,000615538	0,005097115			AT5G03395	7,461664721	-1,97160084	0,834645114	-2,362202579	0,018166712	0,039145207
AT3G07350	998,0142423	-0,756186417	0,102711385	-7,362245352	1,81E-13	5,87E-12			AT1G52565	65,72565393	-1,970228944	0,307819573	-6,400596705	1,55E-10	1,09E-09
AT3G06570	146,6637938	-0,755387565	0,185596704	-4,07004838	4,70E-05	0,000529034			AT3G61840	8,675117176	-1,969758996	0,620950576	-3,172167111	0,001513059	0,00427607
AT5G08230	365,5485141	-0,755035182	0,120168508	-6,283136848	3,32E-10	8,23E-09			AT5G26790	16,64766955	-1,967995755	0,56878491	-3,459999943	0,000540176	0,001677703
AT1G29450	123,8242771	-0,754864882	0,180878351	-4,173329075	3,00E-05	0,000352047			AT5G53486	84,48511284	-1,967237096	0,303564363	-6,480461259	9,14E-11	6,55E-10
AT4G39780	135,7500748	-0,753395512	0,182207094	-4,134830854	3,55E-05	0,000410631			AT1G12060	42,7836717	-1,966656531	0,328889649	-5,979685095	2,24E-09	1,42E-08
AT5G06280	180,6790817	-0,753283602	0,17516172	-4,300503564	1,70E-05	0,000212759			AT3G14760	59,58067789	-1,96489069	0,329300821	-5,966856338	2,42E-09	1,53E-08
AT3G55130	453,579373	-0,751769537	0,10535563	-7,135542153	9,64E-13	3,00E-11			AT1G12330	184,3597016	-1,961088247	0,16215603	-12,09383482	1,14E-33	2,27E-32
AT5G49740	1051,388691	-0,751532921	0,106398721	-7,063364242	1,63E-12	4,93E-11			AT1G09415	120,2951886	-1,960720526	0,20661393	-9,489778966	2,32E-21	2,99E-20
AT1G01430	833,1739912	-0,751351854	0,099819079	-7,527136727	5,19E-14	1,76E-12			AT1G76960	103,0683333	-1,960056314	0,270105439	-7,256634001	3,97E-13	3,36E-12
AT1G16730	289,3851254	-0,751101534	0,142349849	-5,276447701	1,32E-07	2,40E-06			AT5G64900	70,8908694	-1,959880462	0,292881616	-6,691715544	2,21E-11	1,66E-10
AT4G14620	310,6576202	-0,750743764	0,10648628	-7,050145451	1,79E-12	5,39E-11			AT5G43190	224,6567271	-1,957882913	0,160825969	-12,17392271	4,28E-34	8,61E-33
AT5G42800	5454,676685	-0,748674667	0,192426294	-3,890708747	1,00E-04	0,001033933			AT2G31902	117,61	-1,955653493	0,274225936	-7,131540956	9,93E-13	8,20E-12
AT5G55470	53,89703072	-0,747820922	0,287996884	-2,596628521	0,009414368	0,049599731			AT5G04190	83,65103595	-1,954047086	0,255208065	-7,656682343	1,91E-14	1,76E-13
AT1G15260	350,7711896	-0,747573874	0,113547252	-6,583813034	4,59E-11	1,23E-09			AT1G06160	6,439369749	-1,953759236	0,817992889	-2,388479487	0,016918253	0,03680208
AT1G76060	85,93887367	-0,746636741	0,22204182	-3,362595122	0,000772135	0,006185558			AT3G01840	11,6343492	-1,951002758	0,684838755	-2,848849811	0,004387759	0,011128281
AT1G07985	374,8463042	-0,743434553	0,219394788	-3,3885698	0,000702581	0,005717446			AT4G01593	252,0999266	-1,950843813	0,152909839	-12,75813136	2,81E-37	6,19E-36
AT1G16390	149,0122905	-0,743267428	0,201481231	-3,689015721	0,000225123	0,002133626			AT5G54569	39,06628465	-1,949390257	0,339401236	-5,743615676	9,27E-09	5,53E-08
AT1G77840	805,4880559	-0,74283242	0,104665657	-7,097193486	1,27E-12	3,91E-11			AT2G21185	180,0425161	-1,946911851	0,167707159	-11,60899665	3,71E-31	6,81E-30
AT2G40435	66,76485868	-0,742656108	0,28113535	-2,641631894	0,008250768	0,044846676			AT3G57830	108,3966445	-1,946780599	0,256615996	-7,586357163	3,29E-14	2,98E-13
AT3G51080	99,05235576	-0,741267463	0,246540322	-3,006678412	0,00264119	0,017667547			AT1G60590	325,0666361	-1,946669659	0,148065136	-13,14738709	1,76E-39	4,12E-38
AT4G01840	130,3779734	-0,739326322	0,185092218	-3,994367396	6,49E-05	0,000701813			AT4G01740	40,34485376	-1,943904762	0,351944919	-5,523321003	3,33E-08	1,88E-07
AT1G52565	65,72565393	-0,739146019	0,263528217	-2,804807872	0,005034658	0,030176083			AT4G14400	148,7310345	-1,942304389	0,230017553	-8,444157256	3,06E-17	3,28E-16
AT4G30400	188,5440387	-0,739000904	0,139874241	-5,283323782	1,27E-07	2,31E-06			AT1G76220	12,33498178	-1,94034268	0,645486231	-3,00601715	0,002646941	0,00710004
AT5G22460	158,1666867	-0,7389615	0,208063767	-3,551610692	0,000382881	0,003396829			AT2G23200	117,4928479	-1,935928599	0,200358123	-9,66234147	4,36E-22	5,77E-21
AT3G46530	841,001603	-0,738905381	0,107374306	-6,881584719	5,92E-12	1,71E-10			AT1G54050	95,6192644	-1,934474483	0,251017902	-7,706520005	1,29E-14	1,21E-13
AT1G35210	77,23718745	-0,73839861	0,22897729	-3,22476788	0,001260748	0,00941628			AT5G67430	84,68572844	-1,933367154	0,259031474	-7,463831026	8,40E-14	7,43E-13
AT5G42780	49,64905863	-0,737512162	0,283353262	-2,602801027	0,00924656	0,048943596			AT2G14560	63,34849247	-1,932496789	0,513106189	-3,766270668	0,000165704	0,000562449
AT5G58310	56,06454248	-0,737453979	0,233587784	-3,15707425	0,001593608	0,011494338			AT1G48500	29,36359396	-1,93184566	0,417984692	-4,621809597	3,80E-06	1,68E-05
AT1G12620	91,0113456	-0,736961078	0,212834699	-3,462598352	0,000534986	0,004519416			AT1G24145	66,72317027	-1,931224869	0,326674403	-5,911772867	3,38E-09	2,10E-08
AT1G16960	87,98192223	-0,736606739	0,197151403	-3,736249043	0,000186786	0,001799682			AT1G35430	50,15758909	-1,930980749	0,277335589	-6,962614347	3,34E-12	2,67E-11
AT5G51440	63,98179223	-0,735968919	0,250347786	-2,939786013	0,00328439	0,021211177			AT1G49470	228,5472161	-1,928011024	0,191436563	-10,07127895	7,40E-24	1,06E-22
AT3G25100	58,512199	-0,735770301	0,275038934	-2,675149626	0,00746959	0,041556638			AT4G27240	109,4820459	-1,922750723	0,250162285	-7,686013605	1,52E-14	1,41E-13
AT5G57790	100,0942331	-0,735210102	0,224463941	-3,275404059	0,001055109	0,008072283			AT1G61840	41,10960321	-1,920374372	0,507405615	-3,784692791	0,000153899	0,000524612
AT5G44490	51,05577446	-0,734452728	0,280551577	-2,617888432	0,008847573	0,047366569			AT3G57730	52,80910877	-1,918711045	0,413976016	-4,634836243	3,57E-06	1,58E-05
AT3G29230	213,47643	-0,733650246	0,133056839	-5,513810879	3,51E-08	6,91E-07			AT2G24762	563,4822651	-1,918278244	0,113640063	-16,88029898	6,28E-64	2,46E-62
AT3G51990	166,8577939	-0,731519966	0,173926176	-4,205922193	2,60E-05	0,000312065			AT3G10150	23,9774848	-1,916973472	0,464620449	-4,125891307	3,69E-05	0,000140345
AT5G62180	78,79568505	-0,73149086	0,210952514	-3,467561718	0,000525203	0,004443407			AT1G70985	74,76117504	-1,916895988	0,226355294	-8,468527307	2,49E-17	2,68E-16
AT4G09820	323,7166533	-0,730817347	0,169707047	-4,306346495	1,66E-05	0,000208138			AT3G06740	137,0131484	-1,915623035	0,199271888	-9,613112289	7,04E-22	9,22E-21
AT1G80080	215,2599737	-0,730473362	0,16066087	-4,54667875	5,45E-06	7,53E-05			AT4G17880	425,3577491	-1,915572767	0,139927351	-13,68976651	1,17E-42	2,99E-41
AT5G57785	469,1423962	-0,730373036	0,101908982	-7,16691522	7,67E-13	2,41E-11			AT4G26850	5419,662841	-1,911658853	0,069196251	-27,62662453	5,33E-168	7,35E-166
AT3G48810	70,01552405	-0,730175647	0,256361807	-2,848223209	0,004396408	0,027049207			AT4G26490	42,77086884	-1,910968091	0,399546049	-4,782848174	1,73E-06	7,99E-06
AT1G57590	168,9370578	-0,730166975	0,207259629	-3,522958032	0,000426759	0,003723319			AT3G16720	448,711396	-1,909656518	0,15218008	-12,54866283	4,04E-36	8,68E-35
AT3G57680	87,11888975	-0,729512583	0,27494504	-2,653303307	0,007970821	0,043696436			AT5G19490	28,11998243	-1,909506276	0,490385474	-3,893888335	9,87E-05	0,000348963
AT4G32295	98,08376109	-0,728852437	0,194554158	-3,746270166	0,000179483	0,001741188			AT3G49330	70,97338778	-1,908145354	0,33930774	-5,623642284	1,87E-08	1,09E-07
AT3G23840	226,773524	-0,727952035	0,171951129	-4,233482152	2,30E-05	0,000279869			AT5G45850	32,99764422	-1,907968504	0,378546577	-5,040247672	4,65E-07	2,31E-06
AT3G23150	75,96785172	-0,726925104	0,23210648	-3,131860451	0,001737024	0,012338116			AT5G55790	248,4090476	-1,907893707	0,177869981	-10,72633898	7,66E-27	1,23E-25
AT5G39050	639,9472215	-0,725876403	0,156676748	-4,632955517	3,60E-06	5,16E-05			AT5G61420	1006,374487	-1,907621055	0,130706279	-14,59471621	3,03E-48	8,81E-47
AT5G38150	257,1506177	-0,725862298	0,157067807	-4,621330837	3,81E-06	5,43E-05			AT5G39030	105,2185662	-1,903398617	0,213304541	-8,923385372	4,52E-19	5,28E-18
AT3G60160	65,99207212	-0,724821717	0,258839911	-2,80027031	0,005105983	0,030550821			AT5G53730	54,3303236	-1,902145613	0,421002285	-4,518136078	6,24E-06	2,67E-05
AT1G17100	1244,112672	-0,723796231	0,080109903	-9,035040695	1,64E-19	7,71E-18			AT3G49580	808,8385644	-1,901656616	0,278400936	-6,83064017	8,45E-12	6,54E-11
AT3G45443	71,87238648	-0,723737355	0,231517969	-3,126052621	0,001771698	0,012552639			AT3G12830	117,721179	-1,901071515	0,250057128	-7,602548783	2,90E-14	2,64E-13
AT5G61340	261,2475191	-0,72279325	0,137562957	-5,254272418	1,49E-07	2,68E-06			AT4G21760	156,0708877	-1,900225868	0,174456595	-10,89225582	1,25E-27	2,06E-26
AT4G21940	135,5048696	-0,718806232	0,190276706	-3,777689072	0,00015829	0,001558312			AT4G17905	26,59450184	-1,896554425	0,48867111	-3,881044709	0,000104009	0,000366681
AT3G09030	173,427409	-0,716242424	0,165617019	-4,324690954	1,53E-05	0,000192833			AT5G59340	25,45680005	-1,895403488	0,49700323	-3,813664323	0,000136921	0,000471616
AT3G53950	177,3433783	-0,71562368	0,160252128	-4,46561108	7,98E-06	0,000106187			AT2G36790	194,0567893	-1,895388302	0,19893741	-9,527560952	1,61E-21	2,09E-20
AT3G17250	124,3679262	-0,713901901	0,180286889	-3,959810403	7,50E-05	0,000800064			AT5G65030	16,53141928	-1,893827969	0,518403922	-3,653189895	0,000259003	0,000852278
AT2G32560	706,7986699	-0,713718813	0,095875919	-7,444192697	9,75E-14	3,24E-12			AT1G34418	166,526809	-1,892770507	0,190875099	-9,916277787	3,54E-23	4,90E-22
AT2G23672	234,4420184	-0,713348866	0,14744031	-4,838221406	1,31E-06	2,02E-05			AT3G48290	10,15341292	-1,892628178	0,767332415	-2,466503617	0,013643935	0,030395543
AT5G04470	179,5889165	-0,713162102	0,136555191	-5,222519183	1,77E-07	3,16E-06			AT5G67150	241,0116913	-1,891064078	0,147380957	-12,83112904	1,10E-37	2,46E-36
AT2G31150	245,7869236	-0,712958791	0,157402637	-4,529522528	5,91E-06	8,12E-05			AT5G40210	36,42916163	-1,890779391	0,369940136	-5,111041502	3,20E-07	1,62E-06
AT5G04190	83,65103595	-0,712518499	0,223796282	-3,183781668	0,001453646	0,010649558			AT2G28440	35,54354844	-1,890498917	0,471836702	-4,006680506	6,16E-05	0,000225272
AT3G46450	657,9061603	-0,712436074	0,113264261	-6,290034209	3,17E-10	7,89E-09			AT1G28670	515,1925395	-1,888863606	0,137812391	-13,70605061	9,34E-43	2,40E-41
AT1G60505	161,2785758	-0,711957291	0,169236059	-4,206888853	2,59E-05	0,000310912			AT5G10250	82,02855116	-1,884792655	0,262340424	-7,184530026	6,74E-13	5,63E-12
AT3G25590	107,2450026	-0,710667622	0,196696988	-3,613007131	0,000302666	0,002759864			AT5G06280	180,6790817	-1,881049002	0,200287011	-9,391767316	5,90E-21	7,46E-20
AT1G65890	54,60024065	-0,71056606	0,270017123	-2,631559254	0,008499404	0,04593455			AT3G30720	27,77850728	-1,880043841	0,474488844	-3,962250884	7,42E-05	0,00026772
AT1G66840	270,5158483	-0,710541863	0,140661294	-5,051438403	4,38E-07	7,36E-06			AT2G25735	92,37538883	-1,877682023	0,234316373	-8,013447786	1,12E-15	1,10E-14
AT4G35190	127,5106268	-0,710017644	0,217957518	-3,257596488	0,001123601	0,008520759			AT5G48170	32,89064736	-1,877647855	0,422026748	-4,449120493	8,62E-06	3,62E-05
AT5G37930	168,7929488	-0,709935927	0,131566319	-5,396030922	6,81E-08	1,29E-06			AT4G31320	99,81414338	-1,874792267	0,294272137	-6,370947272	1,88E-10	1,31E-09
AT1G66910	157,7223805	-0,709728877	0,186130783	-3,813065547	0,000137254	0,001370901			AT5G60650	20,60890682	-1,874370202	0,493552236	-3,797713931	0,000146037	0,000499968
AT4G21890	100,9543776	-0,70904913	0,266723816	-2,658364523	0,007852091	0,043147404			AT5G23800	37,06550856	-1,87198564	0,45229889	-4,13882431	3,49E-05	0,000133201
AT1G09090	61,74085897	-0,707674229	0,256615432	-2,757722809	0,005820553	0,033894047			AT2G22770	763,4321949	-1,871874205	0,167888407	-11,14951434	7,20E-29	1,23E-27
AT1G28610	383,8423482	-0,706594774	0,122546692	-5,765922877	8,12E-09	1,72E-07			AT5G53020	251,8605847	-1,868379545	0,183824511	-10,16393046	2,87E-24	4,18E-23
AT1G22640	514,8767815	-0,701270331	0,094379081	-7,430357665	1,08E-13	3,58E-12			AT4G02540	535,5738193	-1,866112599	0,129410992	-14,42004714	3,87E-47	1,09E-45
AT2G28200	228,7612744	-0,700662118	0,170621186	-4,106536445	4,02E-05	0,000459132			AT3G15680	270,1810595	-1,860150056	0,143892493	-12,92736003	3,15E-38	7,14E-37
AT1G32127	104,2777463	-0,69966685	0,193080993	-3,623696136	0,000290423	0,002663249			AT3G10910	310,964269	-1,860083318	0,187073704	-9,943050686	2,70E-23	3,76E-22
AT1G07440	328,9137904	-0,698581331	0,134464046	-5,195302043	2,04E-07	3,62E-06			AT5G24150	847,1145767	-1,856743906	0,11921209	-15,57513093	1,07E-54	3,53E-53
AT5G55620	430,7911962	-0,697945293	0,12262986	-5,691479165	1,26E-08	2,62E-07			AT5G41920	98,39286028	-1,849931759	0,223253426	-8,286241289	1,17E-16	1,21E-15
AT3G52720	1107,192909	-0,697553394	0,077325231	-9,021032139	1,86E-19	8,71E-18			AT4G17500	331,1395489	-1,848324047	0,171641825	-10,76849448	4,85E-27	7,83E-26
AT1G31690	70,84044715	-0,697088126	0,224975627	-3,098505091	0,001944996	0,013605953			AT1G72300	482,1230179	-1,845256697	0,112674354	-16,37690066	2,80E-60	1,01E-58
AT5G38140	77,8136955	-0,696466386	0,209446019	-3,325278696	0,000883302	0,006936112			AT5G41400	197,0636278	-1,843397046	0,188299074	-9,789729756	1,25E-22	1,70E-21
AT3G10910	310,964269	-0,696398313	0,172318851	-4,041335636	5,31E-05	0,00059113			AT1G64590	508,8608528	-1,8402473	0,309167688	-5,952262705	2,64E-09	1,67E-08
AT2G16770	96,88234945	-0,69608033	0,213353331	-3,262570721	0,001104066	0,008398551			AT5G57760	36,01195527	-1,840201408	0,378286428	-4,864571578	1,15E-06	5,42E-06
AT1G26210	126,9314576	-0,696064074	0,148675488	-4,681767539	2,84E-06	4,15E-05			AT3G59900	53,1711703	-1,83976067	0,329880419	-5,577053273	2,45E-08	1,40E-07
AT3G15115	177,2701273	-0,69555902	0,151298383	-4,597266714	4,28E-06	6,03E-05			AT2G44995	12,08036982	-1,838746333	0,645287319	-2,849500181	0,004378798	0,011111783
AT3G56630	287,9932583	-0,69545725	0,145879941	-4,767326091	1,87E-06	2,80E-05			AT1G19670	409,1400955	-1,836887383	0,114144681	-16,09262349	2,87E-58	1,01E-56
AT3G02550	160,1890279	-0,694256572	0,153153337	-4,533081594	5,81E-06	7,99E-05			AT1G58520	1270,126805	-1,835231154	0,100245377	-18,3073895	7,23E-75	3,50E-73
AT3G08570	49,26941391	-0,694211595	0,259481386	-2,675381093	0,007464435	0,04154192			AT4G31330	393,6158289	-1,833647305	0,289944062	-6,324141604	2,55E-10	1,76E-09
AT1G74310	171,1489023	-0,693180217	0,145124058	-4,776466603	1,78E-06	2,68E-05			AT5G54610	11,61480414	-1,83300614	0,60790704	-3,01527375	0,002567474	0,006912289
AT2G03550	456,4835518	-0,69248303	0,116224279	-5,958161546	2,55E-09	5,71E-08			AT3G03190	134,7143308	-1,830692181	0,192737978	-9,498346901	2,13E-21	2,75E-20
AT3G21755	99,99617595	-0,692474155	0,209793536	-3,300741133	0,000964298	0,007481247			AT3G48310	278,6470892	-1,828753547	0,154634861	-11,82626953	2,86E-32	5,45E-31
AT2G17030	187,3366473	-0,691446787	0,154107611	-4,486778974	7,23E-06	9,71E-05			AT2G01760	100,6990912	-1,827822256	0,265764598	-6,877598699	6,09E-12	4,76E-11
AT1G60260	228,752309	-0,691101807	0,142843269	-4,838182518	1,31E-06	2,02E-05			AT1G23980	65,71023923	-1,825995108	0,295007734	-6,189651656	6,03E-10	4,03E-09
AT1G15550	186,2821655	-0,690507535	0,152676665	-4,522678929	6,11E-06	8,35E-05			AT5G19970	146,4640647	-1,825734067	0,180454932	-10,11739632	4,63E-24	6,68E-23
AT5G22700	291,5330955	-0,690396103	0,126788535	-5,445256549	5,17E-08	9,97E-07			AT2G37820	9,100779163	-1,82568446	0,732898295	-2,491047491	0,012736709	0,028633864
AT5G48040	84,92157328	-0,689499943	0,209517988	-3,290886624	0,000998722	0,007719669			AT3G03702	23,72159472	-1,823809184	0,569682371	-3,20144922	0,001367382	0,003904857
AT2G01620	214,069265	-0,688939803	0,143148631	-4,812758585	1,49E-06	2,27E-05			AT1G56520	255,4630706	-1,823414366	0,170175789	-10,71488711	8,67E-27	1,39E-25
AT5G23460	106,7190657	-0,688049326	0,213938087	-3,216114229	0,001299391	0,009657071			AT3G54600	1002,217002	-1,823382472	0,109088288	-16,71474088	1,02E-62	3,92E-61
AT4G39210	935,5309401	-0,687236765	0,13989396	-4,912554954	8,99E-07	1,43E-05			AT5G01280	30,51231789	-1,82222853	0,490860255	-3,712316308	0,000205371	0,000687498
AT4G01593	252,0999266	-0,686869865	0,128868059	-5,330024117	9,82E-08	1,82E-06			AT3G25905	20,29107849	-1,821532155	0,52139501	-3,493574202	0,000476601	0,001495649
AT5G65170	84,84522357	-0,686379972	0,239646995	-2,864129266	0,004181573	0,025917735			AT2G20562	36,10186413	-1,817551948	0,40578935	-4,479052855	7,50E-06	3,17E-05
AT1G10640	327,1231392	-0,686018291	0,128185235	-5,351773085	8,71E-08	1,64E-06			AT1G74930	52,01201042	-1,811695413	0,397485358	-4,557892199	5,17E-06	2,24E-05
AT5G38980	1590,398173	-0,685622531	0,071963458	-9,527370619	1,61E-21	8,22E-20			AT3G48550	34,95036227	-1,806933276	0,353903254	-5,105726657	3,30E-07	1,66E-06
AT3G20830	227,6367624	-0,684653465	0,144151416	-4,749543798	2,04E-06	3,03E-05			AT2G01620	214,069265	-1,806201325	0,158886958	-11,36783877	6,05E-30	1,07E-28
AT1G62310	1137,078023	-0,684214534	0,094796036	-7,217754732	5,29E-13	1,68E-11			AT1G31490	8,900469399	-1,804325113	0,745505549	-2,420270533	0,015508964	0,034070939
AT3G21760	549,7688268	-0,683755484	0,121463378	-5,629313915	1,81E-08	3,68E-07			AT1G26900	59,47877227	-1,801790602	0,289008469	-6,234386863	4,54E-10	3,07E-09
AT1G24070	262,5090753	-0,683465166	0,19207443	-3,558334987	0,000373213	0,00332148			AT3G25590	107,2450026	-1,800246027	0,223541951	-8,053280466	8,06E-16	8,01E-15
AT1G68620	220,5490542	-0,683024148	0,215151537	-3,174618965	0,001500334	0,010959655			AT5G03110	65,36148341	-1,800042586	0,281517941	-6,394059928	1,62E-10	1,14E-09
AT1G70985	74,76117504	-0,682647009	0,193536011	-3,527235088	0,000419924	0,003679293			AT1G64210	25,86059792	-1,799797466	0,409597496	-4,394063642	1,11E-05	4,59E-05
AT3G48160	54,36735919	-0,68226726	0,259308815	-2,631099373	0,008510915	0,045963815			AT1G02380	59,54622341	-1,799222965	0,307632473	-5,848611967	4,96E-09	3,03E-08
AT5G17780	77,45569647	-0,682085458	0,19811251	-3,442919679	0,00057547	0,004812888			AT2G46570	49,63861398	-1,79850524	0,315257589	-5,704875323	1,16E-08	6,90E-08
AT5G66740	99,82394991	-0,681078318	0,187319148	-3,635924707	0,000276985	0,002562878			AT1G18020	632,436989	-1,796497359	0,141031837	-12,73823977	3,62E-37	7,96E-36
AT1G14130	220,2904059	-0,680889599	0,145543766	-4,678246385	2,89E-06	4,21E-05			AT2G33580	101,0513348	-1,792005416	0,219020519	-8,181906533	2,79E-16	2,84E-15
AT5G65860	347,3408922	-0,680371211	0,130163968	-5,227031893	1,72E-07	3,08E-06			AT1G70470	71,55578317	-1,790905955	0,299068697	-5,988276174	2,12E-09	1,35E-08
AT2G42650	87,03605941	-0,680315922	0,237290338	-2,867019061	0,004143581	0,02575487			AT3G19850	95,23823078	-1,789682811	0,215967467	-8,286816683	1,16E-16	1,21E-15
AT5G67330	1410,407413	-0,679731393	0,110505169	-6,15112756	7,69E-10	1,83E-08			AT3G56970	1596,669084	-1,789099193	0,36621711	-4,885351187	1,03E-06	4,90E-06
AT2G45210	93,78342336	-0,679611509	0,192562808	-3,529297869	0,000416664	0,003656395			AT1G11050	417,7467265	-1,786548812	0,148556365	-12,02606709	2,59E-33	5,12E-32
AT3G29030	232,4252233	-0,678903127	0,158085019	-4,294544357	1,75E-05	0,000217953			AT2G30505	22,38480102	-1,784898093	0,511488832	-3,489613029	0,00048372	0,00151547
AT4G04750	505,258284	-0,678675704	0,117478723	-5,777009524	7,60E-09	1,61E-07			AT1G53635	8,707292347	-1,784131226	0,646283361	-2,760602136	0,005769491	0,014221312
AT2G31560	250,6044432	-0,678420736	0,123436395	-5,496115904	3,88E-08	7,58E-07			AT3G60290	14,28838652	-1,783371983	0,604554751	-2,949893258	0,003178837	0,008364136
AT1G47580	202,6672401	-0,677413311	0,147998018	-4,577178248	4,71E-06	6,58E-05			AT4G37553	19,07664205	-1,779937749	0,609860739	-2,91859704	0,003516104	0,009145186
AT5G10550	1067,820431	-0,676297337	0,082573673	-8,190229602	2,61E-16	1,01E-14			AT3G58820	27,64567985	-1,778904057	0,41336365	-4,303484488	1,68E-05	6,74E-05
AT4G01460	150,6582986	-0,674952771	0,159751349	-4,225020792	2,39E-05	0,00028935			AT5G21100	792,6587904	-1,777801349	0,089381822	-19,88996532	4,97E-88	2,84E-86
AT5G12890	146,0038827	-0,672774978	0,148290624	-4,53686794	5,71E-06	7,87E-05			AT2G39370	41,98367877	-1,777529374	0,365370976	-4,864998834	1,14E-06	5,41E-06
AT2G14460	109,6612904	-0,671497286	0,192595316	-3,486571221	0,000489255	0,004189409			AT4G10150	41,77207408	-1,776734251	0,338508362	-5,248715985	1,53E-07	8,03E-07
AT1G80440	2245,628636	-0,669782062	0,110259827	-6,074579287	1,24E-09	2,89E-08			AT4G38620	374,9685452	-1,77664092	0,144192861	-12,32128212	6,96E-35	1,44E-33
AT1G16410	1713,730113	-0,66977289	0,141567641	-4,731115712	2,23E-06	3,31E-05			AT1G14280	550,6621153	-1,77660036	0,11314774	-15,70159834	1,47E-55	4,95E-54
AT1G18650	351,8706565	-0,669355241	0,134560132	-4,974394963	6,55E-07	1,07E-05			AT3G18800	80,7368763	-1,774556973	0,229829435	-7,721191021	1,15E-14	1,08E-13
AT2G46610	120,0906236	-0,668855075	0,19495707	-3,430781334	0,000601846	0,005002039			AT2G32140	33,52175761	-1,774314321	0,501653133	-3,536934594	0,0004048	0,001286568
AT1G34580	100,7253034	-0,667476614	0,189272097	-3,526545247	0,000421019	0,003686036			AT2G28630	107,9294392	-1,772774943	0,212438972	-8,344866905	7,13E-17	7,46E-16
AT4G32980	513,3987498	-0,665907556	0,101363404	-6,569506657	5,05E-11	1,35E-09			AT4G37700	71,1277567	-1,772218186	0,27788723	-6,377472557	1,80E-10	1,26E-09
AT4G32480	947,1501886	-0,664795675	0,104267983	-6,375837124	1,82E-10	4,65E-09			AT2G42760	104,87399	-1,770938745	0,222277764	-7,967233052	1,62E-15	1,58E-14
AT1G68570	1256,331448	-0,664497801	0,124028977	-5,357601228	8,43E-08	1,59E-06			AT5G01595	10,61118888	-1,770264404	0,620276511	-2,853992331	0,004317357	0,010966941
AT3G17640	110,9684252	-0,663727322	0,235183455	-2,822168427	0,004770012	0,028899834			AT3G29100	48,63932261	-1,769313227	0,338940669	-5,220126681	1,79E-07	9,29E-07
AT5G26960	125,829543	-0,663588873	0,181406376	-3,658023978	0,000254167	0,002378993			AT3G59880	36,44941314	-1,769142741	0,359985525	-4,914482999	8,90E-07	4,26E-06
AT4G38545	80,1956241	-0,661426081	0,253629763	-2,607840943	0,009111528	0,048478387			AT3G07500	38,37714618	-1,767738209	0,357631725	-4,94290099	7,70E-07	3,71E-06
AT1G18415	108,1244679	-0,661035107	0,205650081	-3,214368326	0,001307319	0,009703238			AT1G04647	11,11309853	-1,765189591	0,721164017	-2,447695045	0,014377328	0,031816326
AT4G23020	142,5399588	-0,660307906	0,165771976	-3,983229979	6,80E-05	0,000731347			AT1G02570	24,80039494	-1,76437774	0,572319913	-3,082852264	0,002050269	0,005634504
AT1G29510	173,1323918	-0,660195	0,1599995	-4,126231647	3,69E-05	0,000424548			AT1G18570	392,4598714	-1,763994583	0,143723194	-12,27355537	1,26E-34	2,57E-33
AT3G60050	125,8474097	-0,659601388	0,170416351	-3,870528757	0,0001086	0,001112703			AT1G69540	12,6302559	-1,763334917	0,628512202	-2,805569903	0,005022769	0,012544722
AT3G21250	1816,380913	-0,659288282	0,085842974	-7,680165911	1,59E-14	5,58E-13			AT5G03790	15,24282564	-1,759962245	0,621176404	-2,833272856	0,004607404	0,011621507
AT5G04530	735,2731807	-0,659124181	0,082331624	-8,005723104	1,19E-15	4,42E-14			AT2G37100	96,69745617	-1,759771053	0,235985804	-7,457105568	8,84E-14	7,81E-13
AT3G57400	770,5158125	-0,658791485	0,095457278	-6,901427546	5,15E-12	1,49E-10			AT3G25240	22,6852529	-1,758710481	0,607777754	-2,893673667	0,003807637	0,009822139
AT5G25350	982,2359187	-0,658106493	0,096997077	-6,784807484	1,16E-11	3,29E-10			AT3G04960	16,21685018	-1,758409454	0,535248528	-3,285220532	0,001019026	0,002995507
AT1G25440	1584,525109	-0,657879489	0,105332356	-6,245749281	4,22E-10	1,04E-08			AT3G50890	48,47069978	-1,7578625	0,358423794	-4,904424682	9,37E-07	4,47E-06
AT3G46550	352,4420413	-0,657285139	0,105539032	-6,227886723	4,73E-10	1,16E-08			AT1G24100	857,8958062	-1,757444207	0,101489119	-17,3165777	3,53E-67	1,50E-65
AT5G41070	138,0279914	-0,657201025	0,176609989	-3,721199625	0,000198279	0,001899897			AT1G21840	52,77796258	-1,755799507	0,282887374	-6,206708635	5,41E-10	3,63E-09
AT1G70230	261,6359141	-0,656996578	0,128655816	-5,106621652	3,28E-07	5,63E-06			AT1G17232	46,84330899	-1,754535429	0,408400338	-4,29611649	1,74E-05	6,95E-05
AT1G65860	325,9270136	-0,656562694	0,179536637	-3,65698447	0,0002552	0,00238767			AT1G30530	930,6843846	-1,749403385	0,102852402	-17,00887237	7,06E-65	2,86E-63
AT5G40910	1305,750589	-0,656217748	0,080941776	-8,107281311	5,18E-16	1,98E-14			AT4G18197	103,989035	-1,749262615	0,223794721	-7,816371225	5,44E-15	5,17E-14
AT5G24150	847,1145767	-0,654950619	0,113014254	-5,79529216	6,82E-09	1,45E-07			AT4G10800	62,84879048	-1,745102998	0,272988476	-6,392588512	1,63E-10	1,15E-09
AT5G13290	192,2496433	-0,654663646	0,221617168	-2,954029467	0,003136541	0,020390218			AT1G62180	4104,38772	-1,74253456	0,079431107	-21,93768435	1,14E-106	8,37E-105
AT1G11440	171,9234081	-0,653832233	0,156625927	-4,174482761	2,99E-05	0,00035045			AT5G58150	283,4934889	-1,742509294	0,153999297	-11,31504703	1,11E-29	1,93E-28
AT2G24280	1688,013747	-0,652376948	0,077588635	-8,40815086	4,17E-17	1,70E-15			AT5G09460	1405,754347	-1,739619858	0,091478334	-19,0167417	1,24E-80	6,48E-79
AT1G71170	156,5670083	-0,651980255	0,219870757	-2,965288622	0,003023991	0,019776784			AT1G20515	8,832052566	-1,739095577	0,744207159	-2,336843386	0,019447329	0,041548486
AT3G16360	315,9628058	-0,651251601	0,178874118	-3,640837531	0,000271753	0,002520647			AT5G55590	48,17190115	-1,738012004	0,308505752	-5,633645374	1,76E-08	1,03E-07
AT5G03490	174,1776492	-0,649977274	0,144596618	-4,495107014	6,95E-06	9,37E-05			AT4G33560	46,08088993	-1,737891054	0,363323996	-4,78330932	1,72E-06	7,97E-06
AT5G66770	273,5170372	-0,648503496	0,137510873	-4,716016151	2,41E-06	3,54E-05			AT5G03830	129,5315542	-1,737835537	0,248253312	-7,000251178	2,56E-12	2,06E-11
AT4G21760	156,0708877	-0,648316481	0,153833369	-4,214407346	2,50E-05	0,000302004			AT1G14200	103,43336	-1,737745236	0,257168161	-6,7572332	1,41E-11	1,07E-10
AT4G39550	59,49772314	-0,647843434	0,233852463	-2,770308357	0,005600325	0,032908089			AT3G01730	31,19456407	-1,736700634	0,458757837	-3,785658781	0,000153302	0,000522942
AT5G28320	65,9870173	-0,647583857	0,212390057	-3,049030948	0,002295808	0,01569126			AT3G61810	13,48764785	-1,734690548	0,578136098	-3,000488214	0,002695472	0,007211407
AT2G35820	149,2305494	-0,647162771	0,179626792	-3,602818735	0,000314785	0,002855389			AT1G28400	1767,535036	-1,732690129	0,085536421	-20,25675272	3,10E-91	1,86E-89
AT1G64780	1203,298003	-0,646731072	0,094730215	-6,827083321	8,67E-12	2,47E-10			AT5G49690	32,64127267	-1,732581647	0,489010911	-3,543032697	0,000395554	0,001260723
AT1G62180	4104,38772	-0,646680754	0,077948293	-8,296278532	1,07E-16	4,29E-15			AT1G46264	114,0812944	-1,730047446	0,232692649	-7,434903741	1,05E-13	9,19E-13
AT2G25625	569,9053448	-0,64609971	0,153030596	-4,222029636	2,42E-05	0,000292612			AT4G16470	59,55179472	-1,729953055	0,300964726	-5,748025942	9,03E-09	5,39E-08
AT5G65870	168,5324397	-0,645917138	0,185215916	-3,487373831	0,000487789	0,004178437			AT2G15760	16,74986768	-1,727225162	0,663601728	-2,602803893	0,009246483	0,021625471
AT1G24020	886,6474861	-0,645779161	0,120749151	-5,348105178	8,89E-08	1,66E-06			AT5G25010	16,47034823	-1,725320826	0,572777193	-3,012202383	0,002593596	0,006976272
AT2G21950	312,1244116	-0,645583642	0,125670551	-5,137111569	2,79E-07	4,83E-06			AT1G45248	66,13739627	-1,724434114	0,438394525	-3,933521095	8,37E-05	0,00029927
AT3G04370	53,78125312	-0,643409849	0,225303732	-2,855744308	0,004293608	0,026546675			AT3G18320	56,02383606	-1,72188075	0,287186355	-5,995691372	2,03E-09	1,29E-08
AT4G02290	437,8833953	-0,642632044	0,148193046	-4,336452093	1,45E-05	0,000183623			AT5G52780	341,3492553	-1,721480423	0,195172483	-8,820302938	1,14E-18	1,31E-17
AT5G23710	175,836074	-0,641884989	0,182952145	-3,508485722	0,000450665	0,0039018			AT5G65683	291,5395673	-1,72130632	0,158303479	-10,87345859	1,54E-27	2,52E-26
AT5G18690	169,244487	-0,641783191	0,148287013	-4,32797977	1,50E-05	0,000190295			AT3G13061	40,89553793	-1,720452486	0,359122894	-4,790706783	1,66E-06	7,70E-06
AT1G67750	470,1197735	-0,640263389	0,131758851	-4,859357722	1,18E-06	1,84E-05			AT1G68430	35,02934046	-1,718777044	0,456144849	-3,768050977	0,000164527	0,000558789
AT5G62140	377,2199944	-0,640061078	0,107633949	-5,946646779	2,74E-09	6,09E-08			AT2G20520	137,9998713	-1,718751654	0,342206307	-5,02255984	5,10E-07	2,51E-06
AT3G23290	89,11009786	-0,638868593	0,214003715	-2,985315433	0,00283286	0,018733645			AT5G13170	2509,84491	-1,718554868	0,33424691	-5,14157294	2,72E-07	1,39E-06
AT3G02830	1330,940584	-0,638059091	0,082097175	-7,771998178	7,73E-15	2,76E-13			AT5G59360	28,46312575	-1,717977981	0,450570409	-3,812895714	0,000137348	0,00047287
AT1G07010	1255,043166	-0,638005462	0,082999273	-7,686880159	1,51E-14	5,31E-13			AT3G28270	1589,838031	-1,717185809	0,261250367	-6,572950803	4,93E-11	3,63E-10
AT5G19730	340,8820198	-0,637788634	0,127177175	-5,014961472	5,30E-07	8,81E-06			AT3G08990	43,80019784	-1,714972649	0,349494041	-4,907015426	9,25E-07	4,42E-06
AT3G26840	138,6217048	-0,637012256	0,158633502	-4,015622473	5,93E-05	0,00064797			AT3G52720	1107,192909	-1,714656058	0,083282201	-20,58850562	3,48E-94	2,19E-92
AT5G41900	116,9611853	-0,636350176	0,207836929	-3,061776261	0,002200278	0,015162017			AT2G28690	14,88191486	-1,713760639	0,498768165	-3,435986416	0,000590401	0,001820697
AT1G30530	930,6843846	-0,63606169	0,095792027	-6,64002747	3,14E-11	8,51E-10			AT1G16410	1713,730113	-1,710967791	0,143333689	-11,93695494	7,60E-33	1,48E-31
AT2G20495	125,0481589	-0,635883945	0,224204318	-2,836180638	0,004565661	0,027863221			AT5G61340	261,2475191	-1,710781582	0,153623939	-11,13616531	8,36E-29	1,43E-27
AT4G11660	262,552898	-0,635810481	0,151479553	-4,197335336	2,70E-05	0,000322421			AT3G20557	14,77987022	-1,71024991	0,752280246	-2,273421266	0,023000806	0,048024664
AT2G44600	81,81103056	-0,635615387	0,219027064	-2,901994739	0,003707948	0,023490591			AT4G28430	43,1658582	-1,707778027	0,328946233	-5,191663125	2,08E-07	1,08E-06
AT1G74090	684,562867	-0,633419709	0,08398856	-7,541737969	4,64E-14	1,58E-12			AT2G36630	387,2297936	-1,707274643	0,147052252	-11,60998641	3,67E-31	6,74E-30
AT5G52420	371,2872043	-0,633110124	0,106824592	-5,926632717	3,09E-09	6,84E-08			AT5G44410	278,2011152	-1,705814563	0,164222057	-10,38724392	2,83E-25	4,31E-24
AT5G14450	150,1583584	-0,632606622	0,18100552	-3,494957614	0,000474137	0,004070741			AT2G28140	39,99321584	-1,704949517	0,372663461	-4,575038058	4,76E-06	2,07E-05
AT1G65060	543,6101869	-0,632587696	0,11863493	-5,332221241	9,70E-08	1,80E-06			AT5G46115	12,73183719	-1,703636597	0,608247005	-2,800895988	0,005096094	0,01271242
AT5G56850	740,7934272	-0,631604904	0,103196389	-6,120416718	9,33E-10	2,20E-08			AT1G18835	15,14724237	-1,703478461	0,567012115	-3,00430699	0,002661866	0,007135845
AT2G36870	597,6183587	-0,631369183	0,119065754	-5,302693371	1,14E-07	2,09E-06			AT1G17100	1244,112672	-1,702865326	0,085949522	-19,81238855	2,33E-87	1,32E-85
AT5G01880	131,7224082	-0,631167667	0,213782091	-2,952387938	0,003153265	0,020475406			AT1G23030	909,3583747	-1,697316849	0,108437413	-15,6525022	3,19E-55	1,06E-53
AT3G47640	329,856538	-0,629585883	0,220018269	-2,861516393	0,004216197	0,026110874			AT4G13575	282,7368392	-1,695619118	0,355697271	-4,767028756	1,87E-06	8,61E-06
AT3G02885	90,87531676	-0,62938873	0,205071663	-3,069116035	0,002146932	0,014835076			AT4G19160	1975,742069	-1,69512303	0,083941981	-20,19398408	1,11E-90	6,58E-89
AT5G27460	119,9845628	-0,629380477	0,198785559	-3,166127768	0,001544829	0,011216565			AT1G10800	11,66806511	-1,694551877	0,726779267	-2,331590834	0,019722227	0,042056361
AT4G33690	122,3253289	-0,629225305	0,184920495	-3,402680191	0,000667283	0,005459657			AT5G64510	40,52494215	-1,693536412	0,342997528	-4,937459525	7,91E-07	3,81E-06
AT1G34844	101,6569982	-0,629148018	0,199673968	-3,150876519	0,001627813	0,011705662			AT1G73580	64,71109908	-1,692231814	0,337145859	-5,019286959	5,19E-07	2,55E-06
AT5G26980	179,1343503	-0,628135086	0,152620262	-4,115672976	3,86E-05	0,000443058			AT1G35330	18,54941023	-1,691700893	0,687945269	-2,459063198	0,013930009	0,03095056
AT1G59590	175,6754955	-0,627022778	0,186667152	-3,35904187	0,000782132	0,006256781			AT4G33160	60,09230273	-1,689947918	0,294719354	-5,734092086	9,80E-09	5,84E-08
AT5G67280	394,8824237	-0,625408569	0,113176048	-5,525979947	3,28E-08	6,49E-07			AT5G08250	75,80898601	-1,689944287	0,308496553	-5,478000551	4,30E-08	2,40E-07
AT1G09820	87,11584723	-0,624091295	0,239136782	-2,609767057	0,00906039	0,048297171			AT1G72510	1431,674433	-1,681358885	0,08248157	-20,38466161	2,29E-92	1,41E-90
AT3G51075	80,40184695	-0,623625514	0,226906543	-2,748380479	0,005989047	0,034714374			AT1G24620	16,6338181	-1,680005295	0,535782669	-3,135609628	0,001714973	0,004787492
AT1G12330	184,3597016	-0,622295115	0,138293971	-4,499799323	6,80E-06	9,21E-05			AT5G55380	78,88562146	-1,679538733	0,230233532	-7,294935371	2,99E-13	2,55E-12
AT1G30260	105,955105	-0,622245693	0,209914924	-2,964275629	0,003033964	0,019831658			AT2G34810	578,608022	-1,678848097	0,155870771	-10,77076922	4,73E-27	7,64E-26
AT4G18140	317,1365933	-0,621461499	0,139000073	-4,470943675	7,79E-06	0,000103939			AT2G31790	1333,248809	-1,678713555	0,093966471	-17,86502723	2,21E-71	9,87E-70
AT3G50410	122,9170898	-0,620071248	0,238369766	-2,601299899	0,009287123	0,049089387			AT5G22860	488,1650831	-1,678262523	0,179469567	-9,351237394	8,66E-21	1,08E-19
AT5G13910	59,18599721	-0,619568608	0,23665236	-2,618053792	0,008843286	0,047363084			AT1G47395	1113,764037	-1,676508266	0,388362341	-4,316866205	1,58E-05	6,37E-05
AT5G49350	144,2633307	-0,619535569	0,20349196	-3,044521118	0,002330511	0,015890037			AT3G57400	770,5158125	-1,676320418	0,102287381	-16,38834035	2,32E-60	8,45E-59
AT4G02660	126,3630776	-0,618098904	0,195291924	-3,164999823	0,00155083	0,011242574			AT4G21740	236,0028675	-1,675377748	0,154167878	-10,86722974	1,65E-27	2,70E-26
AT1G54260	123,5213133	-0,616946858	0,179154359	-3,443660884	0,000573895	0,004801489			AT1G55290	30,89820499	-1,673663917	0,445579844	-3,756148174	0,000172549	0,000583667
AT3G03550	211,926068	-0,61587246	0,136095506	-4,525296094	6,03E-06	8,27E-05			AT2G30520	7758,996689	-1,673633863	0,078990084	-21,18789822	1,23E-99	8,44E-98
AT1G67590	419,7172479	-0,615421345	0,124993279	-4,9236355	8,50E-07	1,36E-05			AT2G15020	903,7412551	-1,672466989	0,093344055	-17,91723084	8,65E-72	3,90E-70
AT1G66230	111,5163941	-0,611245478	0,177135536	-3,450721922	0,000559089	0,004694628			AT3G44770	9,769740048	-1,670702087	0,734844549	-2,273544914	0,022993363	0,048013554
AT1G34418	166,526809	-0,6106443	0,165734377	-3,684475789	0,000229174	0,00216476			AT1G70000	457,7030759	-1,669527755	0,133863741	-12,47184441	1,06E-35	2,24E-34
AT2G32290	127,2630803	-0,609898966	0,214130611	-2,848256784	0,004395944	0,027049207			AT2G23130	318,0415596	-1,668332775	0,184090627	-9,062562281	1,27E-19	1,52E-18
AT1G60630	61,30460415	-0,609667421	0,227822211	-2,676066653	0,007449183	0,041477446			AT1G33260	139,4458244	-1,665027952	0,217863448	-7,642530084	2,13E-14	1,96E-13
AT4G12970	157,7937567	-0,608784864	0,164910675	-3,691603735	0,000222844	0,002113799			AT3G56230	52,18609212	-1,663018815	0,305163671	-5,449596314	5,05E-08	2,79E-07
AT1G60270	326,6738506	-0,608343047	0,120362363	-5,054263064	4,32E-07	7,27E-06			AT5G53048	82,7407833	-1,661713173	0,365306079	-4,548824308	5,39E-06	2,33E-05
AT2G45970	769,594285	-0,608136952	0,098206544	-6,192427974	5,92E-10	1,43E-08			AT2G19310	333,1505859	-1,659531274	0,134135738	-12,37202924	3,70E-35	7,70E-34
AT2G45310	164,7733017	-0,608039036	0,156766262	-3,878634517	0,000105044	0,001080996			AT1G80180	989,6075242	-1,656523546	0,129844242	-12,75777442	2,82E-37	6,21E-36
AT4G02410	423,1283257	-0,60789539	0,100027569	-6,077278446	1,22E-09	2,85E-08			AT1G08477	52,13159203	-1,65558483	0,618070472	-2,678634404	0,007392306	0,017725846
AT5G67150	241,0116913	-0,607022809	0,126850041	-4,785357596	1,71E-06	2,57E-05			AT4G19170	2865,338251	-1,654733355	0,095887478	-17,25703282	9,91E-67	4,19E-65
AT5G15270	815,0501372	-0,60629571	0,09600659	-6,315146776	2,70E-10	6,80E-09			AT5G07152	93,03584046	-1,654553784	0,275375164	-6,008362398	1,87E-09	1,20E-08
AT5G52780	341,3492553	-0,606269808	0,18764503	-3,230939866	0,001233839	0,009236644			AT5G37770	1570,451713	-1,652370288	0,093249266	-17,719928	2,94E-70	1,29E-68
AT1G68600	267,4393403	-0,605959334	0,135583524	-4,469269675	7,85E-06	0,000104525			AT2G40020	246,8455879	-1,650361937	0,145036972	-11,37890511	5,33E-30	9,42E-29
AT3G54600	1002,217002	-0,605425344	0,103900866	-5,82695185	5,64E-09	1,21E-07			AT5G41080	508,9964212	-1,648558601	0,119952846	-13,74338875	5,58E-43	1,44E-41
AT1G11630	87,96344387	-0,604456731	0,187460984	-3,224440193	0,001262192	0,009417735			AT3G25130	118,1437204	-1,647823429	0,201839743	-8,164018664	3,24E-16	3,28E-15
AT2G25590	67,35489436	-0,604412826	0,221729113	-2,725906487	0,006412516	0,03667097			AT1G08670	45,16206921	-1,646100196	0,328944769	-5,004184147	5,61E-07	2,75E-06
AT5G40330	60,77011533	-0,603680129	0,229079894	-2,635238384	0,008407821	0,0455375			AT2G25590	67,35489436	-1,645958656	0,263493099	-6,246686003	4,19E-10	2,84E-09
AT1G11410	358,0210032	-0,602990711	0,103907398	-5,803154737	6,51E-09	1,39E-07			AT5G26600	560,6042692	-1,644969312	0,101674513	-16,17877734	7,12E-59	2,53E-57
AT1G09415	120,2951886	-0,602816886	0,18058696	-3,338097531	0,000843541	0,006663934			AT5G42580	374,0021697	-1,644760649	0,333185644	-4,936469139	7,95E-07	3,83E-06
AT3G46790	194,3364761	-0,602193996	0,167149998	-3,602716144	0,000314909	0,002855389			AT2G42900	75,75526358	-1,644263558	0,243298648	-6,758210817	1,40E-11	1,06E-10
AT2G23000	1814,644459	-0,601685936	0,08707276	-6,910151223	4,84E-12	1,41E-10			AT4G18830	29,70464186	-1,64322439	0,384698721	-4,271457903	1,94E-05	7,70E-05
AT2G29460	257,4364164	-0,599661972	0,213066951	-2,814429786	0,004886385	0,02941583			AT4G02410	423,1283257	-1,64304491	0,112104369	-14,6563861	1,23E-48	3,58E-47
AT5G48880	2095,908537	-0,599631206	0,101882556	-5,885513959	3,97E-09	8,67E-08			AT1G13650	726,1019863	-1,642778733	0,156235197	-10,51478009	7,39E-26	1,14E-24
AT1G31814	120,735788	-0,59804669	0,187081709	-3,196713853	0,001390027	0,010249867			AT5G12900	418,6742695	-1,641710616	0,120427639	-13,63234079	2,57E-42	6,51E-41
AT5G25040	206,5400909	-0,597803097	0,138302122	-4,322443411	1,54E-05	0,000194483			AT2G40260	174,9374856	-1,640972953	0,185613069	-8,840826596	9,50E-19	1,09E-17
AT1G28660	321,271824	-0,596460028	0,120656256	-4,94346542	7,67E-07	1,24E-05			AT1G24577	11,28974005	-1,640127683	0,641264554	-2,557645939	0,010538333	0,024282818
AT2G16060	312,3952218	-0,595237867	0,140031886	-4,250730914	2,13E-05	0,000261692			AT1G70340	70,49506442	-1,640000048	0,258409857	-6,346507314	2,20E-10	1,53E-09
AT1G70620	1100,37798	-0,594378581	0,086465499	-6,874170521	6,24E-12	1,79E-10			AT2G34610	236,9000869	-1,6394489	0,429257569	-3,819266146	0,000133849	0,000462231
AT3G21790	241,7399746	-0,594194851	0,165741288	-3,585074408	0,000336982	0,003032437			AT2G01505	90,04938502	-1,637463217	0,261379104	-6,264705919	3,74E-10	2,54E-09
AT1G64620	105,4781082	-0,593683668	0,189275778	-3,136606672	0,001709152	0,012189835			AT1G62560	689,44747	-1,6362415	0,097318284	-16,81329999	1,95E-63	7,57E-62
AT4G35580	463,0127696	-0,59311735	0,118735214	-4,9952944	5,87E-07	9,68E-06			AT4G21890	100,9543776	-1,636083202	0,288111545	-5,678645058	1,36E-08	8,00E-08
AT5G48730	137,9792562	-0,593077778	0,148702913	-3,988340003	6,65E-05	0,00071748			AT5G60890	1056,582104	-1,635888552	0,113275366	-14,4416974	2,83E-47	7,99E-46
AT1G08570	2889,53741	-0,592759854	0,077605886	-7,638078525	2,20E-14	7,67E-13			AT1G45616	135,2194655	-1,635851074	0,345960138	-4,728438033	2,26E-06	1,03E-05
AT3G22530	485,419631	-0,592621599	0,091630318	-6,467527451	9,96E-11	2,59E-09			AT1G67750	470,1197735	-1,635090918	0,14143855	-11,56043326	6,54E-31	1,18E-29
AT3G48800	120,7935116	-0,592531772	0,180236288	-3,287527611	0,001010713	0,007790581			AT3G48600	29,76594965	-1,634584449	0,408486758	-4,001560433	6,29E-05	0,000229758
AT5G13360	451,3038731	-0,592363641	0,106471178	-5,563605563	2,64E-08	5,30E-07			AT2G46720	42,54321757	-1,634021598	0,363702283	-4,492744954	7,03E-06	2,98E-05
AT1G13250	337,6178454	-0,592321339	0,129472876	-4,574868183	4,77E-06	6,65E-05			AT1G16530	33,81055126	-1,632320763	0,339682517	-4,805430605	1,54E-06	7,18E-06
AT3G14620	361,1678355	-0,591871728	0,152600744	-3,87856385	0,000105075	0,001080996			AT1G60060	23,63244785	-1,623908331	0,499165073	-3,253249112	0,001140934	0,003313396
AT1G78130	80,10669842	-0,591650372	0,217653537	-2,718312697	0,006561579	0,03738167			AT5G51310	18,88650949	-1,619586968	0,53839764	-3,008161342	0,002628336	0,007057666
AT3G28070	388,3837789	-0,591165404	0,130688658	-4,523463721	6,08E-06	8,33E-05			AT3G16210	29,42014433	-1,619492574	0,450226701	-3,597060263	0,000321834	0,001041311
AT1G08710	129,2941976	-0,59088879	0,174756536	-3,381211387	0,00072167	0,005849638			AT3G06140	83,50478725	-1,615621029	0,247244032	-6,534519836	6,38E-11	4,64E-10
AT3G21750	533,3435559	-0,590698531	0,10459772	-5,647336582	1,63E-08	3,34E-07			AT4G30180	30,48419693	-1,61522175	0,420585106	-3,840415949	0,000122826	0,000427228
AT2G45315	87,30607919	-0,589704076	0,219884061	-2,681886417	0,007320831	0,040833127			AT2G31540	23,36083733	-1,615018444	0,515821127	-3,130966064	0,001742323	0,004856052
AT5G20220	375,2881899	-0,588597981	0,09334966	-6,305303936	2,88E-10	7,19E-09			AT2G38823	8,510477967	-1,608831588	0,67515227	-2,382916654	0,017176083	0,03729122
AT5G50160	450,3266337	-0,588455611	0,097660779	-6,025506029	1,69E-09	3,83E-08			AT1G73870	923,5425009	-1,608427715	0,106726156	-15,0706047	2,53E-51	7,77E-50
AT3G23410	332,8988655	-0,586024309	0,123017955	-4,763729909	1,90E-06	2,84E-05			AT1G72220	23,48496362	-1,608114704	0,534297889	-3,009771773	0,002614441	0,007024524
AT3G09670	233,9940584	-0,584919212	0,152697616	-3,830571991	0,000127846	0,001290033			AT2G46690	368,2458137	-1,607025833	0,130293927	-12,33385058	5,95E-35	1,23E-33
AT1G73870	923,5425009	-0,58475901	0,102840531	-5,686075365	1,30E-08	2,70E-07			AT1G68620	220,5490542	-1,606779801	0,227531661	-7,06178556	1,64E-12	1,34E-11
AT1G66190	112,5611942	-0,583631669	0,182917228	-3,190687264	0,001419348	0,010438854			AT3G57980	105,6644418	-1,606627866	0,221374972	-7,257495523	3,94E-13	3,34E-12
AT4G23490	231,92084	-0,583308882	0,146419008	-3,983833053	6,78E-05	0,00072984			AT4G27710	694,0004684	-1,605909352	0,098005867	-16,3858491	2,41E-60	8,78E-59
AT1G72300	482,1230179	-0,58229367	0,096327403	-6,04494312	1,49E-09	3,42E-08			AT1G70260	111,2147159	-1,605327672	0,213856999	-7,506547257	6,07E-14	5,41E-13
AT5G02090	81,16946522	-0,580793	0,208000517	-2,792267097	0,005234013	0,031143893			AT1G24140	49,93243654	-1,60504984	0,31920845	-5,028218517	4,95E-07	2,45E-06
AT4G08035	244,6818934	-0,580316885	0,141588501	-4,098615928	4,16E-05	0,000473929			AT1G71180	108,942019	-1,603699178	0,230600218	-6,954456474	3,54E-12	2,82E-11
AT1G29790	320,5851673	-0,579828951	0,111273703	-5,210835398	1,88E-07	3,35E-06			AT1G80340	98,52551777	-1,602725632	0,29011494	-5,524450515	3,31E-08	1,87E-07
AT5G52910	93,31455056	-0,579822321	0,212805337	-2,724660615	0,006436761	0,036771496			AT1G32240	133,2071393	-1,602490793	0,471043138	-3,402004323	0,000668936	0,002040633
AT5G19290	884,2872899	-0,579651815	0,080793383	-7,174496151	7,26E-13	2,29E-11			AT2G33060	221,7962608	-1,602146196	0,201939308	-7,933800551	2,13E-15	2,06E-14
AT3G45210	274,1465025	-0,578139084	0,131086826	-4,410352309	1,03E-05	0,000134181			AT3G11090	124,3411256	-1,601365232	0,177400883	-9,02681658	1,77E-19	2,10E-18
AT4G36470	166,0559253	-0,577875157	0,137349146	-4,207344358	2,58E-05	0,000310603			AT1G67070	125,2280245	-1,599949472	0,212698242	-7,522156532	5,39E-14	4,81E-13
AT5G18950	131,7054204	-0,577341654	0,170265126	-3,390839136	0,00069679	0,005674623			AT5G18245	123,6434771	-1,598271639	0,264549916	-6,04147476	1,53E-09	9,90E-09
AT1G62975	230,991907	-0,576957198	0,128844942	-4,477918868	7,54E-06	0,00010078			AT5G09930	35,31696	-1,597541713	0,424700713	-3,761570596	0,00016885	0,000572182
AT4G01060	135,7286752	-0,576538954	0,207421055	-2,779558493	0,005443285	0,032211205			AT4G19380	204,740856	-1,597465934	0,227705677	-7,015485752	2,29E-12	1,85E-11
AT4G34000	2931,927738	-0,576328568	0,096795937	-5,95405744	2,62E-09	5,84E-08			AT3G54060	11,6232371	-1,596308449	0,695139677	-2,296385177	0,021653868	0,045612239
AT2G17970	160,2322865	-0,576271495	0,154980303	-3,718353141	0,000200526	0,001918991			AT1G07270	16,68641921	-1,596118896	0,534812333	-2,984446687	0,002840917	0,007560295
AT5G03760	1950,416245	-0,576109782	0,085042705	-6,774358643	1,25E-11	3,52E-10			AT1G16420	11,84333406	-1,595209352	0,663745251	-2,403345788	0,016245817	0,035489487
AT1G07880	129,116961	-0,575750374	0,203192947	-2,833515537	0,004603907	0,028089047			AT3G10570	73,8455719	-1,595134814	0,241133134	-6,615162296	3,71E-11	2,75E-10
AT3G20090	74,48008955	-0,575490005	0,208318492	-2,762548827	0,005735198	0,033517797			AT3G50630	183,4491429	-1,594583882	0,15808703	-10,08674703	6,32E-24	9,07E-23
AT5G64320	99,82840445	-0,574994893	0,208781341	-2,754053061	0,005886222	0,034214802			AT4G26150	203,6103134	-1,593533391	0,188375855	-8,459329297	2,69E-17	2,89E-16
AT4G37980	1614,721476	-0,572979366	0,071149048	-8,053226021	8,06E-16	3,03E-14			AT2G34500	137,6127214	-1,592137984	0,263924059	-6,032561002	1,61E-09	1,04E-08
AT1G33480	164,0360986	-0,572527284	0,174169132	-3,287191472	0,00101192	0,00779723			AT5G15830	125,8576086	-1,592058627	0,185983114	-8,560232132	1,13E-17	1,23E-16
AT4G39330	3083,91279	-0,571549116	0,069543546	-8,218578853	2,06E-16	8,06E-15			AT1G51430	105,7177128	-1,591963302	0,187335683	-8,49791817	1,93E-17	2,09E-16
AT3G26310	152,4074426	-0,571201468	0,205686702	-2,777046164	0,005485539	0,0324121			AT1G61795	151,3839349	-1,591697137	0,202627282	-7,855295312	3,99E-15	3,81E-14
AT5G42760	255,0434466	-0,571162561	0,139791903	-4,085805757	4,39E-05	0,000496848			AT5G57685	521,8141163	-1,589781539	0,112590546	-14,12002693	2,86E-45	7,76E-44
AT3G46670	182,536103	-0,570858632	0,133089725	-4,289276517	1,79E-05	0,000222453			AT1G22640	514,8767815	-1,589468321	0,102350725	-15,52962437	2,19E-54	7,17E-53
AT5G42830	95,69771125	-0,570258529	0,210765337	-2,705656139	0,006816959	0,038516501			AT2G38600	62,66187342	-1,588105434	0,29404537	-5,400885691	6,63E-08	3,62E-07
AT2G24820	1226,160656	-0,568925169	0,096810242	-5,876704355	4,19E-09	9,12E-08			AT3G25620	86,63068328	-1,58755957	0,272556967	-5,824689015	5,72E-09	3,48E-08
AT1G51170	253,0141463	-0,566725118	0,13568897	-4,176648377	2,96E-05	0,000347853			AT1G72275	34,99486129	-1,586540753	0,364471237	-4,352993032	1,34E-05	5,47E-05
AT3G01660	138,4004335	-0,566138543	0,180334098	-3,139387111	0,001693016	0,012093814			AT4G28350	59,71614023	-1,585524211	0,315506721	-5,02532627	5,03E-07	2,48E-06
AT3G13226	189,8518842	-0,566093497	0,13023111	-4,346837685	1,38E-05	0,000175864			AT5G46790	396,1778421	-1,585229695	0,109403585	-14,48974173	1,41E-47	4,00E-46
AT5G40500	176,8491936	-0,566054954	0,179536107	-3,152875278	0,001616709	0,011640611			AT3G60490	56,34700474	-1,585077703	0,301064163	-5,264916581	1,40E-07	7,38E-07
AT1G04350	788,6433186	-0,565473893	0,106635009	-5,30289159	1,14E-07	2,09E-06			AT4G15765	121,4712816	-1,583350674	0,19911777	-7,951830076	1,84E-15	1,78E-14
AT1G05540	86,79075518	-0,565251587	0,209314651	-2,700487447	0,006923795	0,039042127			AT4G10500	65,9805341	-1,583029324	0,413031628	-3,83270727	0,000126741	0,000439619
AT2G03450	111,5985942	-0,564532765	0,200212543	-2,819667317	0,004807346	0,029102647			AT1G23120	84,80443698	-1,582604508	0,27354758	-5,785481656	7,23E-09	4,36E-08
AT3G25700	148,3169582	-0,563965789	0,186860408	-3,018112793	0,002543542	0,017110402			AT1G65060	543,6101869	-1,582509961	0,129508668	-12,21933628	2,45E-34	4,96E-33
AT3G06470	214,7741599	-0,563910549	0,137807213	-4,092024901	4,28E-05	0,000486082			AT5G49740	1051,388691	-1,580954758	0,109438528	-14,44605278	2,65E-47	7,52E-46
AT1G05835	107,1514697	-0,563487444	0,185444081	-3,038584144	0,002376927	0,016156471			AT2G46650	703,0206714	-1,58084776	0,1147687	-13,77420635	3,64E-43	9,45E-42
AT4G39510	426,3599533	-0,563112504	0,108408835	-5,19434144	2,05E-07	3,64E-06			AT3G51080	99,05235576	-1,580618892	0,261697632	-6,03986701	1,54E-09	9,99E-09
AT5G67200	152,3870992	-0,562970834	0,164531722	-3,42165528	0,000622412	0,005138986			AT4G21500	16,97982019	-1,580457215	0,558764423	-2,828485762	0,004676878	0,011772538
AT1G68780	258,6264763	-0,562700989	0,154570403	-3,640418717	0,000272195	0,002523716			AT4G23070	12,17201027	-1,58002457	0,666185649	-2,371748133	0,017704155	0,038289165
AT4G25710	184,7220819	-0,560499769	0,140719778	-3,983091631	6,80E-05	0,000731425			AT2G37720	11,81093319	-1,579414057	0,606257726	-2,605185861	0,009182443	0,021489026
AT5G41240	186,1725948	-0,559351471	0,146279283	-3,823859799	0,000131379	0,001322732			AT1G32900	5491,660465	-1,578933406	0,075206818	-20,99455145	7,36E-98	4,88E-96
AT4G29310	218,0758345	-0,559288402	0,137926377	-4,054977849	5,01E-05	0,000561255			AT1G77400	64,45576825	-1,578919147	0,2738246	-5,766169839	8,11E-09	4,86E-08
AT4G14605	283,4759413	-0,559021735	0,120387128	-4,643534122	3,42E-06	4,93E-05			AT4G23770	70,84146266	-1,576298974	0,262791848	-5,998279578	1,99E-09	1,28E-08
AT1G03310	735,7499858	-0,558823855	0,096414961	-5,796028449	6,79E-09	1,45E-07			AT5G01550	40,42704445	-1,576276813	0,401309495	-3,927833342	8,57E-05	0,000306048
AT5G53020	251,8605847	-0,558478956	0,167711719	-3,329993633	0,00086848	0,006831577			AT3G57965	159,8583723	-1,57520165	0,217570513	-7,239959264	4,49E-13	3,78E-12
AT1G15710	200,8868894	-0,558401466	0,177846296	-3,139798121	0,001690643	0,012089509			AT1G02800	27,66876878	-1,57318216	0,413767301	-3,802093969	0,000143478	0,000492177
AT1G67070	125,2280245	-0,557632948	0,185019078	-3,013921342	0,002578947	0,017297216			AT4G26582	98,37690501	-1,572103097	0,233064682	-6,745351038	1,53E-11	1,16E-10
AT3G59940	3115,266456	-0,557555044	0,098733693	-5,647059558	1,63E-08	3,34E-07			AT5G65613	11,12456727	-1,566773457	0,65133756	-2,405470761	0,016151644	0,035317867
AT2G15820	231,7122908	-0,556802612	0,159535292	-3,490153208	0,000482744	0,004138352			AT2G39435	119,3602657	-1,566481026	0,248228657	-6,310637324	2,78E-10	1,91E-09
AT1G67830	220,207755	-0,55666116	0,133034688	-4,184330946	2,86E-05	0,000338053			AT2G47370	104,3374264	-1,564993606	0,202854076	-7,714873856	1,21E-14	1,13E-13
AT3G07860	126,1609268	-0,556520706	0,186171012	-2,989298391	0,002796189	0,018548793			AT4G15500	204,8259522	-1,564137559	0,22220327	-7,039219361	1,93E-12	1,57E-11
AT3G47680	473,6050102	-0,556203887	0,126336823	-4,402547691	1,07E-05	0,000138465			AT4G34760	185,9503865	-1,562501165	0,202218704	-7,726788558	1,10E-14	1,04E-13
AT2G31790	1333,248809	-0,556009586	0,089893071	-6,18523294	6,20E-10	1,49E-08			AT3G50150	18,28466502	-1,561723778	0,659929148	-2,366502196	0,017957068	0,038756224
AT5G14100	138,9424167	-0,555983343	0,154985321	-3,587329035	0,000334083	0,003008739			AT3G60080	340,3687354	-1,561646877	0,123292	-12,66624659	9,10E-37	1,97E-35
AT4G33666	543,3021578	-0,555943309	0,102532228	-5,422132321	5,89E-08	1,13E-06			AT5G48740	27,26217872	-1,55981322	0,400677305	-3,89294128	9,90E-05	0,000350132
AT2G33060	221,7962608	-0,553491144	0,164650389	-3,361614551	0,000774882	0,00620317			AT4G02075	192,5705484	-1,558382481	0,156731392	-9,94301436	2,71E-23	3,76E-22
AT1G54120	86,21509161	-0,552879824	0,198321827	-2,7877911	0,005306875	0,03150287			AT1G64583	17,39553468	-1,558236991	0,608658576	-2,560116709	0,010463702	0,024147743
AT5G13090	292,4882446	-0,552803912	0,137018316	-4,034525672	5,47E-05	0,000606372			AT1G27210	566,3233559	-1,557663233	0,117970336	-13,20385524	8,34E-40	1,97E-38
AT5G61220	229,0908419	-0,552549762	0,194579699	-2,839709208	0,004515468	0,027616497			AT2G33540	724,2811686	-1,557249973	0,104890627	-14,84641689	7,34E-50	2,20E-48
AT5G61420	1006,374487	-0,55247597	0,124879165	-4,424084453	9,69E-06	0,000126872			AT2G01340	125,608558	-1,557056463	0,203929427	-7,635271102	2,25E-14	2,06E-13
AT1G43910	270,3569644	-0,55179407	0,169305097	-3,259169865	0,001117387	0,00848277			AT4G38330	37,06641842	-1,556206263	0,372957153	-4,172614063	3,01E-05	0,000116351
AT4G05440	165,593172	-0,551069201	0,174466398	-3,158597907	0,0015853	0,011458228			AT5G15340	12,26704461	-1,555266065	0,641134086	-2,425804676	0,015274489	0,033622407
AT1G05170	477,3992745	-0,550092238	0,122281663	-4,498566881	6,84E-06	9,26E-05			AT3G63210	875,6429734	-1,555008042	0,10848258	-14,33417275	1,34E-46	3,74E-45
AT5G61920	103,7379849	-0,549980292	0,191304694	-2,874891773	0,00404166	0,025216348			AT1G65486	92,62516093	-1,554815413	0,227192402	-6,843606565	7,72E-12	6,00E-11
AT4G03410	272,08728	-0,548052448	0,109090025	-5,023854819	5,06E-07	8,43E-06			AT1G78815	16,4210857	-1,553643372	0,538935597	-2,882799689	0,00394158	0,010121215
AT3G10190	154,7364244	-0,547905105	0,173758165	-3,153262489	0,001614566	0,011628881			AT1G62030	84,27491991	-1,552211471	0,281118946	-5,521547003	3,36E-08	1,90E-07
AT2G01755	103,9366398	-0,547876575	0,18437974	-2,971457569	0,002963898	0,019452356			AT1G74300	117,6623407	-1,552002247	0,242803667	-6,392004972	1,64E-10	1,15E-09
AT5G67070	702,5493337	-0,547399495	0,097708333	-5,602382902	2,11E-08	4,27E-07			AT1G74180	62,15807997	-1,55001277	0,32118604	-4,825903306	1,39E-06	6,52E-06
AT1G60870	547,0971366	-0,547388135	0,112239565	-4,876962373	1,08E-06	1,69E-05			AT3G50440	346,3334612	-1,54985724	0,127500284	-12,15571594	5,35E-34	1,07E-32
AT5G26600	560,6042692	-0,547298312	0,089449932	-6,118487756	9,45E-10	2,22E-08			AT3G47640	329,856538	-1,548944499	0,232189946	-6,671023118	2,54E-11	1,90E-10
AT2G40920	237,1737033	-0,547176284	0,13347582	-4,099441265	4,14E-05	0,00047248			AT1G29357	377,6436661	-1,547150066	0,162276245	-9,534051408	1,51E-21	1,97E-20
AT1G35710	157,7286454	-0,546305981	0,16049658	-3,403848117	0,000664437	0,005444243			AT5G23130	122,6583372	-1,54612439	0,216315537	-7,147542005	8,83E-13	7,32E-12
AT2G04890	135,773204	-0,546169545	0,157462721	-3,468564116	0,000523248	0,004436818			AT1G48315	35,41300702	-1,544855416	0,331939463	-4,654027582	3,26E-06	1,45E-05
AT3G46870	122,0284333	-0,544769093	0,178328151	-3,054868732	0,00225159	0,015440355			AT1G10540	10,54461482	-1,54341864	0,607814258	-2,539293246	0,011107668	0,025410938
AT2G27830	1419,978549	-0,544429243	0,081144527	-6,709377262	1,95E-11	5,45E-10			AT5G38150	257,1506177	-1,54295141	0,167518366	-9,210640292	3,24E-20	3,96E-19
AT5G18140	361,480121	-0,543103999	0,135491342	-4,008403728	6,11E-05	0,000665203			AT3G20620	188,9967761	-1,542412165	0,211162795	-7,304374622	2,79E-13	2,38E-12
AT1G62250	639,8009907	-0,542960837	0,110877347	-4,896950109	9,73E-07	1,54E-05			AT1G28610	383,8423482	-1,541318642	0,132014382	-11,6753843	1,70E-31	3,16E-30
AT3G60690	200,9670881	-0,542904111	0,166261402	-3,265364692	0,001093232	0,008331602			AT1G13090	696,0997954	-1,540096413	0,101273023	-15,20737075	3,16E-52	9,91E-51
AT3G62460	175,15839	-0,542673115	0,192816196	-2,814458158	0,004885954	0,02941583			AT5G45800	524,4114796	-1,538662827	0,10851344	-14,17946779	1,23E-45	3,37E-44
AT5G52180	238,4913373	-0,542586941	0,132614033	-4,091474552	4,29E-05	0,000486802			AT3G22560	26,82615925	-1,531814854	0,54761425	-2,797251633	0,005153938	0,012842552
AT2G12462	150,7549086	-0,5423963	0,149530857	-3,627320213	0,000286378	0,002630423			AT2G26110	436,4877645	-1,530988287	0,115499399	-13,25537879	4,20E-40	1,00E-38
AT1G29600	66,39813948	-0,542201627	0,194249553	-2,791263188	0,005250276	0,031224237			AT3G09290	11,20951406	-1,530304406	0,622580905	-2,458000869	0,013971284	0,031036169
AT4G14440	754,7484767	-0,541698697	0,123809295	-4,375266796	1,21E-05	0,000155898			AT5G04660	74,45643086	-1,530120072	0,277843712	-5,507125074	3,65E-08	2,05E-07
AT5G64550	376,8135022	-0,541523298	0,112570148	-4,810540895	1,51E-06	2,29E-05			AT5G56850	740,7934272	-1,529458043	0,107648293	-14,20791725	8,18E-46	2,26E-44
AT3G48310	278,6470892	-0,540955018	0,141506591	-3,822825584	0,000131931	0,001326523			AT3G21780	37,94190441	-1,526887046	0,44720656	-3,414276942	0,000639515	0,001957218
AT2G32530	602,9098994	-0,540899408	0,115753234	-4,672866479	2,97E-06	4,31E-05			AT3G04160	393,8960501	-1,524506903	0,170322067	-8,950730397	3,53E-19	4,15E-18
AT1G09140	1733,007697	-0,540616683	0,08058371	-6,708758903	1,96E-11	5,47E-10			AT1G50055	63,57025268	-1,524307351	0,249397742	-6,111953303	9,84E-10	6,46E-09
AT2G01710	368,3545589	-0,539410327	0,111853772	-4,822459877	1,42E-06	2,18E-05			AT4G28700	8,528826936	-1,524060344	0,641635458	-2,375274505	0,017535903	0,037959501
AT2G22690	126,9976097	-0,539331622	0,198525525	-2,716686534	0,006593903	0,037479114			AT1G34245	17,7268055	-1,522823637	0,551728805	-2,760094497	0,005778464	0,014241878
AT4G38060	857,357275	-0,539034386	0,130609589	-4,127065941	3,67E-05	0,000423226			AT5G07990	1004,055245	-1,521867734	0,155622238	-9,779243343	1,38E-22	1,87E-21
AT5G47500	852,6106019	-0,538703314	0,130087469	-4,141085356	3,46E-05	0,000402057			AT5G14700	176,1765887	-1,521440655	0,198258122	-7,674039469	1,67E-14	1,55E-13
AT3G08770	717,7024792	-0,538660386	0,129533725	-4,158456683	3,20E-05	0,000374601			AT2G22200	63,92887523	-1,521116832	0,288322257	-5,275752375	1,32E-07	6,99E-07
AT5G48570	114,3605942	-0,538018525	0,193617814	-2,778765626	0,005456588	0,032268304			AT1G09470	93,26009577	-1,52031731	0,248914333	-6,107793359	1,01E-09	6,62E-09
AT4G08870	1596,219855	-0,53743646	0,102013525	-5,26828635	1,38E-07	2,50E-06			AT3G60286	21,60423037	-1,519597357	0,529014009	-2,872508725	0,004072268	0,010420419
AT2G28110	230,1800198	-0,537272639	0,152449731	-3,524260985	0,000424666	0,003707406			AT3G30180	306,6672638	-1,518452653	0,14362033	-10,57268601	3,99E-26	6,23E-25
AT4G36540	780,7561182	-0,535321065	0,130881184	-4,090130044	4,31E-05	0,000488897			AT3G05140	39,41598967	-1,517763015	0,371180982	-4,089010722	4,33E-05	0,000162721
AT4G21326	101,8572503	-0,53462274	0,190612407	-2,804763594	0,00503535	0,030176083			AT1G12280	225,0334597	-1,517355221	0,169619774	-8,94562696	3,70E-19	4,34E-18
AT4G34060	96,88772619	-0,534576874	0,196211019	-2,724499754	0,006439898	0,036771784			AT3G02550	160,1890279	-1,517261473	0,177059611	-8,569212725	1,04E-17	1,14E-16
AT1G62610	272,1171772	-0,53373616	0,146501914	-3,643202638	0,000269267	0,002501631			AT3G56470	32,21022805	-1,516506111	0,374426405	-4,050211449	5,12E-05	0,000189934
AT1G02820	804,2996124	-0,533580149	0,121274906	-4,39975726	1,08E-05	0,000140017			AT4G26795	44,5378317	-1,515932054	0,305000124	-4,970267006	6,69E-07	3,25E-06
AT5G57565	308,5015348	-0,533017949	0,151545325	-3,517218024	0,000436095	0,003797454			AT5G42800	5454,676685	-1,514945349	0,193281003	-7,838045771	4,58E-15	4,36E-14
AT1G72130	801,9681041	-0,532209805	0,107248557	-4,962395931	6,96E-07	1,14E-05			AT3G58070	14,51093842	-1,513394314	0,660270167	-2,292083436	0,021900829	0,046059538
AT5G62210	338,9830855	-0,532027774	0,111368534	-4,777182147	1,78E-06	2,67E-05			AT3G16010	116,8207308	-1,512266304	0,204475104	-7,395845615	1,41E-13	1,23E-12
AT1G02930	3468,765558	-0,531608845	0,178169327	-2,983728199	0,002847596	0,018814593			AT5G48775	81,16618279	-1,51150094	0,229230946	-6,59379096	4,29E-11	3,17E-10
AT3G47430	529,5907764	-0,531553672	0,105291245	-5,04841285	4,45E-07	7,46E-06			AT3G23410	332,8988655	-1,511365879	0,133275376	-11,34017348	8,30E-30	1,46E-28
AT1G51360	132,7539353	-0,531193978	0,173527972	-3,061143237	0,002204936	0,015180239			AT4G37560	327,5543703	-1,510830857	0,131190981	-11,51627077	1,09E-30	1,97E-29
AT3G62800	194,7405494	-0,53076745	0,157604993	-3,36770708	0,000757961	0,006097919			AT4G22880	5472,837472	-1,510518213	0,195925226	-7,70966683	1,26E-14	1,18E-13
AT1G24100	857,8958062	-0,530594645	0,094529908	-5,612981717	1,99E-08	4,03E-07			AT5G23920	670,0069492	-1,510367947	0,107617069	-14,03465045	9,57E-45	2,57E-43
AT1G53770	203,3224061	-0,530223081	0,150246683	-3,529016894	0,000417107	0,003657442			AT3G55980	4943,721063	-1,509259794	0,104095587	-14,49878744	1,23E-47	3,52E-46
AT2G32295	329,7361696	-0,529709836	0,112814559	-4,695403172	2,66E-06	3,90E-05			AT1G31920	220,2282401	-1,508973606	0,166461192	-9,06501744	1,25E-19	1,49E-18
AT3G03270	711,4609719	-0,529610756	0,149070979	-3,552742197	0,000381238	0,003384908			AT1G16400	417,6127444	-1,507803992	0,13026082	-11,57526865	5,50E-31	1,00E-29
AT1G68530	4824,609297	-0,529375789	0,069492077	-7,617786264	2,58E-14	8,90E-13			AT1G72030	463,1868386	-1,505376372	0,113475423	-13,26610053	3,64E-40	8,69E-39
AT3G11090	124,3411256	-0,529058071	0,158222759	-3,343754561	0,000826528	0,006551699			AT2G38310	689,0400692	-1,504643369	0,128030576	-11,75221904	6,88E-32	1,29E-30
AT3G56840	179,0709529	-0,528521668	0,142687282	-3,704055885	0,000212179	0,002023666			AT4G19420	778,7946762	-1,504396609	0,120887978	-12,44455106	1,50E-35	3,14E-34
AT1G13080	587,0753035	-0,528117623	0,119124715	-4,433317001	9,28E-06	0,000122194			AT1G05310	79,47462738	-1,504321538	0,297576528	-5,055242589	4,30E-07	2,14E-06
AT5G52640	138,8343592	-0,526755388	0,194577076	-2,707181131	0,006785722	0,038387946			AT4G32980	513,3987498	-1,503980388	0,111597078	-13,47687964	2,14E-41	5,27E-40
AT1G27921	379,6578397	-0,526682199	0,114352117	-4,60579315	4,11E-06	5,81E-05			AT5G38140	77,8136955	-1,50385199	0,233260676	-6,44708751	1,14E-10	8,12E-10
AT3G11470	124,9188806	-0,526666809	0,178234008	-2,954917616	0,003127526	0,020349154			AT1G35180	86,77838559	-1,502634202	0,256823572	-5,850842245	4,89E-09	3,00E-08
AT4G01410	153,1041371	-0,52648726	0,168913726	-3,116900399	0,001827633	0,012884557			AT5G67160	80,44690802	-1,500308787	0,264613546	-5,669810973	1,43E-08	8,40E-08
AT2G24150	556,3954207	-0,524557019	0,106472296	-4,926699595	8,36E-07	1,35E-05			AT1G28660	321,271824	-1,498630249	0,135227375	-11,08229932	1,53E-28	2,58E-27
AT2G34190	149,0418577	-0,524412664	0,189722987	-2,764096608	0,005708064	0,033419649			AT4G22560	17,41115216	-1,498167271	0,589655615	-2,540749604	0,011061511	0,025313024
AT3G27270	120,1198293	-0,524319939	0,18549585	-2,826585824	0,004704713	0,028580755			AT1G47990	15,60403124	-1,49787918	0,590760662	-2,535509348	0,011228393	0,025668951
AT2G30100	379,2452154	-0,524011669	0,128100112	-4,090641777	4,30E-05	0,000488064			AT3G46330	15,17193486	-1,497248505	0,595606012	-2,513823694	0,011943012	0,027067463
AT5G19340	249,5430094	-0,523925104	0,149227279	-3,510920444	0,000446558	0,003876624			AT4G34630	472,322153	-1,495241608	0,13198754	-11,32865733	9,46E-30	1,66E-28
AT4G00040	413,8292529	-0,523826461	0,161434193	-3,244829677	0,001175209	0,008859297			AT5G67280	394,8824237	-1,494885119	0,123605901	-12,09396243	1,14E-33	2,27E-32
AT1G62422	201,2240908	-0,523541454	0,149069744	-3,512057108	0,000444652	0,003863046			AT3G52070	86,88450228	-1,494566178	0,253463994	-5,896562096	3,71E-09	2,30E-08
AT1G06760	2734,017671	-0,523473035	0,061264078	-8,544534593	1,29E-17	5,44E-16			AT5G58500	54,47639961	-1,494439104	0,310783286	-4,808621212	1,52E-06	7,07E-06
AT4G23250	280,146475	-0,523047935	0,120498002	-4,340718722	1,42E-05	0,000180498			AT4G30320	52,1383747	-1,493928039	0,342692287	-4,359386237	1,30E-05	5,33E-05
AT4G24810	218,287181	-0,522928748	0,188437683	-2,775075235	0,005518894	0,032539468			AT2G32290	127,2630803	-1,492860447	0,22882048	-6,524155744	6,84E-11	4,96E-10
AT5G24280	203,7638657	-0,522542729	0,171790105	-3,041751038	0,002352063	0,016027329			AT5G23730	335,7816779	-1,490234617	0,14277268	-10,43781361	1,67E-25	2,55E-24
AT3G26085	367,8397277	-0,522429257	0,112633489	-4,638311943	3,51E-06	5,05E-05			AT4G32270	202,2284532	-1,489698931	0,176129136	-8,457992595	2,72E-17	2,92E-16
AT4G02900	99,37935863	-0,520996976	0,171456681	-3,038650775	0,002376402	0,016156471			AT2G35470	294,8107938	-1,489411176	0,157418151	-9,461495798	3,04E-21	3,89E-20
AT3G58990	814,2507011	-0,520827584	0,117005091	-4,451324139	8,53E-06	0,000112973			AT2G46870	222,8831667	-1,489389883	0,175821317	-8,471042675	2,43E-17	2,62E-16
AT1G60600	350,8766759	-0,520066636	0,157248028	-3,307301478	0,000941995	0,007335884			AT1G30220	23,48470975	-1,487337936	0,517828391	-2,872260311	0,004075471	0,010426256
AT3G15680	270,1810595	-0,519374949	0,125281818	-4,145653047	3,39E-05	0,00039453			AT1G45191	551,9653501	-1,487275844	0,138225781	-10,75975721	5,33E-27	8,59E-26
AT3G20620	188,9967761	-0,519343166	0,194674924	-2,667745569	0,007636206	0,042217471			AT1G33480	164,0360986	-1,486620569	0,193675846	-7,675818144	1,64E-14	1,53E-13
AT4G16141	335,6008679	-0,51917565	0,110811978	-4,685194335	2,80E-06	4,09E-05			AT4G24780	1503,453065	-1,485859825	0,08215025	-18,08710041	4,03E-73	1,90E-71
AT3G12915	176,4552158	-0,518716126	0,171874686	-3,017990242	0,002544571	0,017110402			AT3G24929	322,297208	-1,485599065	0,469252504	-3,165884152	0,001546124	0,004357098
AT2G41170	278,8649055	-0,517434877	0,139948548	-3,697322226	0,000217886	0,002071975			AT5G19120	1267,52097	-1,485332766	0,098033515	-15,15127525	7,43E-52	2,31E-50
AT5G21100	792,6587904	-0,517422806	0,080578355	-6,42136227	1,35E-10	3,48E-09			AT4G01060	135,7286752	-1,483396142	0,238497061	-6,219766965	4,98E-10	3,36E-09
AT4G15820	124,4304226	-0,5174154	0,188596497	-2,743504827	0,006078715	0,035146362			AT1G07350	616,1962109	-1,482473098	0,11879401	-12,47935905	9,68E-36	2,06E-34
AT3G01710	119,3757178	-0,517038557	0,180658101	-2,861972714	0,004210132	0,026087594			AT5G38040	56,72262468	-1,482310061	0,329090352	-4,504264713	6,66E-06	2,83E-05
AT1G16400	417,6127444	-0,516440802	0,119963015	-4,305000173	1,67E-05	0,00020897			AT2G01680	457,704562	-1,480663697	0,120734266	-12,26382322	1,42E-34	2,89E-33
AT1G27120	263,645035	-0,516386315	0,114827426	-4,497064281	6,89E-06	9,30E-05			AT3G59850	49,50830571	-1,480501872	0,394275829	-3,754990191	0,000173348	0,000586132
AT1G73740	176,4324729	-0,51630219	0,143675285	-3,59353517	0,000326222	0,002947329			AT2G17770	16,53785598	-1,478447992	0,503367123	-2,937116716	0,003312794	0,008672221
AT4G35290	140,8848496	-0,515574378	0,157485636	-3,273786694	0,001061167	0,008107659			AT4G15380	51,16854315	-1,478043876	0,299505673	-4,93494451	8,02E-07	3,85E-06
AT4G03205	163,6703818	-0,51499249	0,177322069	-2,904277475	0,003681018	0,023365786			AT5G54520	60,00138733	-1,477443613	0,273700797	-5,398024513	6,74E-08	3,68E-07
AT4G14100	208,5267501	-0,513823429	0,137642936	-3,733017058	0,0001892	0,001819841			AT2G19780	84,97623871	-1,476897757	0,239974032	-6,154406556	7,54E-10	5,00E-09
AT1G28670	515,1925395	-0,513783261	0,127551679	-4,028039975	5,62E-05	0,000620684			AT2G47530	40,22097011	-1,476752914	0,311238488	-4,744763168	2,09E-06	9,55E-06
AT4G15530	2642,835146	-0,512646165	0,087793564	-5,839222615	5,24E-09	1,14E-07			AT2G32010	333,2005815	-1,476334316	0,124278599	-11,87923201	1,52E-32	2,92E-31
AT1G01420	466,6828039	-0,511091823	0,110218903	-4,637061423	3,53E-06	5,07E-05			AT2G41290	193,1039365	-1,476285728	0,155649635	-9,48467196	2,43E-21	3,13E-20
AT2G19310	333,1505859	-0,51086915	0,120448126	-4,241403889	2,22E-05	0,00027119			AT2G32530	602,9098994	-1,474912909	0,12233667	-12,05617996	1,80E-33	3,56E-32
AT1G78820	629,1465638	-0,510475227	0,095033598	-5,371523753	7,81E-08	1,47E-06			AT5G38990	604,9324836	-1,474575802	0,128930794	-11,43695584	2,73E-30	4,88E-29
AT4G12030	646,2999432	-0,51035238	0,135809348	-3,757858992	0,000171373	0,001671112			AT1G31040	96,16841166	-1,472016819	0,274878514	-5,355154157	8,55E-08	4,61E-07
AT3G62000	149,0860723	-0,509877839	0,149225588	-3,416825791	0,000633558	0,005219586			AT2G31150	245,7869236	-1,471554049	0,172665263	-8,522583057	1,56E-17	1,70E-16
AT4G05110	104,2062787	-0,509423138	0,183292489	-2,779290856	0,005447772	0,032229328			AT4G09460	223,9263076	-1,471366831	0,142077711	-10,35607075	3,93E-25	5,94E-24
AT5G44410	278,2011152	-0,508898456	0,148270687	-3,432225668	0,000598649	0,004982796			AT1G16130	81,83432772	-1,469573076	0,285322924	-5,150560835	2,60E-07	1,32E-06
AT4G27820	1114,887597	-0,50875572	0,096208644	-5,288045824	1,24E-07	2,26E-06			AT4G32295	98,08376109	-1,468938446	0,217595143	-6,750786937	1,47E-11	1,12E-10
AT1G02850	616,7183558	-0,508414866	0,170172257	-2,987648378	0,002811328	0,018623916			AT5G01300	74,83498077	-1,466259785	0,427237249	-3,43195681	0,000599243	0,001845701
AT4G23300	313,82978	-0,506462316	0,123059714	-4,115581771	3,86E-05	0,000443058			AT3G12915	176,4552158	-1,464457114	0,195694496	-7,483384266	7,24E-14	6,42E-13
AT3G26080	242,6437392	-0,5061872	0,15629377	-3,238690822	0,001200797	0,009025124			AT5G10610	142,3042089	-1,462855723	0,214143271	-6,831200979	8,42E-12	6,52E-11
AT1G72030	463,1868386	-0,506014588	0,105461478	-4,798098763	1,60E-06	2,43E-05			AT2G35380	285,6211896	-1,46250029	0,140305452	-10,42368825	1,93E-25	2,95E-24
AT4G33260	237,7767702	-0,505824355	0,190263785	-2,658542478	0,007847946	0,043135101			AT2G04795	93,46165297	-1,462306568	0,215466448	-6,786701972	1,15E-11	8,80E-11
AT4G21990	4161,662411	-0,505443106	0,055019927	-9,186546274	4,06E-20	1,96E-18			AT3G08600	228,7962111	-1,461329977	0,182459879	-8,009048276	1,16E-15	1,14E-14
AT1G67190	160,0923654	-0,504975547	0,156026261	-3,236477915	0,001210146	0,009083321			AT5G66490	219,4875766	-1,460998839	0,157133048	-9,297845741	1,43E-20	1,78E-19
AT3G08947	160,6367828	-0,50496821	0,177626141	-2,842871035	0,004470916	0,027395863			AT4G00050	617,7159637	-1,460620536	0,104311931	-14,00243027	1,51E-44	4,03E-43
AT1G12220	157,1122442	-0,503826744	0,175868045	-2,864799829	0,004172729	0,025870006			AT4G27450	378,8519083	-1,459697223	0,148665454	-9,818671257	9,36E-23	1,28E-21
AT2G35540	121,6266041	-0,503431041	0,174606237	-2,883236306	0,00393612	0,024625789			AT1G65370	317,8301542	-1,459380906	0,15045937	-9,699501668	3,03E-22	4,04E-21
AT2G24630	164,9695426	-0,502919878	0,159264017	-3,157774674	0,001589784	0,011472306			AT2G34150	187,270406	-1,458597021	0,163150153	-8,940212383	3,88E-19	4,55E-18
AT3G16660	876,8979306	-0,502505982	0,111998781	-4,486709393	7,23E-06	9,71E-05			AT4G24660	185,0706068	-1,457943529	0,172321302	-8,460611175	2,66E-17	2,86E-16
AT1G79520	1198,798203	-0,50205738	0,1201047	-4,180164322	2,91E-05	0,000343053			AT1G20470	54,89344961	-1,457740237	0,280884418	-5,189822377	2,10E-07	1,09E-06
AT3G18980	558,890708	-0,501993168	0,114121446	-4,398762759	1,09E-05	0,00014058			AT5G39020	41,75608603	-1,457677962	0,37041863	-3,935217732	8,31E-05	0,000297305
AT4G36880	173,9129138	-0,50160504	0,185317284	-2,706736406	0,006794818	0,038410589			AT4G03140	41,67008112	-1,457499523	0,347376757	-4,195731271	2,72E-05	0,000105727
AT2G15020	903,7412551	-0,501489565	0,087178949	-5,752415821	8,80E-09	1,85E-07			AT4G36550	152,3210955	-1,457219596	0,20141729	-7,234828736	4,66E-13	3,93E-12
AT3G16910	1064,069677	-0,501176264	0,074960334	-6,68588622	2,30E-11	6,32E-10			AT1G47578	13,59561903	-1,456364899	0,52990388	-2,748356737	0,00598948	0,014704288
AT5G48800	207,162933	-0,501140744	0,138625564	-3,615067312	0,00030027	0,002740217			AT4G08930	348,4270997	-1,456059301	0,12231711	-11,90397075	1,13E-32	2,18E-31
AT3G05180	205,603909	-0,501095412	0,1317645	-3,802962195	0,000142976	0,001418662			AT2G29910	205,2239232	-1,455302677	0,151097354	-9,63155635	5,88E-22	7,75E-21
AT4G23260	427,1443534	-0,500034644	0,105967023	-4,718775972	2,37E-06	3,51E-05			AT4G02430	482,8852975	-1,455282294	0,162810667	-8,938494777	3,95E-19	4,61E-18
AT1G73330	16953,41403	0,500015768	0,113608199	4,401229602	1,08E-05	0,00013915			AT1G56540	99,2157061	-1,455261213	0,20789786	-6,999885477	2,56E-12	2,06E-11
AT5G65925	91,9003094	0,500813825	0,180724572	2,771144066	0,005585971	0,032855254			AT1G34580	100,7253034	-1,453269318	0,214842378	-6,764351296	1,34E-11	1,02E-10
AT1G70210	481,4035495	0,501324997	0,135955321	3,687424616	0,000226535	0,002144312			AT2G47750	108,7119221	-1,452714418	0,216307729	-6,715961673	1,87E-11	1,41E-10
AT4G32190	5207,429893	0,50147129	0,123300791	4,067056561	4,76E-05	0,000535336			AT5G62140	377,2199944	-1,452332831	0,11582455	-12,53907593	4,56E-36	9,78E-35
AT1G14040	281,9403004	0,501933631	0,136539046	3,676117907	0,00023681	0,002229444			AT1G01180	167,2780368	-1,451173378	0,201266159	-7,210220466	5,59E-13	4,69E-12
AT1G71040	1362,339487	0,503809996	0,116536134	4,323208419	1,54E-05	0,000193918			AT3G14210	2340,33418	-1,450728098	0,134146095	-10,81453841	2,94E-27	4,78E-26
AT1G32190	174,9150024	0,503928296	0,154462769	3,26245799	0,001104505	0,008399068			AT3G45710	458,6871865	-1,450453475	0,15134733	-9,583607962	9,37E-22	1,22E-20
AT5G03510	106,6135781	0,504284417	0,19401097	2,599257237	0,009342573	0,049324863			AT2G29290	957,1535466	-1,449227626	0,124996064	-11,59418608	4,41E-31	8,07E-30
AT1G62300	999,3274525	0,504448707	0,105936557	4,761800076	1,92E-06	2,87E-05			AT1G78265	95,07798741	-1,449166309	0,227314495	-6,375160151	1,83E-10	1,28E-09
AT5G13200	552,4759226	0,504732705	0,142574369	3,540136335	0,00039992	0,003530003			AT4G03070	108,1308136	-1,448545921	0,181145552	-7,996585651	1,28E-15	1,26E-14
AT3G05490	998,9383843	0,505013499	0,093279355	5,413990073	6,16E-08	1,18E-06			AT1G73040	44,28455059	-1,448508815	0,352092099	-4,11400545	3,89E-05	0,000147403
AT5G10410	704,5160355	0,505111856	0,167370077	3,017934066	0,002545043	0,017110402			AT5G22460	158,1666867	-1,448302632	0,23352201	-6,201996247	5,58E-10	3,74E-09
AT4G22540	936,8323683	0,505315471	0,113036691	4,470366811	7,81E-06	0,000104097			AT4G04745	126,783472	-1,447628048	0,220078607	-6,577777236	4,78E-11	3,52E-10
AT3G47960	1731,403459	0,505550384	0,091068326	5,551330595	2,84E-08	5,66E-07			AT3G15130	41,66295719	-1,447382146	0,363681001	-3,979812373	6,90E-05	0,000249888
AT1G52280	755,8800374	0,506121433	0,08036003	6,298173799	3,01E-10	7,52E-09			AT3G45410	67,25624847	-1,44648302	0,279541828	-5,174477928	2,29E-07	1,17E-06
AT5G05440	440,2478646	0,506934679	0,143084797	3,542896852	0,000395757	0,003495986			AT1G68862	19,79701097	-1,446021061	0,556518612	-2,598333697	0,009367741	0,021879662
AT4G18270	369,816563	0,507308354	0,146268514	3,468336007	0,000523692	0,00443726			AT1G48320	235,5823487	-1,445874588	0,155824612	-9,27885888	1,71E-20	2,12E-19
AT3G01220	427,3199405	0,507397712	0,139115791	3,647304948	0,000265005	0,002466152			AT1G79900	16,22248076	-1,445844395	0,637247415	-2,268890167	0,023275006	0,048529996
AT1G53910	2294,558482	0,509438883	0,066501851	7,660521854	1,85E-14	6,47E-13			AT1G08857	25,68262301	-1,443956146	0,458316266	-3,150567093	0,001629538	0,004568159
AT5G50900	578,6660443	0,50959377	0,105224356	4,842925986	1,28E-06	1,98E-05			AT2G41870	511,7617836	-1,443443446	0,137925273	-10,46540213	1,25E-25	1,91E-24
AT4G01950	1232,865412	0,50975367	0,113436899	4,493720078	7,00E-06	9,42E-05			AT2G39330	49,70530768	-1,442401376	0,354085186	-4,073599888	4,63E-05	0,000173331
AT4G37260	2448,346615	0,509968648	0,088504803	5,76204487	8,31E-09	1,76E-07			AT1G72940	813,3787147	-1,442147552	0,123425207	-11,68438431	1,53E-31	2,85E-30
AT4G01680	100,6440592	0,510786805	0,196826065	2,595117697	0,009455853	0,049783516			AT1G69430	23,99660956	-1,440849064	0,445966448	-3,230846336	0,001234243	0,003556524
AT2G18160	4019,597396	0,511056107	0,057059647	8,956524211	3,35E-19	1,53E-17			AT5G54145	379,2848961	-1,440281982	0,139717701	-10,30851475	6,45E-25	9,67E-24
AT3G15060	230,6449044	0,511086225	0,159028107	3,213810659	0,00130986	0,009715727			AT2G28950	1231,654554	-1,440112397	0,105085169	-13,70424023	9,58E-43	2,45E-41
AT2G29970	913,7262907	0,511387634	0,09926832	5,151569344	2,58E-07	4,52E-06			AT2G17470	20,42415969	-1,439126958	0,533961033	-2,695190978	0,00703483	0,016959607
AT1G22740	228,9027529	0,511427445	0,149006064	3,432259284	0,000598575	0,004982796			AT2G20250	53,00095199	-1,438707956	0,338779759	-4,246735289	2,17E-05	8,54E-05
AT5G49900	477,3610555	0,511772597	0,151922663	3,368638927	0,000755403	0,006083833			AT2G36590	36,56817401	-1,438610951	0,400401153	-3,592924101	0,000326988	0,001056627
AT3G09220	525,1726795	0,51205599	0,130497411	3,923878524	8,71E-05	0,000913461			AT5G60270	149,0950466	-1,438601574	0,216482662	-6,645343132	3,03E-11	2,26E-10
AT5G04770	231,6743373	0,512780501	0,160164624	3,201584026	0,001366742	0,01009132			AT5G35370	247,3001805	-1,438405396	0,144645463	-9,944351988	2,67E-23	3,72E-22
AT5G46510	554,4067122	0,513074504	0,127265785	4,031519571	5,54E-05	0,00061276			AT1G60010	680,9040415	-1,437210879	0,094201765	-15,25672977	1,49E-52	4,69E-51
AT3G44630	1605,338498	0,513093229	0,104956824	4,888612361	1,02E-06	1,60E-05			AT1G65180	49,4410695	-1,434887628	0,381121281	-3,764910807	0,000166609	0,000565011
AT4G36920	914,435991	0,513242319	0,080462822	6,378626841	1,79E-10	4,57E-09			AT1G07367	43,79467148	-1,434684517	0,575896992	-2,491217243	0,012730625	0,028623031
AT3G47080	620,2314903	0,513284342	0,093499276	5,489714622	4,03E-08	7,86E-07			AT2G44600	81,81103056	-1,434488572	0,248195607	-5,779669469	7,48E-09	4,50E-08
AT5G17980	200,949896	0,513358592	0,176260213	2,912504091	0,003585435	0,022803851			AT1G03820	210,2509452	-1,43446248	0,191566429	-7,488068179	6,99E-14	6,20E-13
AT1G22550	339,6899915	0,513589096	0,111309462	4,614065045	3,95E-06	5,60E-05			AT4G17540	116,7387997	-1,433951662	0,196607424	-7,293476667	3,02E-13	2,58E-12
AT2G31110	148,9736154	0,513821179	0,176855238	2,905320678	0,00366877	0,023301119			AT1G75590	30,03240751	-1,433468937	0,477796354	-3,000167171	0,002698315	0,007218159
AT3G60680	158,3194959	0,513983526	0,157341829	3,26666805	0,001088212	0,008300276			AT1G33811	396,9177603	-1,43312238	0,167660053	-8,547786742	1,25E-17	1,37E-16
AT3G21770	990,1336011	0,514105527	0,102788171	5,001602052	5,69E-07	9,40E-06			AT3G51970	59,0299713	-1,431051618	0,37498137	-3,816327248	0,000135453	0,000467198
AT2G39010	7434,586251	0,514791884	0,075092945	6,855396148	7,11E-12	2,04E-10			AT1G60870	547,0971366	-1,429588068	0,119054448	-12,00785101	3,23E-33	6,36E-32
AT5G15580	619,4128775	0,51569587	0,104732508	4,923933148	8,48E-07	1,36E-05			AT3G45420	158,3928539	-1,429207455	0,28669114	-4,98518181	6,19E-07	3,02E-06
AT2G41110	1461,617091	0,515769396	0,087023844	5,926759554	3,09E-09	6,84E-08			AT1G74580	136,7790787	-1,42913873	0,203863813	-7,010261934	2,38E-12	1,92E-11
AT4G24275	274,7670533	0,516182913	0,136678693	3,776615804	0,000158974	0,00156232			AT1G75580	23,45722241	-1,4286644	0,437577556	-3,264939853	0,001094873	0,00319893
AT4G30850	515,1449267	0,516322358	0,115110246	4,485459616	7,28E-06	9,76E-05			AT4G13100	455,3109257	-1,426640926	0,10061775	-14,17881966	1,24E-45	3,40E-44
AT5G15180	256,2290881	0,516340128	0,195335457	2,64335075	0,008208995	0,044697254			AT4G13920	53,24544538	-1,42599472	0,382968523	-3,723529831	0,000196457	0,00066
AT4G09640	280,6930757	0,519075816	0,147999971	3,507269713	0,00045273	0,003916677			AT1G21060	368,5932548	-1,425405302	0,156505946	-9,107675057	8,42E-20	1,01E-18
AT1G05630	391,6495753	0,519622471	0,127539999	4,074192227	4,62E-05	0,000520998			AT5G44930	161,8115462	-1,425320075	0,173397028	-8,219979844	2,04E-16	2,09E-15
AT1G14780	241,2012746	0,520125724	0,167990188	3,096167293	0,001960397	0,013696747			AT3G52540	24,5073804	-1,424088729	0,416374428	-3,42021179	0,000625724	0,001919164
AT1G23760	156,3337343	0,522280274	0,178714904	2,922421476	0,003473212	0,022196179			AT2G34490	498,2927142	-1,423883314	0,118723634	-11,99325918	3,85E-33	7,56E-32
AT1G20840	1199,347902	0,522696244	0,084594201	6,178866154	6,46E-10	1,54E-08			AT5G24870	334,4545849	-1,422975907	0,120952782	-11,76472246	5,93E-32	1,12E-30
AT3G11420	1031,607123	0,522953833	0,098471649	5,310704542	1,09E-07	2,02E-06			AT1G80850	156,815709	-1,421907186	0,161903934	-8,782412838	1,60E-18	1,82E-17
AT4G08850	1207,954718	0,523132201	0,122671026	4,264513125	2,00E-05	0,00024699			AT2G37195	37,32156995	-1,421425905	0,435945679	-3,260557385	0,001111935	0,00324208
AT1G51800	177,1160742	0,523308376	0,155008622	3,375995272	0,000735492	0,00594039			AT1G44110	164,3123556	-1,420074212	0,195278967	-7,272028478	3,54E-13	3,01E-12
AT4G08040	159,6055033	0,523317647	0,198057232	2,642254674	0,00823561	0,044804913			AT1G05562	190,4277564	-1,418885488	0,217167925	-6,533586794	6,42E-11	4,67E-10
AT5G13190	499,1561248	0,523419669	0,098483965	5,314770485	1,07E-07	1,97E-06			AT5G23410	132,5696457	-1,418805224	0,211634746	-6,704027826	2,03E-11	1,53E-10
AT2G28400	616,6080952	0,52472469	0,139356254	3,765347271	0,000166318	0,001626721			AT5G67350	116,2791412	-1,418514444	0,203255959	-6,978956241	2,97E-12	2,38E-11
AT5G23210	1054,428448	0,525194801	0,098313358	5,34204927	9,19E-08	1,72E-06			AT3G43580	21,14864046	-1,418084728	0,556981876	-2,546015926	0,010896022	0,024982335
AT1G78240	2827,820463	0,525256147	0,065207416	8,055159656	7,94E-16	2,98E-14			AT2G33735	35,7637199	-1,417945143	0,344628132	-4,114420768	3,88E-05	0,000147162
AT5G52882	1491,022237	0,525560155	0,086600666	6,068777275	1,29E-09	2,98E-08			AT1G37150	20,43007803	-1,417937856	0,517737613	-2,738719033	0,006167906	0,0150834
AT4G09570	727,3144183	0,526274884	0,109171073	4,820644055	1,43E-06	2,20E-05			AT5G15210	241,2997766	-1,417600925	0,14018142	-10,11261639	4,86E-24	7,01E-23
AT5G27930	461,4486459	0,527701725	0,100575797	5,246806322	1,55E-07	2,79E-06			AT1G74088	33,98034484	-1,415837596	0,406827403	-3,480192304	0,000501054	0,001564359
AT4G11280	2813,49336	0,527762912	0,107892871	4,891545707	1,00E-06	1,58E-05			AT4G37310	709,9512603	-1,415517517	0,09879404	-14,3279647	1,46E-46	4,08E-45
AT1G74330	265,3938302	0,52788069	0,151502176	3,484310934	0,000493406	0,004216971			AT1G52000	2079,566605	-1,414479885	0,101294982	-13,96396792	2,59E-44	6,85E-43
AT1G57680	1459,606094	0,528280514	0,085428572	6,183885545	6,25E-10	1,50E-08			AT5G01170	142,8058557	-1,414297243	0,16711002	-8,463270155	2,60E-17	2,80E-16
AT5G16110	2790,823737	0,528440245	0,065511318	8,066396185	7,24E-16	2,73E-14			AT1G28560	63,76111494	-1,412766487	0,256249055	-5,513255398	3,52E-08	1,98E-07
AT5G26770	289,097083	0,528621239	0,132765857	3,981605295	6,85E-05	0,000735665			AT3G03700	108,3000741	-1,410512344	0,282128219	-4,999543641	5,75E-07	2,81E-06
AT4G21850	931,8235652	0,52924088	0,088709148	5,966023698	2,43E-09	5,46E-08			AT3G59710	86,50618447	-1,409665889	0,301927248	-4,668892586	3,03E-06	1,35E-05
AT1G76580	1928,919521	0,530007004	0,099196415	5,343005624	9,14E-08	1,71E-06			AT1G76530	43,28445594	-1,408518551	0,356678	-3,948991946	7,85E-05	0,000282045
AT4G17220	121,4618088	0,530132135	0,191161236	2,773219845	0,005550461	0,032691507			AT3G46600	1957,972988	-1,407684312	0,10324875	-13,63391136	2,52E-42	6,38E-41
AT5G53590	647,4929734	0,530708668	0,12903542	4,112891388	3,91E-05	0,000447574			AT2G18570	180,6151549	-1,40612465	0,227257348	-6,18736715	6,12E-10	4,09E-09
AT1G80920	4573,202559	0,531460851	0,103693491	5,125305818	2,97E-07	5,12E-06			AT3G04310	100,1109987	-1,405622001	0,188769578	-7,446231624	9,60E-14	8,45E-13
AT3G27960	521,2146738	0,531887315	0,08602443	6,182979829	6,29E-10	1,50E-08			AT1G70360	37,44148172	-1,40465366	0,380544995	-3,69116314	0,000223231	0,000742888
AT1G03610	1130,745405	0,53242389	0,10734835	4,959777116	7,06E-07	1,15E-05			AT4G02290	437,8833953	-1,404433096	0,154772165	-9,074196864	1,15E-19	1,37E-18
AT3G28510	179,9841803	0,532484192	0,181027659	2,941452129	0,003266773	0,021121524			AT1G79060	130,8765325	-1,404356564	0,193089408	-7,273089574	3,51E-13	2,99E-12
AT1G12090	9470,385654	0,532576549	0,094077815	5,661021637	1,50E-08	3,09E-07			AT3G46880	17,63741344	-1,402012089	0,489485304	-2,864257779	0,004179877	0,010659605
AT4G19720	121,1682163	0,532584194	0,194844809	2,733376352	0,006268866	0,035982189			AT1G72852	34,56969042	-1,40171142	0,467268725	-2,999797213	0,002701594	0,007225223
AT1G20780	457,4466774	0,533197093	0,109819948	4,85519347	1,20E-06	1,87E-05			AT3G15760	174,5147888	-1,399390572	0,163012043	-8,584583978	9,12E-18	1,00E-16
AT1G22890	152,2259334	0,533812278	0,204694012	2,607854873	0,009111157	0,048478387			AT2G39560	56,11940189	-1,399335768	0,275562933	-5,078098694	3,81E-07	1,91E-06
AT5G15280	266,9901294	0,533877506	0,139495793	3,827194301	0,000129612	0,001306692			AT5G50160	450,3266337	-1,398362327	0,106206119	-13,16649498	1,37E-39	3,21E-38
AT4G04960	296,6049406	0,534213535	0,116117735	4,600619668	4,21E-06	5,94E-05			AT5G48800	207,162933	-1,398250549	0,154179001	-9,069007697	1,20E-19	1,44E-18
AT3G10020	1775,860214	0,534988212	0,131554636	4,066661785	4,77E-05	0,000535977			AT2G18050	997,0561971	-1,39772806	0,315590354	-4,428931506	9,47E-06	3,95E-05
AT3G08720	724,6784611	0,535811059	0,08493895	6,308190268	2,82E-10	7,07E-09			AT4G15396	34,18525776	-1,397625482	0,42586237	-3,281871278	0,001031207	0,00302738
AT5G08335	113,0027119	0,536767491	0,182250897	2,945211799	0,003227337	0,020896404			AT1G54010	1683,842148	-1,397343986	0,082742674	-16,88782731	5,53E-64	2,17E-62
AT4G02340	690,6955626	0,536981668	0,091316148	5,880467793	4,09E-09	8,93E-08			AT4G22980	36,7471676	-1,397207655	0,411410553	-3,396139564	0,000683435	0,002081216
AT2G41660	957,3273821	0,53746807	0,121458802	4,425105982	9,64E-06	0,00012642			AT5G65520	92,73575479	-1,396737232	0,232059382	-6,018878518	1,76E-09	1,13E-08
AT5G55050	373,7650009	0,538183087	0,123501754	4,357695904	1,31E-05	0,000167807			AT4G19670	628,6648471	-1,395970522	0,12054807	-11,58019806	5,19E-31	9,48E-30
AT1G29160	110,7322704	0,538596054	0,196079915	2,74681909	0,006017632	0,034862198			AT1G29465	35,99562126	-1,395333713	0,347206755	-4,018740114	5,85E-05	0,000215127
AT4G19230	1066,026928	0,538910226	0,146071829	3,689350833	0,000224827	0,002131711			AT1G64625	39,61730025	-1,39427618	0,318474332	-4,377986036	1,20E-05	4,92E-05
AT4G16957	139,1626867	0,538956632	0,175152564	3,077069619	0,002090465	0,01449359			AT5G47550	428,7865284	-1,394074663	0,14466962	-9,636264103	5,62E-22	7,41E-21
AT5G14330	760,1671764	0,539386417	0,174189621	3,096547389	0,001957886	0,013683425			AT5G34930	163,9652377	-1,393897944	0,194251857	-7,175725183	7,19E-13	6,00E-12
AT4G19700	222,2037454	0,539746898	0,170299897	3,169390631	0,001527589	0,011114575			AT1G06580	46,38547311	-1,392701438	0,352987283	-3,945471985	7,96E-05	0,000286039
AT2G26190	1157,199254	0,539799036	0,084803412	6,365298533	1,95E-10	4,97E-09			AT1G01120	1514,902487	-1,392145318	0,101216643	-13,7541147	4,81E-43	1,24E-41
AT1G28380	891,6692113	0,541772415	0,123051031	4,402827106	1,07E-05	0,000138366			AT2G24220	42,68753328	-1,391783795	0,343972464	-4,046207006	5,21E-05	0,000193021
AT1G30620	648,6235973	0,541982435	0,110917383	4,886361536	1,03E-06	1,61E-05			AT5G07700	39,37102337	-1,391773067	0,402611524	-3,456863467	0,000546502	0,001695722
AT3G25780	326,3349033	0,542842791	0,155855119	3,482996232	0,000495835	0,004234535			AT3G11110	37,18737292	-1,391750717	0,348592827	-3,992482377	6,54E-05	0,000238045
AT5G58620	1224,450046	0,54285406	0,091943047	5,90424266	3,54E-09	7,78E-08			AT1G34060	104,1353313	-1,391588206	0,252353168	-5,514447136	3,50E-08	1,97E-07
AT4G12720	1394,532245	0,543479501	0,088985636	6,107496949	1,01E-09	2,37E-08			AT3G43930	16,1750352	-1,391045729	0,581340061	-2,392826198	0,016719159	0,036414511
AT1G22280	716,4921349	0,544277172	0,102185135	5,326383064	1,00E-07	1,86E-06			AT2G39700	1428,095671	-1,39068753	0,081394594	-17,08574812	1,89E-65	7,81E-64
AT1G61380	441,5843184	0,546197055	0,134162695	4,071154457	4,68E-05	0,000527052			AT5G66985	119,6816152	-1,390660839	0,201148612	-6,913598994	4,73E-12	3,73E-11
AT2G40380	393,7441922	0,54785939	0,118988962	4,604287509	4,14E-06	5,84E-05			AT4G17460	791,7091159	-1,390627597	0,121514886	-11,44409254	2,52E-30	4,50E-29
AT1G80240	1044,334737	0,549019078	0,113475673	4,83820951	1,31E-06	2,02E-05			AT3G07730	63,92729988	-1,390610482	0,322606521	-4,310546727	1,63E-05	6,54E-05
AT1G64170	193,0942358	0,549426799	0,171862325	3,196900776	0,001389127	0,010246567			AT4G24790	234,1136203	-1,390422524	0,139721269	-9,951402076	2,49E-23	3,48E-22
AT5G57770	156,4321772	0,54965349	0,177894536	3,08977163	0,002003104	0,013964941			AT1G62370	136,0163302	-1,390270022	0,205172626	-6,776098963	1,23E-11	9,45E-11
AT5G04370	164,9235724	0,550292456	0,170658877	3,224517027	0,001261854	0,009417735			AT1G79760	27,94124685	-1,389801347	0,363005228	-3,828598709	0,000128875	0,00044621
AT5G13100	1354,438354	0,551899554	0,091090754	6,058787871	1,37E-09	3,15E-08			AT3G26220	31,22411718	-1,388608365	0,442857802	-3,135562611	0,001715248	0,004787669
AT1G13930	14731,22999	0,5539	0,062790589	8,821385647	1,13E-18	5,04E-17			AT4G18205	209,0128931	-1,388174802	0,20922422	-6,634866657	3,25E-11	2,42E-10
AT4G35160	1063,3982	0,553963882	0,122394218	4,52606251	6,01E-06	8,24E-05			AT1G78820	629,1465638	-1,387471492	0,101476469	-13,67283964	1,48E-42	3,76E-41
AT3G28200	882,7801219	0,553974353	0,078254319	7,079153681	1,45E-12	4,41E-11			AT1G14185	122,9888677	-1,387352248	0,244498173	-5,674284726	1,39E-08	8,19E-08
AT4G12290	270,8900955	0,554254834	0,159539357	3,474094691	0,00051258	0,004355806			AT3G57920	22,0669407	-1,387042766	0,411712019	-3,368963505	0,000754514	0,002281087
AT3G62660	1502,237666	0,554772908	0,094354439	5,879669371	4,11E-09	8,97E-08			AT4G15540	497,5365204	-1,386997946	0,129771375	-10,68801149	1,16E-26	1,84E-25
AT3G57330	1139,606035	0,555214692	0,08411941	6,600316027	4,10E-11	1,10E-09			AT3G02500	54,08201473	-1,3867466	0,259141345	-5,351313582	8,73E-08	4,70E-07
AT3G25730	346,4620043	0,556245671	0,1352348	4,113184412	3,90E-05	0,000447232			AT2G44500	736,882091	-1,385255446	0,103638635	-13,36620695	9,53E-41	2,32E-39
AT5G56320	371,2044265	0,556359664	0,153197043	3,631660596	0,000281603	0,002597111			AT1G66090	229,2418412	-1,384936892	0,171913532	-8,056008594	7,88E-16	7,84E-15
AT5G44610	641,8290322	0,556703662	0,17922737	3,106130837	0,001895528	0,013310571			AT1G76890	823,8512062	-1,384677516	0,107209078	-12,91567416	3,67E-38	8,29E-37
AT1G21000	1505,4389	0,556941166	0,079505489	7,005065631	2,47E-12	7,35E-11			AT1G62422	201,2240908	-1,383798274	0,164229139	-8,42602159	3,58E-17	3,80E-16
AT2G28720	923,7014388	0,557256727	0,093624437	5,95204354	2,65E-09	5,90E-08			AT2G42920	152,8219681	-1,383278693	0,1802939	-7,672354383	1,69E-14	1,56E-13
AT5G59730	1479,446507	0,557489427	0,093971793	5,932518791	2,98E-09	6,62E-08			AT2G34010	25,40794873	-1,383154418	0,420185387	-3,291771822	0,000995584	0,002934604
AT5G43350	1159,984556	0,558441095	0,129671424	4,306585671	1,66E-05	0,000208028			AT4G04630	90,15075659	-1,382343821	0,226464114	-6,104030339	1,03E-09	6,77E-09
AT3G18830	1842,655674	0,559157022	0,102096357	5,476757828	4,33E-08	8,40E-07			AT4G08700	149,3459201	-1,381630808	0,187214636	-7,379929454	1,58E-13	1,37E-12
AT1G19400	3232,509415	0,559227472	0,097530286	5,733885306	9,82E-09	2,06E-07			AT3G58000	17,8686644	-1,381244241	0,487472782	-2,833479717	0,004604423	0,011615283
AT1G14960	534,2946005	0,559631014	0,138713398	4,034440947	5,47E-05	0,000606372			AT5G18140	361,480121	-1,380807245	0,143713079	-9,608083367	7,39E-22	9,67E-21
AT3G47620	2163,881529	0,560080195	0,100818726	5,555319082	2,77E-08	5,54E-07			AT2G03450	111,5985942	-1,379889249	0,219527376	-6,285727437	3,26E-10	2,23E-09
AT1G18470	989,9578833	0,560194513	0,094844847	5,906430682	3,50E-09	7,69E-08			AT2G17500	3339,821936	-1,379888945	0,23283729	-5,926408727	3,10E-09	1,94E-08
AT5G15260	333,6095299	0,560367836	0,13903883	4,030297411	5,57E-05	0,000615354			AT3G59330	82,5949979	-1,37944045	0,293881325	-4,693869035	2,68E-06	1,20E-05
AT5G65790	290,8763022	0,560482227	0,160036213	3,502221249	0,000461396	0,003975976			AT2G26030	194,2785657	-1,377544673	0,149545255	-9,211557223	3,21E-20	3,93E-19
AT1G27200	2001,522891	0,560763277	0,084153486	6,663577546	2,67E-11	7,32E-10			AT1G32690	102,7424479	-1,377486236	0,232959595	-5,912983474	3,36E-09	2,09E-08
AT2G15970	18471,15147	0,561950307	0,116437398	4,826201178	1,39E-06	2,14E-05			AT1G02770	17,42421951	-1,376703452	0,607316502	-2,266863238	0,023398582	0,048733761
AT5G44290	1559,882296	0,562325515	0,086996389	6,463779973	1,02E-10	2,65E-09			AT1G60600	350,8766759	-1,376521376	0,164328863	-8,376625713	5,45E-17	5,74E-16
AT4G14560	365,9824435	0,563971516	0,120994255	4,661142915	3,14E-06	4,55E-05			AT5G10150	402,9845946	-1,376357279	0,167357703	-8,224045001	1,97E-16	2,02E-15
AT4G27560	4321,907372	0,564146744	0,089346718	6,31412944	2,72E-10	6,84E-09			AT3G25700	148,3169582	-1,375610599	0,207762381	-6,621076395	3,57E-11	2,65E-10
AT2G47270	141,9631464	0,565220275	0,202577923	2,790137568	0,005268565	0,031300091			AT1G66820	240,3037552	-1,375385487	0,164462359	-8,362919586	6,12E-17	6,43E-16
AT3G26980	451,0676306	0,565445052	0,121541031	4,65229765	3,28E-06	4,74E-05			AT4G15550	512,4226582	-1,375302201	0,132932656	-10,34585666	4,37E-25	6,60E-24
AT3G21420	478,3604779	0,565638978	0,153815618	3,677383267	0,000235639	0,002219341			AT5G49700	182,0305645	-1,375007566	0,165049283	-8,33089087	8,02E-17	8,39E-16
AT5G66052	662,5331506	0,566007435	0,096136981	5,887509981	3,92E-09	8,59E-08			AT5G55620	430,7911962	-1,374994743	0,130378187	-10,54620234	5,29E-26	8,21E-25
AT2G30360	765,6547925	0,566689973	0,130205216	4,352283188	1,35E-05	0,000171908			AT5G26980	179,1343503	-1,37498827	0,169851651	-8,095230519	5,72E-16	5,71E-15
AT3G22930	188,1782472	0,566700049	0,169655879	3,340291263	0,000836906	0,006617727			AT1G33240	1729,303861	-1,374046273	0,079336418	-17,31923752	3,37E-67	1,43E-65
AT5G39760	352,9401874	0,56758983	0,143344166	3,9596298	7,51E-05	0,000800292			AT5G65710	152,3551866	-1,373380606	0,20288778	-6,769163758	1,30E-11	9,90E-11
AT5G04550	1991,532731	0,567830719	0,07018791	8,090149984	5,96E-16	2,26E-14			AT5G45275	119,5627653	-1,373023095	0,229121133	-5,992564179	2,07E-09	1,32E-08
AT1G11380	237,708027	0,56808252	0,127554482	4,453646092	8,44E-06	0,000111954			AT1G31690	70,84044715	-1,372667107	0,241003616	-5,695628673	1,23E-08	7,27E-08
AT3G21180	178,69045	0,569550561	0,205030095	2,777887609	0,005471354	0,032343465			AT2G29170	31,82596374	-1,372629463	0,38675679	-3,549076577	0,000386585	0,001234571
AT1G76160	4207,34715	0,569893815	0,081657108	6,97910845	2,97E-12	8,80E-11			AT1G59590	175,6754955	-1,371973705	0,197429136	-6,949195721	3,67E-12	2,92E-11
AT4G32030	1193,028289	0,570365775	0,081986571	6,956819455	3,48E-12	1,02E-10			AT5G15120	59,44418304	-1,3716067	0,268574628	-5,106985391	3,27E-07	1,65E-06
AT5G14550	454,172023	0,570405103	0,171567291	3,324672775	0,000885224	0,006943972			AT5G58770	403,5502467	-1,3715972	0,123495036	-11,10649661	1,17E-28	1,98E-27
AT5G46910	544,1389754	0,570979676	0,093271823	6,121673839	9,26E-10	2,18E-08			AT3G02040	887,7127449	-1,371131745	0,257935768	-5,315787548	1,06E-07	5,67E-07
AT5G10625	247,0585145	0,572346983	0,134688749	4,24940456	2,14E-05	0,000262961			AT3G16910	1064,069677	-1,371125039	0,080096659	-17,11837995	1,08E-65	4,49E-64
AT3G07470	1285,766447	0,572580251	0,078753571	7,270530643	3,58E-13	1,15E-11			AT1G77580	515,7934291	-1,370801398	0,111827831	-12,25814174	1,52E-34	3,09E-33
AT5G38210	289,5013541	0,57274258	0,125692356	4,556701762	5,20E-06	7,21E-05			AT3G52360	894,4834583	-1,370420687	0,096858074	-14,14875014	1,90E-45	5,21E-44
AT4G16750	150,3833958	0,573601524	0,211904699	2,706884405	0,00679179	0,038403066			AT1G01250	76,59091976	-1,369400126	0,283966283	-4,82240396	1,42E-06	6,63E-06
AT1G53320	1160,11292	0,573613122	0,086419413	6,637549405	3,19E-11	8,64E-10			AT4G11460	59,51610261	-1,369073645	0,338715837	-4,041953451	5,30E-05	0,000196044
AT3G11430	469,0150812	0,574177499	0,127645208	4,498229957	6,85E-06	9,27E-05			AT5G22700	291,5330955	-1,368999286	0,137305147	-9,970487722	2,05E-23	2,89E-22
AT3G18560	524,3403657	0,574946427	0,086452611	6,650422967	2,92E-11	7,97E-10			AT5G52420	371,2872043	-1,368913274	0,11605071	-11,79581987	4,10E-32	7,80E-31
AT2G42040	190,5947534	0,575662721	0,15262814	3,771668332	0,00016216	0,001588112			AT3G06145	161,8690446	-1,368756397	0,158473612	-8,637124986	5,76E-18	6,39E-17
AT4G39390	512,6628563	0,575684545	0,107753753	5,342593923	9,16E-08	1,71E-06			AT1G24020	886,6474861	-1,368099859	0,123618654	-11,06709882	1,81E-28	3,05E-27
AT3G19390	1104,164055	0,576596799	0,116733108	4,93944526	7,83E-07	1,27E-05			AT4G03270	76,92089704	-1,366969709	0,30502142	-4,481553158	7,41E-06	3,13E-05
AT2G17705	150,6473007	0,577614551	0,20044711	2,881630723	0,003956231	0,024744764			AT5G10320	99,74144969	-1,364559287	0,268185217	-5,088122691	3,62E-07	1,82E-06
AT2G01520	6777,942828	0,57767473	0,113847531	5,074108541	3,89E-07	6,62E-06			AT3G62990	79,70828474	-1,363154153	0,595522998	-2,289003378	0,022079156	0,046378528
AT3G61590	342,2534394	0,5782486	0,123597028	4,678499213	2,89E-06	4,21E-05			AT3G54810	1256,331679	-1,363113725	0,112619921	-12,10366438	1,01E-33	2,02E-32
AT1G75450	193,6078564	0,578338499	0,190947512	3,02878258	0,002455413	0,016581735			AT2G42690	1628,104521	-1,362941629	0,086791191	-15,70368629	1,43E-55	4,80E-54
AT4G38470	1767,652996	0,579161558	0,117755445	4,918342077	8,73E-07	1,39E-05			AT4G14100	208,5267501	-1,362788829	0,150510293	-9,054456031	1,37E-19	1,64E-18
AT3G11760	358,4274843	0,579254556	0,13876074	4,174484485	2,99E-05	0,00035045			AT1G74090	684,562867	-1,36233968	0,090269808	-15,09186423	1,83E-51	5,65E-50
AT1G68580	1026,796243	0,580559899	0,100233104	5,792097371	6,95E-09	1,48E-07			AT5G18670	1453,635851	-1,359583822	0,084271198	-16,13343406	1,49E-58	5,25E-57
AT4G07960	145,0024725	0,580875597	0,207836176	2,794872428	0,00519202	0,030936389			AT5G14450	150,1583584	-1,358815301	0,197232855	-6,889396286	5,60E-12	4,40E-11
AT1G14370	228,6573457	0,581326499	0,172750294	3,365125962	0,000765087	0,006144327			AT3G60140	1108,241588	-1,357861271	0,50520756	-2,687729517	0,007193964	0,017313729
AT1G17090	121,7236145	0,581497672	0,224186379	2,593813567	0,009491794	0,049937874			AT1G48480	828,4793125	-1,357082345	0,130880913	-10,36883309	3,44E-25	5,21E-24
AT5G24490	4071,750495	0,582133752	0,114946539	5,064386939	4,10E-07	6,93E-06			AT5G18690	169,244487	-1,356761852	0,168755509	-8,039807773	9,00E-16	8,92E-15
AT1G22510	152,5349757	0,582254244	0,172338622	3,378547627	0,000728698	0,005898153			AT3G10405	376,025271	-1,356175247	0,136464533	-9,937932015	2,85E-23	3,96E-22
AT1G72150	8054,40504	0,583144938	0,069837641	8,350009063	6,83E-17	2,76E-15			AT2G24690	210,9439152	-1,355074999	0,167229924	-8,10306533	5,36E-16	5,36E-15
AT1G13245	1617,23245	0,583201222	0,094755457	6,154803519	7,52E-10	1,79E-08			AT1G52825	61,66335115	-1,354472442	0,283254697	-4,78181811	1,74E-06	8,03E-06
AT1G33600	1001,683504	0,583574333	0,083881274	6,957146783	3,47E-12	1,02E-10			AT5G10990	29,87185135	-1,352659609	0,400010584	-3,381559543	0,000720756	0,002187799
AT5G10790	632,063285	0,583652306	0,134885969	4,327005342	1,51E-05	0,000190925			AT1G01430	833,1739912	-1,351745094	0,103437672	-13,06820876	5,00E-39	1,16E-37
AT4G18390	1044,171498	0,583669185	0,137050832	4,258778865	2,06E-05	0,000252722			AT1G16070	46,7365658	-1,351237948	0,326669218	-4,13641039	3,53E-05	0,000134382
AT5G57480	338,574322	0,584795499	0,120820288	4,840209452	1,30E-06	2,01E-05			AT2G25680	50,67741026	-1,351094226	0,346334073	-3,901129951	9,57E-05	0,00033961
AT1G79660	1512,021689	0,586024689	0,126480513	4,633319987	3,60E-06	5,16E-05			AT1G54540	189,3226834	-1,3495463	0,227108952	-5,9422858	2,81E-09	1,77E-08
AT2G06530	1727,022489	0,586328354	0,065740759	8,918794969	4,71E-19	2,15E-17			AT5G02895	22,42999578	-1,348771735	0,463160567	-2,912103992	0,003590031	0,009319911
AT1G03970	402,9491217	0,586501363	0,106550135	5,504463826	3,70E-08	7,27E-07			AT2G17650	108,5992233	-1,348375972	0,230015892	-5,862099179	4,57E-09	2,81E-08
AT5G40510	251,97565	0,587104963	0,217937528	2,693914023	0,007061838	0,039672202			AT4G18210	112,761195	-1,348334039	0,205665743	-6,555948606	5,53E-11	4,05E-10
AT3G60980	467,810633	0,58885598	0,136785068	4,30497268	1,67E-05	0,00020897			AT3G13277	45,83526053	-1,348261545	0,380052121	-3,547570115	0,000388802	0,001240778
AT4G39400	2849,891045	0,589068042	0,073368562	8,028888985	9,84E-16	3,68E-14			AT3G23150	75,96785172	-1,348221739	0,257278425	-5,240321805	1,60E-07	8,38E-07
AT1G77885	346,5749025	0,589884208	0,120235591	4,906069866	9,29E-07	1,47E-05			AT3G49730	66,40475091	-1,347163183	0,267866348	-5,029236387	4,92E-07	2,43E-06
AT4G23270	594,6654398	0,590944513	0,126619814	4,667077733	3,06E-06	4,43E-05			AT5G01810	1880,733967	-1,346930195	0,089459243	-15,05635583	3,14E-51	9,63E-50
AT5G52510	1403,826839	0,591240115	0,076933286	7,685101557	1,53E-14	5,38E-13			AT1G06150	509,1606307	-1,34681269	0,114279369	-11,78526537	4,65E-32	8,80E-31
AT1G10020	509,9763823	0,591588786	0,120668896	4,90257894	9,46E-07	1,50E-05			AT1G14440	166,7504526	-1,346045822	0,181527313	-7,415114575	1,22E-13	1,06E-12
AT2G44200	605,4373858	0,59280092	0,11024527	5,377109809	7,57E-08	1,43E-06			AT5G02090	81,16946522	-1,345878733	0,228462161	-5,891035633	3,84E-09	2,37E-08
AT2G13790	501,4420177	0,593103456	0,115281401	5,144832133	2,68E-07	4,66E-06			AT1G15000	186,6288156	-1,345851589	0,167162344	-8,051164834	8,20E-16	8,15E-15
AT5G27920	485,2143664	0,593421932	0,120163098	4,938470638	7,87E-07	1,27E-05			AT3G15420	21,94308833	-1,345036702	0,46474721	-2,894125396	0,003802163	0,009810257
AT1G21390	225,3885265	0,594060592	0,158158992	3,756097481	0,000172583	0,001680739			AT2G45950	320,5839999	-1,344531386	0,155817429	-8,628889556	6,20E-18	6,84E-17
AT3G09830	327,4610362	0,594265888	0,147948033	4,016720444	5,90E-05	0,000645583			AT5G57570	13,45836512	-1,343512111	0,58031273	-2,315151886	0,020604621	0,043699105
AT3G45640	2592,853166	0,594340619	0,089057771	6,673652552	2,50E-11	6,85E-10			AT4G10600	20,09138404	-1,342839952	0,501064994	-2,679971594	0,007362841	0,01766297
AT3G25597	119,1671537	0,595043414	0,167644561	3,549434652	0,000386059	0,003419613			AT4G11660	262,552898	-1,342469744	0,162591479	-8,256704205	1,50E-16	1,55E-15
AT3G03000	124,2342416	0,595106923	0,20704442	2,87429588	0,004049294	0,025257012			AT1G04503	39,76964715	-1,342298432	0,458343815	-2,928584149	0,003405096	0,008889164
AT5G57340	304,0811754	0,595577266	0,159613992	3,731359999	0,000190449	0,001831077			AT1G45010	181,6712721	-1,34222158	0,149243877	-8,993478379	2,40E-19	2,84E-18
AT4G05330	257,1850371	0,59561061	0,14158017	4,206878776	2,59E-05	0,000310912			AT5G52760	26,81373626	-1,342112502	0,585396836	-2,292654179	0,021867923	0,046007441
AT1G50520	102,6983304	0,595729086	0,175688369	3,390828263	0,000696818	0,005674623			AT3G50800	168,597941	-1,340940178	0,189103938	-7,091021981	1,33E-12	1,09E-11
AT4G17098	365,9237667	0,595877588	0,157713057	3,778238783	0,000157941	0,001556232			AT1G15290	2544,620882	-1,340894197	0,109217603	-12,27727179	1,20E-34	2,46E-33
AT4G20260	5016,865928	0,596562407	0,078149602	7,633594938	2,28E-14	7,91E-13			AT5G19290	884,2872899	-1,340387751	0,085929037	-15,59877551	7,42E-55	2,45E-53
AT2G41420	992,2318708	0,597488146	0,105204742	5,679289139	1,35E-08	2,80E-07			AT4G30250	34,68049861	-1,339323771	0,336900982	-3,975422582	7,03E-05	0,000254298
AT4G23880	229,4313441	0,598255392	0,189024052	3,164969676	0,001550991	0,011242574			AT2G35820	149,2305494	-1,338644461	0,19222276	-6,964026831	3,31E-12	2,64E-11
AT2G34910	166,1730739	0,599564133	0,206687464	2,900824859	0,003721818	0,023565266			AT3G12560	617,763964	-1,338540192	0,12382056	-10,81032254	3,08E-27	5,00E-26
AT4G36550	152,3210955	0,600289079	0,171148999	3,507406312	0,000452498	0,003916165			AT4G36230	42,5979179	-1,337174929	0,335887808	-3,981016566	6,86E-05	0,000248745
AT1G19330	504,7159784	0,600979916	0,096659828	6,217473495	5,05E-10	1,23E-08			AT5G57910	168,0862246	-1,337109629	0,175897843	-7,601626065	2,92E-14	2,66E-13
AT4G34750	196,0200117	0,602005391	0,184893145	3,255963817	0,001130082	0,008556169			AT5G43270	262,5665874	-1,336873113	0,131921246	-10,13387273	3,91E-24	5,66E-23
AT5G47230	981,8436975	0,602241174	0,099149611	6,074064944	1,25E-09	2,89E-08			AT4G12390	610,0496084	-1,336408884	0,118229069	-11,3035558	1,26E-29	2,20E-28
AT5G08780	133,3093654	0,603261168	0,199994863	3,01638331	0,002558097	0,01718489			AT3G60550	60,02913575	-1,33575847	0,308228752	-4,333659531	1,47E-05	5,93E-05
AT1G32690	102,7424479	0,6033242	0,190178384	3,172412057	0,001511783	0,011029047			AT2G03360	26,97218695	-1,334916641	0,480826676	-2,776294886	0,005498232	0,013603072
AT5G01750	3837,410697	0,603379633	0,067660255	8,91778534	4,76E-19	2,16E-17			AT1G71970	360,8777657	-1,334732605	0,14289776	-9,340472567	9,59E-21	1,20E-19
AT1G25175	1142,299951	0,604039143	0,226418304	2,667801736	0,00763493	0,042217471			AT1G66020	39,64828627	-1,33304244	0,40999647	-3,251351015	0,00114858	0,003334315
AT2G47260	212,0072795	0,605146449	0,158914047	3,808011064	0,000140089	0,001394809			AT1G68585	76,47564521	-1,332097903	0,249777176	-5,333145012	9,65E-08	5,17E-07
AT1G69810	331,1771036	0,605446623	0,113502126	5,334231549	9,60E-08	1,79E-06			AT2G36970	150,8114494	-1,332026859	0,198969764	-6,694619494	2,16E-11	1,63E-10
AT1G07280	2069,813694	0,605795259	0,076759441	7,892127025	2,97E-15	1,08E-13			AT2G37320	27,02668375	-1,331376802	0,520784371	-2,556483788	0,0105736	0,02435168
AT5G38850	233,6764178	0,605955215	0,156160246	3,880342352	0,00010431	0,001075077			AT2G23093	65,59240189	-1,331027017	0,276155848	-4,819840047	1,44E-06	6,71E-06
AT1G10140	358,5165982	0,606239787	0,134944578	4,492509401	7,04E-06	9,47E-05			AT3G07550	150,0674069	-1,330724834	0,189001012	-7,040834444	1,91E-12	1,55E-11
AT3G11820	906,0728202	0,607235269	0,085302829	7,118583006	1,09E-12	3,37E-11			AT1G16750	305,9975848	-1,330270153	0,170697045	-7,793164515	6,54E-15	6,18E-14
AT1G61820	351,8066171	0,607746766	0,145211078	4,18526446	2,85E-05	0,000337196			AT5G40980	143,6646276	-1,327219031	0,197811132	-6,709526502	1,95E-11	1,48E-10
AT3G14840	1311,890126	0,608252317	0,107407022	5,663059142	1,49E-08	3,06E-07			AT2G01410	227,1912466	-1,326937569	0,140795444	-9,424577454	4,32E-21	5,49E-20
AT4G28180	111,1952272	0,608641068	0,2319582	2,623925636	0,008692276	0,046731312			AT5G60400	191,6631647	-1,326680562	0,192053089	-6,90788453	4,92E-12	3,88E-11
AT1G65970	284,2909612	0,609266862	0,123794591	4,921595191	8,58E-07	1,38E-05			AT2G15980	40,81809273	-1,325739605	0,332857117	-3,982908999	6,81E-05	0,00024689
AT1G03457	215,7874873	0,610480882	0,172997923	3,528833603	0,000417395	0,003658558			AT5G55410	31,73217833	-1,325173795	0,488617767	-2,712086797	0,006686108	0,016203517
AT1G22500	317,299969	0,610537065	0,1795271	3,400807265	0,000671872	0,005493226			AT3G60220	78,62301391	-1,324799982	0,250823437	-5,281803005	1,28E-07	6,77E-07
AT5G20190	2103,793213	0,611038699	0,075014485	8,145609447	3,77E-16	1,46E-14			AT1G50970	101,2603335	-1,324723424	0,212107791	-6,245519863	4,22E-10	2,86E-09
AT5G47960	177,701338	0,611126915	0,145734495	4,193426647	2,75E-05	0,000326995			AT1G05660	30,72867305	-1,324569727	0,478791772	-2,766483896	0,005666438	0,013991687
AT4G20860	1881,389168	0,611404553	0,084855742	7,20522311	5,79E-13	1,84E-11			AT3G02910	678,4952317	-1,322359926	0,10024177	-13,1917057	9,79E-40	2,31E-38
AT5G39410	464,7852103	0,6116744	0,127959618	4,780214328	1,75E-06	2,64E-05			AT4G14830	39,10222175	-1,32148633	0,337722335	-3,912937326	9,12E-05	0,000324335
AT5G26230	138,2129702	0,611942075	0,169500229	3,610272855	0,000305875	0,002784632			AT1G72120	132,6146737	-1,321414215	0,22995271	-5,746460721	9,11E-09	5,44E-08
AT1G08940	195,9590378	0,612071141	0,209460575	2,922130528	0,003476458	0,02221065			AT5G67450	105,5043071	-1,320450573	0,267110393	-4,943463851	7,67E-07	3,70E-06
AT1G77500	483,3118765	0,612632513	0,101425621	6,040214541	1,54E-09	3,51E-08			AT3G15700	26,05003816	-1,320125407	0,461083007	-2,86309707	0,00419522	0,010695117
AT5G08240	276,6773159	0,613038141	0,163473775	3,750070265	0,000176785	0,001717221			AT3G29030	232,4252233	-1,318826961	0,166959482	-7,899083925	2,81E-15	2,70E-14
AT3G16800	4495,995151	0,614130872	0,099209619	6,190235168	6,01E-10	1,44E-08			AT3G53950	177,3433783	-1,31780551	0,174153334	-7,56692669	3,82E-14	3,45E-13
AT4G12545	134,8289596	0,614454524	0,209319089	2,935492067	0,003330191	0,021488567			AT4G21200	50,61669631	-1,317065543	0,415568278	-3,169312031	0,001528003	0,004312966
AT4G21830	198,8808124	0,615031086	0,209616285	2,934080656	0,003345373	0,021568072			AT1G74900	23,23005285	-1,316892534	0,50146738	-2,62607816	0,008637498	0,020344208
AT1G78120	346,0320898	0,615829154	0,113809354	5,411059236	6,27E-08	1,20E-06			AT2G27820	592,0472508	-1,316791786	0,122290251	-10,76775767	4,89E-27	7,89E-26
AT5G56340	599,2267094	0,616151704	0,103461831	5,955352794	2,60E-09	5,81E-08			AT3G19230	20,96243122	-1,316206921	0,476781269	-2,760609543	0,005769361	0,014221312
AT1G69526	138,0359323	0,616168833	0,225435031	2,733243496	0,006271395	0,035982189			AT3G18050	599,2716609	-1,315830417	0,146565928	-8,97773744	2,76E-19	3,26E-18
AT4G25990	234,308735	0,616501731	0,197943549	3,114533081	0,001842363	0,012976269			AT2G37180	784,4539601	-1,315760849	0,093853837	-14,01925475	1,19E-44	3,19E-43
AT3G47550	601,3849909	0,616633606	0,116174168	5,307837486	1,11E-07	2,04E-06			AT5G43540	27,06156438	-1,314066935	0,40023493	-3,283239005	0,001026216	0,00301312
AT2G29480	199,6485595	0,616967024	0,218080789	2,829075528	0,004668268	0,028428056			AT5G01015	89,02466135	-1,314064293	0,264855529	-4,96143803	7,00E-07	3,39E-06
AT2G37980	159,7139525	0,617454782	0,171317915	3,604146018	0,000313181	0,002843486			AT1G26208	179,7539765	-1,313187583	0,169429199	-7,750656847	9,14E-15	8,61E-14
AT3G05937	126,2254379	0,618095838	0,206810777	2,988702258	0,00280165	0,018576122			AT3G43800	904,3861603	-1,313033691	0,107491177	-12,21526949	2,58E-34	5,21E-33
AT1G36060	167,8240993	0,61895026	0,198804893	3,113355271	0,001849732	0,013024117			AT2G34170	266,9694799	-1,312534971	0,141175301	-9,297199747	1,44E-20	1,79E-19
AT3G15350	504,5712393	0,619630166	0,102665315	6,035438208	1,59E-09	3,61E-08			AT2G28410	135,5279224	-1,312020189	0,20305572	-6,46138009	1,04E-10	7,42E-10
AT5G06800	106,0963103	0,620686595	0,204066656	3,041587533	0,002353341	0,016031207			AT4G12330	83,92512488	-1,311286879	0,264363433	-4,960167393	7,04E-07	3,41E-06
AT3G07040	168,7203948	0,620986861	0,150941434	4,114091442	3,89E-05	0,000445703			AT2G43390	27,90790015	-1,309824671	0,490268749	-2,671646265	0,007548017	0,018046796
AT3G45260	1053,141823	0,621127306	0,144729391	4,291645973	1,77E-05	0,000220454			AT3G46870	122,0284333	-1,309421507	0,197006426	-6,646592881	3,00E-11	2,24E-10
AT5G37710	301,9003395	0,621297209	0,141762732	4,382655458	1,17E-05	0,000150959			AT1G19485	333,7734097	-1,30938643	0,124380052	-10,52730247	6,47E-26	1,00E-24
AT5G59720	64,59361341	0,623355632	0,213786601	2,915784387	0,003547956	0,022616345			AT1G65860	325,9270136	-1,309329079	0,184868549	-7,082486909	1,42E-12	1,16E-11
AT1G12580	1493,67013	0,62384741	0,070350748	8,867672719	7,47E-19	3,35E-17			AT3G61350	65,09411976	-1,309209632	0,24885549	-5,260923254	1,43E-07	7,54E-07
AT1G68550	648,2572635	0,624023945	0,118597381	5,261700905	1,43E-07	2,59E-06			AT1G03990	128,9318108	-1,308277057	0,316056017	-4,13938349	3,48E-05	0,000132899
AT3G14470	178,6104484	0,624098002	0,15300036	4,079062301	4,52E-05	0,000510969			AT3G17070	144,5210202	-1,308066776	0,248612815	-5,261461594	1,43E-07	7,52E-07
AT1G68690	295,2986592	0,624399772	0,13837809	4,512273376	6,41E-06	8,74E-05			AT5G09990	44,71212852	-1,307977116	0,310573131	-4,21149477	2,54E-05	9,90E-05
AT5G07440	6521,865555	0,624877373	0,0629745	9,922704827	3,32E-23	1,81E-21			AT3G52900	195,6425284	-1,30743681	0,154802609	-8,445831858	3,02E-17	3,23E-16
AT1G53875	114,5132418	0,625090898	0,157010722	3,981198789	6,86E-05	0,000736575			AT3G55110	110,6140783	-1,306418053	0,212284317	-6,154095932	7,55E-10	5,01E-09
AT5G57620	127,15013	0,625355348	0,159912566	3,910607935	9,21E-05	0,000960686			AT4G11400	16,75084539	-1,306271781	0,528980477	-2,469413974	0,013533455	0,030170217
AT3G16560	848,4130886	0,625462082	0,117195692	5,336903362	9,45E-08	1,76E-06			AT3G54220	563,7413547	-1,305626441	0,095394821	-13,68655473	1,22E-42	3,12E-41
AT1G78590	222,0371516	0,627087482	0,178513124	3,512836855	0,00044335	0,00385617			AT4G01950	1232,865412	-1,305558107	0,119021925	-10,9690556	5,38E-28	8,96E-27
AT5G35732	149,024785	0,627923266	0,1714416	3,66260737	0,000249661	0,002341659			AT2G36090	108,9846761	-1,305502347	0,259066771	-5,039250463	4,67E-07	2,32E-06
AT5G48380	1017,27123	0,627988998	0,099917878	6,285051404	3,28E-10	8,14E-09			AT4G01680	100,6440592	-1,305199005	0,233243464	-5,595865282	2,20E-08	1,26E-07
AT2G30540	155,7283585	0,628208571	0,156655118	4,010137542	6,07E-05	0,000661291			AT2G20875	15,04174348	-1,304565801	0,549526337	-2,373982307	0,017597394	0,03807075
AT5G46900	448,2327938	0,628458139	0,110362376	5,694496284	1,24E-08	2,58E-07			AT1G06830	147,7974754	-1,303975849	0,209747884	-6,216872481	5,07E-10	3,42E-09
AT2G02230	343,877836	0,628517998	0,1265818	4,965310933	6,86E-07	1,12E-05			AT4G21865	26,49461975	-1,303812862	0,434146995	-3,003159938	0,00267192	0,007157707
AT1G51610	808,0310758	0,629567856	0,158801597	3,964493217	7,36E-05	0,000787118			AT2G41310	585,2205082	-1,303778936	0,113592788	-11,47765591	1,71E-30	3,07E-29
AT5G05140	1066,509138	0,629959811	0,082568465	7,629544934	2,36E-14	8,15E-13			AT1G79180	58,32308485	-1,30360603	0,34101932	-3,822674999	0,000132012	0,000456512
AT3G58790	474,4949951	0,630791654	0,128465209	4,910213902	9,10E-07	1,44E-05			AT1G13050	59,87387753	-1,302580107	0,30782277	-4,231591144	2,32E-05	9,10E-05
AT1G71880	2125,969899	0,632406159	0,075444779	8,382371461	5,19E-17	2,11E-15			AT4G39480	36,20997954	-1,30219293	0,431104936	-3,020593881	0,002522795	0,006803336
AT3G14230	2853,525773	0,633995696	0,061308065	10,3411467	4,59E-25	2,73E-23			AT4G13495	1147,776305	-1,302171095	0,122422837	-10,63666816	2,01E-26	3,17E-25
AT2G17290	1290,242592	0,634010898	0,077725849	8,15701478	3,43E-16	1,33E-14			AT3G01140	114,8065257	-1,30130933	0,203494474	-6,394814096	1,61E-10	1,13E-09
AT3G16390	322,6912674	0,634419344	0,167968674	3,777009892	0,000158722	0,001561367			AT1G25560	1626,704805	-1,301044037	0,09526217	-13,65750999	1,82E-42	4,62E-41
AT3G07320	758,4915909	0,635359015	0,09945817	6,388203334	1,68E-10	4,30E-09			AT5G01175	39,91005654	-1,300994599	0,428662646	-3,035008093	0,002405292	0,006509741
AT1G02270	919,8193338	0,637854118	0,125013631	5,102276538	3,36E-07	5,75E-06			AT4G29920	128,824708	-1,297896324	0,213739531	-6,072327005	1,26E-09	8,20E-09
AT4G22070	257,7824695	0,638158166	0,190322688	3,353032544	0,000799313	0,006368583			AT5G42600	617,6043075	-1,296123415	0,41504599	-3,122842879	0,001791133	0,004976153
AT4G14270	676,8736773	0,639856189	0,109964236	5,818766278	5,93E-09	1,27E-07			AT4G22690	1705,671455	-1,295933415	0,122653804	-10,56578245	4,29E-26	6,69E-25
AT1G70880	135,155571	0,64041137	0,16432322	3,897266427	9,73E-05	0,001007724			AT1G48430	341,9641947	-1,294301425	0,127108038	-10,18268745	2,37E-24	3,46E-23
AT2G41410	2815,968431	0,641085565	0,07909417	8,105345412	5,26E-16	2,01E-14			AT3G45443	71,87238648	-1,294184516	0,251752347	-5,140704865	2,74E-07	1,39E-06
AT1G78230	507,6904188	0,641111289	0,130819418	4,900734927	9,55E-07	1,51E-05			AT1G69530	1873,77596	-1,293723087	0,117773277	-10,98486107	4,52E-28	7,54E-27
AT5G22630	2669,217563	0,6415045	0,126309225	5,078841219	3,80E-07	6,46E-06			AT1G58170	113,9867323	-1,293630818	0,231348952	-5,591686518	2,25E-08	1,29E-07
AT4G39770	341,4458416	0,643538544	0,128673962	5,001311312	5,69E-07	9,40E-06			AT1G62250	639,8009907	-1,293359405	0,115836566	-11,16538108	6,02E-29	1,03E-27
AT3G12970	141,0639553	0,643868616	0,229715695	2,802893448	0,00506464	0,030335544			AT3G58120	818,1069553	-1,292765239	0,095531515	-13,53234305	1,01E-41	2,49E-40
AT5G23980	127,7929786	0,643959562	0,215516085	2,987988396	0,002808202	0,018608658			AT4G29240	61,57885786	-1,292650996	0,243871859	-5,300533657	1,15E-07	6,14E-07
AT5G24030	669,1420774	0,64396414	0,10275987	6,266688932	3,69E-10	9,13E-09			AT5G19470	2599,161275	-1,292160541	0,51794988	-2,494759804	0,012604242	0,02837836
AT4G26670	395,9438954	0,644331152	0,132954213	4,846263514	1,26E-06	1,95E-05			AT5G23190	356,9676916	-1,292160358	0,16620834	-7,77434128	7,58E-15	7,16E-14
AT5G26010	253,690584	0,644665793	0,157585283	4,09090101	4,30E-05	0,000487763			AT3G16870	98,94967945	-1,291802634	0,268945055	-4,803221358	1,56E-06	7,26E-06
AT5G50430	647,5097005	0,644869811	0,081760892	7,887264868	3,09E-15	1,12E-13			AT2G01420	1385,950857	-1,2909664	0,082449705	-15,65762303	2,95E-55	9,85E-54
AT4G32340	436,9864826	0,644901238	0,160516772	4,017656395	5,88E-05	0,000643336			AT2G36980	25,42633511	-1,29073821	0,482775457	-2,673578762	0,007504665	0,01795453
AT5G11090	3238,332212	0,64554222	0,099095152	6,514367308	7,30E-11	1,92E-09			AT3G13600	158,0469445	-1,289723391	0,227487504	-5,669425216	1,43E-08	8,41E-08
AT2G42380	479,3860325	0,645859064	0,152834498	4,225872263	2,38E-05	0,000288412			AT5G65640	324,4524312	-1,289128278	0,139355007	-9,250677849	2,23E-20	2,75E-19
AT1G25550	2806,875647	0,646002247	0,069708763	9,267159865	1,91E-20	9,42E-19			AT1G27670	49,22757646	-1,288155005	0,357176583	-3,606493443	0,000310363	0,001008088
AT5G58070	7146,539439	0,646142117	0,066334893	9,740606865	2,02E-22	1,07E-20			AT4G19660	371,4779845	-1,288021305	0,117795572	-10,93437797	7,89E-28	1,30E-26
AT1G31290	60,24705062	0,646602377	0,247678252	2,610654633	0,009036911	0,04820609			AT1G05860	157,7577554	-1,285403874	0,179558381	-7,158696065	8,14E-13	6,77E-12
AT1G29670	2587,15472	0,646648718	0,091943582	7,033103399	2,02E-12	6,06E-11			AT4G36220	2226,895297	-1,285049937	0,082474214	-15,58123295	9,77E-55	3,22E-53
AT3G57520	4282,862512	0,647265793	0,083828681	7,721292796	1,15E-14	4,08E-13			AT3G58990	814,2507011	-1,284542861	0,120669886	-10,64509883	1,84E-26	2,90E-25
AT1G47710	2470,340126	0,647807352	0,091443117	7,084265882	1,40E-12	4,27E-11			AT1G34770	83,30987663	-1,284403661	0,291025054	-4,413378311	1,02E-05	4,22E-05
AT1G02860	254,0389416	0,648050346	0,14046415	4,6136352	3,96E-06	5,60E-05			AT4G04750	505,258284	-1,284257427	0,126239647	-10,17317027	2,61E-24	3,81E-23
AT2G40530	100,3476692	0,64810337	0,220221452	2,942962029	0,003250883	0,02103682			AT5G28442	24,06776678	-1,283966961	0,402172051	-3,192581282	0,001410073	0,004014102
AT2G40095	100,5911653	0,648554173	0,221056313	2,933886687	0,003347464	0,021571009			AT5G50240	133,4239543	-1,283848181	0,254639479	-5,041826913	4,61E-07	2,29E-06
AT5G61660	350,9840832	0,648660876	0,208380669	3,112864933	0,001852808	0,013041715			AT2G29340	881,1473221	-1,283274551	0,111971865	-11,46068743	2,08E-30	3,73E-29
AT5G65310	2709,410292	0,648661033	0,079798318	8,128755746	4,34E-16	1,67E-14			AT5G42785	51,57294023	-1,283211999	0,336072697	-3,818257211	0,000134398	0,000463983
AT3G61850	470,0296846	0,649736599	0,117510908	5,529159884	3,22E-08	6,38E-07			AT5G42760	255,0434466	-1,282370212	0,15084621	-8,501176191	1,88E-17	2,03E-16
AT1G14870	1398,842585	0,650032966	0,098448982	6,602739338	4,04E-11	1,09E-09			AT2G38185	113,9132064	-1,280907004	0,197506782	-6,485382376	8,85E-11	6,35E-10
AT2G42580	818,7804321	0,651434532	0,123298846	5,283378994	1,27E-07	2,31E-06			AT1G55920	1151,926577	-1,280750688	0,138066688	-9,276319356	1,75E-20	2,17E-19
AT4G35940	344,5055877	0,651724687	0,129584502	5,029341312	4,92E-07	8,22E-06			AT5G05800	331,8780066	-1,280726331	0,126531824	-10,12177248	4,42E-24	6,39E-23
AT2G03760	826,0877932	0,651911075	0,104338675	6,248029052	4,16E-10	1,02E-08			AT3G25570	355,6893158	-1,280395854	0,130836759	-9,786208906	1,29E-22	1,75E-21
AT5G06330	165,124065	0,653014951	0,177138957	3,686455896	0,000227399	0,002150687			AT2G45310	164,7733017	-1,278514823	0,173717995	-7,359714376	1,84E-13	1,59E-12
AT3G01960	166,5425199	0,655107036	0,175730966	3,727897551	0,000193084	0,001853261			AT1G47655	45,22875839	-1,277694488	0,308325786	-4,143975446	3,41E-05	0,00013033
AT5G04480	616,3607346	0,655778087	0,103895051	6,31192805	2,76E-10	6,91E-09			AT3G59680	106,3936905	-1,277367107	0,187031782	-6,829679378	8,51E-12	6,58E-11
AT5G38240	84,39970219	0,65581577	0,245258148	2,673981577	0,007495657	0,041664434			AT4G10843	23,20957662	-1,276748045	0,564810586	-2,260488872	0,023790926	0,049418981
AT4G22990	259,5268422	0,656462149	0,156666418	4,190190567	2,79E-05	0,000330997			AT5G67385	2035,605204	-1,276669784	0,09692813	-13,17130313	1,28E-39	3,02E-38
AT5G07920	1746,88106	0,658643255	0,108478852	6,071628192	1,27E-09	2,93E-08			AT5G10570	20,33033001	-1,276028247	0,472469024	-2,70076594	0,006918	0,016713576
AT5G44030	604,1218265	0,660274932	0,10785544	6,121850993	9,25E-10	2,18E-08			AT1G16730	289,3851254	-1,274996911	0,149085548	-8,552116084	1,21E-17	1,32E-16
AT4G25390	253,8205777	0,660498608	0,128217957	5,151373679	2,59E-07	4,52E-06			AT1G69050	17,42622688	-1,274750466	0,543021527	-2,347513684	0,018899179	0,040500859
AT2G18700	2577,139208	0,660994976	0,129962068	5,086060763	3,66E-07	6,23E-06			AT1G14130	220,2904059	-1,273601565	0,158616062	-8,029461514	9,79E-16	9,67E-15
AT1G19220	386,9646186	0,661051392	0,134191364	4,926184317	8,39E-07	1,35E-05			AT3G48720	228,0566538	-1,27358125	0,197679225	-6,442666144	1,17E-10	8,35E-10
AT2G19620	224,1192658	0,661336686	0,164355495	4,023818526	5,73E-05	0,000629159			AT5G18780	68,11548857	-1,272671943	0,292842111	-4,345932143	1,39E-05	5,64E-05
AT5G14480	168,6565949	0,662315739	0,156062675	4,243908679	2,20E-05	0,000268614			AT2G02980	68,62318091	-1,271642158	0,251233833	-5,061588012	4,16E-07	2,07E-06
AT5G10860	3193,078951	0,662607651	0,058956381	11,23894725	2,62E-29	1,87E-27			AT4G03540	145,1994787	-1,271409429	0,259375933	-4,901801849	9,50E-07	4,53E-06
AT3G25710	774,250435	0,663222177	0,091897396	7,216985499	5,32E-13	1,69E-11			AT3G08660	24,37565831	-1,271023407	0,399376311	-3,182520771	0,00145999	0,004141029
AT5G07322	298,0070728	0,663334591	0,160238454	4,139671683	3,48E-05	0,000403298			AT1G76870	27,71277036	-1,270637118	0,388816128	-3,267964022	0,001083241	0,003168218
AT4G34260	1900,03486	0,663695014	0,099371375	6,678935589	2,41E-11	6,62E-10			AT2G45970	769,594285	-1,269911937	0,103850856	-12,22822798	2,20E-34	4,45E-33
AT2G25450	10217,41416	0,665673757	0,061646985	10,79815591	3,51E-27	2,28E-25			AT1G52100	1392,30091	-1,268648351	0,096285736	-13,17587014	1,21E-39	2,84E-38
AT1G52060	211,1261998	0,665711263	0,21029255	3,165643591	0,001547403	0,011227354			AT1G20560	516,6226981	-1,268206481	0,111943731	-11,32896381	9,43E-30	1,65E-28
AT4G21700	177,9808921	0,666865558	0,178077723	3,744800559	0,000180537	0,001748744			AT2G05160	107,2377226	-1,268111579	0,224822057	-5,640512308	1,70E-08	9,90E-08
AT1G21110	966,2569593	0,667089159	0,12788978	5,216125627	1,83E-07	3,26E-06			AT2G46330	1296,274963	-1,26643614	0,091244544	-13,87958211	8,42E-44	2,22E-42
AT1G17455	98,02612539	0,667757099	0,21062401	3,170375013	0,001522423	0,011088789			AT1G12550	75,19628758	-1,265215243	0,213278113	-5,932231978	2,99E-09	1,87E-08
AT3G28910	500,9487708	0,67000169	0,107253196	6,246915827	4,19E-10	1,03E-08			AT3G49900	56,58713251	-1,264718626	0,320419252	-3,947074397	7,91E-05	0,000284178
AT2G42870	289,9271898	0,670048083	0,18666242	3,589624966	0,000331154	0,00298593			AT4G05110	104,2062787	-1,264495531	0,204025681	-6,1977273	5,73E-10	3,84E-09
AT4G13640	495,8151837	0,670432427	0,12784891	5,24394323	1,57E-07	2,83E-06			AT3G08570	49,26941391	-1,263913386	0,285238177	-4,43108072	9,38E-06	3,91E-05
AT1G61660	1271,363082	0,67060647	0,072313819	9,273559071	1,80E-20	8,89E-19			AT5G44780	102,8119031	-1,262237743	0,197918775	-6,377554329	1,80E-10	1,26E-09
AT1G21100	320,3746976	0,670852179	0,129158998	5,194002643	2,06E-07	3,64E-06			AT2G31560	250,6044432	-1,262162767	0,133140369	-9,479940396	2,54E-21	3,27E-20
AT5G24530	1276,740007	0,672029934	0,119388786	5,628920095	1,81E-08	3,69E-07			AT4G10310	52,07081907	-1,261825646	0,3012322	-4,188880366	2,80E-05	0,000108782
AT5G18150	262,391123	0,672889708	0,135656312	4,960253604	7,04E-07	1,15E-05			AT1G16260	261,4620988	-1,261806333	0,167323733	-7,54110797	4,66E-14	4,18E-13
AT3G16440	419,6184313	0,673045911	0,212214665	3,171533455	0,001516364	0,011058898			AT3G52790	104,57221	-1,261477657	0,285303363	-4,421530973	9,80E-06	4,07E-05
AT2G18350	177,4976401	0,673063601	0,173490714	3,879536754	0,000104656	0,001077662			AT1G70250	434,0922782	-1,260669467	0,120288873	-10,4803498	1,06E-25	1,64E-24
AT3G23820	9103,499435	0,673424561	0,077402582	8,700285458	3,31E-18	1,44E-16			AT5G46260	20,97108317	-1,259722977	0,483591068	-2,604934337	0,009189187	0,021502583
AT3G20310	1041,587433	0,675161714	0,085776849	7,871141489	3,51E-15	1,28E-13			AT1G60460	20,11234261	-1,258855264	0,498045984	-2,527588426	0,01148489	0,026158946
AT3G05120	961,232594	0,675550661	0,109792719	6,152964095	7,60E-10	1,81E-08			AT4G03340	60,71961606	-1,258315228	0,273731229	-4,596900509	4,29E-06	1,88E-05
AT1G13390	977,8378719	0,676801667	0,104724194	6,462705924	1,03E-10	2,67E-09			AT3G57500	32,53537138	-1,257997986	0,393270791	-3,198808592	0,001379968	0,003937319
AT2G05540	547,4899378	0,677384019	0,178067972	3,804075556	0,000142335	0,001413538			AT1G80650	139,1394603	-1,257662219	0,212461745	-5,919476086	3,23E-09	2,02E-08
AT5G11150	455,5110813	0,678150508	0,14289936	4,745651139	2,08E-06	3,08E-05			AT3G48200	2146,012661	-1,256828677	0,086264674	-14,56944796	4,39E-48	1,27E-46
AT4G26080	4065,904591	0,678166851	0,09825399	6,902181294	5,12E-12	1,49E-10			AT1G05590	295,1271458	-1,255184101	0,130448216	-9,622087109	6,45E-22	8,47E-21
AT2G12400	1329,055504	0,678336566	0,090377103	7,505624129	6,11E-14	2,06E-12			AT4G36540	780,7561182	-1,252920993	0,133992297	-9,35069419	8,71E-21	1,09E-19
AT4G30670	669,0434147	0,67845828	0,139030902	4,879909943	1,06E-06	1,67E-05			AT1G04360	150,7871751	-1,252667963	0,204867169	-6,114537382	9,68E-10	6,37E-09
AT1G20100	2039,932087	0,678757003	0,077473421	8,761159558	1,93E-18	8,51E-17			AT5G02950	91,87724589	-1,251692176	0,267754248	-4,674779899	2,94E-06	1,31E-05
AT4G17900	1150,725702	0,678856588	0,077288537	8,783405805	1,59E-18	7,02E-17			AT5G43230	42,93385905	-1,25161855	0,376792254	-3,321773565	0,000894473	0,002661885
AT3G26740	3147,808203	0,678944224	0,112197053	6,05135525	1,44E-09	3,30E-08			AT1G05400	19,62645914	-1,250842685	0,539002905	-2,320660377	0,020305181	0,043161149
AT2G19810	1531,421128	0,67928987	0,100231016	6,77724216	1,22E-11	3,46E-10			AT1G75295	115,2269292	-1,25057358	0,240218039	-5,205993631	1,93E-07	9,99E-07
AT1G17060	259,6839684	0,680314821	0,123252062	5,519703348	3,40E-08	6,70E-07			AT5G50090	40,97539298	-1,250427209	0,325875698	-3,837129357	0,000124481	0,000432453
AT5G61810	1420,129874	0,680378907	0,107339532	6,338567865	2,32E-10	5,88E-09			AT1G29530	327,300038	-1,25034814	0,1537082	-8,134557144	4,13E-16	4,16E-15
AT1G17750	118,8606493	0,68050596	0,172710542	3,940152988	8,14E-05	0,000859227			AT3G21790	241,7399746	-1,249352598	0,17499288	-7,139448175	9,37E-13	7,76E-12
AT3G53460	7552,858488	0,680772422	0,127640602	5,333509967	9,63E-08	1,79E-06			AT4G31805	82,26804812	-1,2486834	0,24007667	-5,201185938	1,98E-07	1,02E-06
AT4G18430	136,1641488	0,680882566	0,170184094	4,000859004	6,31E-05	0,000685127			AT3G60690	200,9670881	-1,248665851	0,178601535	-6,991350053	2,72E-12	2,19E-11
AT2G38400	461,0794275	0,681663564	0,123724701	5,509518789	3,60E-08	7,08E-07			AT5G02420	118,3167878	-1,248389154	0,234195177	-5,330550231	9,79E-08	5,25E-07
AT3G15040	292,7054409	0,682465856	0,12648323	5,395702291	6,83E-08	1,29E-06			AT3G20120	296,1706395	-1,248366455	0,151982781	-8,213867716	2,14E-16	2,19E-15
AT5G48657	168,5056309	0,682802165	0,188494813	3,62239233	0,000291891	0,002673461			AT1G44608	55,64987508	-1,248201987	0,3229164	-3,865402892	0,000110906	0,000389238
AT3G44450	264,741892	0,682912078	0,185147839	3,68846908	0,000225607	0,002137319			AT3G02020	1135,768853	-1,248043556	0,128916451	-9,681026341	3,63E-22	4,83E-21
AT4G16960	151,4136177	0,684032194	0,212319501	3,221711579	0,001274273	0,009492225			AT5G40090	52,60119357	-1,247296859	0,362624297	-3,439639506	0,000582489	0,001799244
AT5G19240	1495,118741	0,68405392	0,10105083	6,769404235	1,29E-11	3,63E-10			AT5G15410	860,6439883	-1,246864981	0,10488977	-11,88738412	1,38E-32	2,65E-31
AT1G21360	105,0088899	0,684474925	0,256630432	2,667161958	0,00764948	0,042270196			AT2G29410	17,14597442	-1,24683418	0,525679581	-2,371852029	0,017699177	0,03828363
AT4G30290	1263,756841	0,684917931	0,112042005	6,113045984	9,77E-10	2,30E-08			AT3G10930	97,34850215	-1,244888423	0,272225327	-4,573007355	4,81E-06	2,09E-05
AT1G70820	1074,888469	0,685867353	0,131379922	5,220488365	1,78E-07	3,19E-06			AT5G22390	401,9335365	-1,244721129	0,131321629	-9,478416754	2,58E-21	3,32E-20
AT1G17620	1446,493118	0,686020912	0,066646073	10,29349337	7,54E-25	4,43E-23			AT5G01250	158,6850203	-1,244619815	0,208095665	-5,980998291	2,22E-09	1,41E-08
AT5G19020	100,6213146	0,687184076	0,257133046	2,672484481	0,007529186	0,041778947			AT3G19000	866,6741049	-1,243966257	0,091617081	-13,57788571	5,42E-42	1,35E-40
AT1G59910	758,6566538	0,687949256	0,099801711	6,89316095	5,46E-12	1,57E-10			AT1G66920	64,02242377	-1,243425133	0,363265769	-3,422907524	0,000619552	0,001902296
AT2G38790	281,3242813	0,689669556	0,141746949	4,865498404	1,14E-06	1,78E-05			AT2G19990	22,47169714	-1,241512309	0,426227899	-2,912789873	0,003582156	0,009304145
AT1G53440	866,7018223	0,68998911	0,140318101	4,917320754	8,77E-07	1,40E-05			AT3G06770	405,3339284	-1,24146461	0,109484989	-11,33913074	8,40E-30	1,47E-28
AT3G44400	134,1145104	0,690369585	0,20287716	3,402894559	0,00066676	0,005457349			AT3G51710	63,93648804	-1,241453557	0,30199821	-4,110797739	3,94E-05	0,000149291
AT2G35270	115,8611254	0,690740546	0,23346294	2,958673204	0,003089666	0,02014918			AT4G12850	33,19553277	-1,241153259	0,403076015	-3,079203954	0,002075545	0,005694974
AT1G01500	653,46064	0,691439826	0,117108135	5,904285183	3,54E-09	7,78E-08			AT1G18810	361,3423477	-1,240753595	0,119203837	-10,40867165	2,26E-25	3,45E-24
AT5G62570	1033,496125	0,691628161	0,096550981	7,163346799	7,87E-13	2,47E-11			AT2G24280	1688,013747	-1,240537165	0,080550533	-15,40073198	1,62E-53	5,20E-52
AT1G48870	51,32928575	0,693025655	0,254875831	2,719071685	0,006546542	0,037314794			AT1G47580	202,6672401	-1,239813978	0,156618399	-7,916145121	2,45E-15	2,37E-14
AT1G45163	81,23167553	0,694370595	0,233581479	2,972712547	0,002951808	0,019401145			AT1G11440	171,9234081	-1,239740385	0,168830126	-7,343123006	2,09E-13	1,79E-12
AT4G36710	229,2303482	0,697705644	0,154276792	4,522427733	6,11E-06	8,36E-05			AT2G29950	22,00523552	-1,239708146	0,474669335	-2,611730006	0,009008537	0,021125752
AT4G23060	259,3625867	0,698264808	0,183224516	3,810979141	0,000138417	0,001380696			AT2G40670	36,89845218	-1,239206934	0,440202023	-2,815086867	0,004876405	0,012212876
AT3G48080	47,82374493	0,698990079	0,267010275	2,617839624	0,008848838	0,047366569			AT5G03406	78,58440247	-1,238949629	0,248796824	-4,979764655	6,37E-07	3,10E-06
AT3G28210	96,61727652	0,700228784	0,239128079	2,928258305	0,003408667	0,021870187			AT1G23052	68,32462073	-1,238534614	0,242774156	-5,101591683	3,37E-07	1,70E-06
AT3G61260	3864,714544	0,700600511	0,071045893	9,86123871	6,13E-23	3,29E-21			AT1G02940	33,17390091	-1,238425533	0,476648849	-2,598192646	0,00937159	0,021886392
AT5G13990	111,4216994	0,701957898	0,270431476	2,595695987	0,009439955	0,049711383			AT5G46450	505,1188546	-1,237781574	0,104598135	-11,83368686	2,61E-32	4,99E-31
AT2G17550	539,394826	0,702514743	0,083898863	8,37335238	5,60E-17	2,27E-15			AT1G55360	1918,896462	-1,237626042	0,076750626	-16,12528924	1,69E-58	5,98E-57
AT1G32640	1602,686126	0,703979145	0,075534925	9,319915875	1,16E-20	5,81E-19			AT1G16090	34,04876902	-1,23722205	0,372430294	-3,322023132	0,000893673	0,002659855
AT5G43260	702,7843353	0,704692274	0,101880813	6,916830105	4,62E-12	1,35E-10			AT5G49500	75,74342194	-1,236652622	0,253149204	-4,885074116	1,03E-06	4,91E-06
AT5G22920	1060,027434	0,704756257	0,195951295	3,596588922	0,000322417	0,002916453			AT1G31310	61,7548257	-1,236597942	0,329978454	-3,747511165	0,000178598	0,000602508
AT2G36420	574,72244	0,705890483	0,107142166	6,58835368	4,45E-11	1,19E-09			AT4G19510	781,3813205	-1,235844344	0,119026337	-10,38294864	2,96E-25	4,50E-24
AT3G54920	883,1885298	0,706394433	0,10150241	6,959385821	3,42E-12	1,01E-10			AT1G29535	22,0045396	-1,235444341	0,459639011	-2,68785789	0,007191199	0,017308916
AT1G24330	102,9319724	0,706797304	0,24762596	2,854294054	0,004313259	0,026624516			AT3G61550	164,6799995	-1,234267747	0,163514295	-7,548378259	4,41E-14	3,96E-13
AT5G05880	120,1229696	0,70743389	0,198768304	3,559088027	0,000372145	0,003314071			AT1G74280	106,3814854	-1,233827897	0,228707091	-5,394795116	6,86E-08	3,74E-07
AT5G10510	319,8799404	0,708108852	0,173300421	4,086019224	4,39E-05	0,000496639			AT1G21150	39,33552071	-1,233603751	0,339742018	-3,631001421	0,000282324	0,000922178
AT5G66080	184,9150612	0,708867966	0,196286672	3,611391231	0,000304559	0,002773766			AT3G29590	844,6563908	-1,233573117	0,218928644	-5,634589852	1,75E-08	1,02E-07
AT2G29995	151,7227188	0,708945102	0,181655306	3,902694167	9,51E-05	0,000986739			AT4G03205	163,6703818	-1,233178382	0,189601405	-6,504057207	7,82E-11	5,64E-10
AT2G28840	3364,793667	0,709310487	0,080479869	8,813514447	1,21E-18	5,39E-17			AT2G39375	29,18337691	-1,232802272	0,401437535	-3,070969119	0,002133652	0,005831776
AT2G25900	2129,430527	0,709758915	0,118662153	5,981341983	2,21E-09	4,98E-08			AT5G40800	66,0655451	-1,232549073	0,335696971	-3,671612133	0,000241025	0,000797647
AT5G66480	125,9493908	0,710547574	0,196840308	3,609766633	0,000306473	0,002787829			AT1G15550	186,2821655	-1,232113686	0,167746426	-7,345096498	2,06E-13	1,77E-12
AT3G14870	148,4827325	0,711414497	0,178092197	3,99464159	6,48E-05	0,000701337			AT4G12400	205,4231886	-1,231802523	0,16085375	-7,657903682	1,89E-14	1,75E-13
AT3G46700	1537,211123	0,712325572	0,193342273	3,684272249	0,000229357	0,002165586			AT3G13130	36,42871823	-1,231653406	0,470057049	-2,620221117	0,008787277	0,020662568
AT5G06300	444,824234	0,712373599	0,130612022	5,454119691	4,92E-08	9,51E-07			AT1G07880	129,116961	-1,231226699	0,217682896	-5,656056227	1,55E-08	9,07E-08
AT4G22590	1146,871029	0,712442654	0,108382547	6,573407561	4,92E-11	1,31E-09			AT4G37450	386,3592134	-1,230265883	0,12674589	-9,706554475	2,83E-22	3,77E-21
AT5G45110	1053,945768	0,714280253	0,084055007	8,497771598	1,93E-17	8,05E-16			AT5G52050	322,5432405	-1,229847805	0,177573885	-6,925837115	4,33E-12	3,43E-11
AT1G17190	964,2218293	0,714654279	0,103102195	6,93151372	4,16E-12	1,22E-10			AT1G79670	284,5126404	-1,229609823	0,127669708	-9,631179088	5,90E-22	7,77E-21
AT5G62910	656,2016273	0,715037114	0,12914354	5,536762537	3,08E-08	6,12E-07			AT3G20090	74,48008955	-1,22930482	0,231098501	-5,319397635	1,04E-07	5,56E-07
AT4G32060	3462,463952	0,716070807	0,081188704	8,819832987	1,15E-18	5,10E-17			AT3G29780	39,47074191	-1,2278394	0,353583677	-3,472556793	0,000515526	0,00160666
AT5G58750	60,461404	0,717847633	0,267036512	2,688200304	0,007183829	0,040237624			AT2G20110	49,27373146	-1,227764302	0,341124024	-3,599172779	0,000319231	0,001033925
AT4G26810	54,60946601	0,718122784	0,249973638	2,872794062	0,004068592	0,025349426			AT1G60505	161,2785758	-1,227693452	0,183483951	-6,691012718	2,22E-11	1,67E-10
AT2G37440	167,5697208	0,718936613	0,214956627	3,344565939	0,000824114	0,006540166			AT5G44700	44,96399191	-1,226706546	0,347218527	-3,532952451	0,000410946	0,001304088
AT2G25690	255,6246202	0,721758806	0,15751635	4,582119918	4,60E-06	6,45E-05			AT2G23000	1814,644459	-1,22603084	0,089987365	-13,62447758	2,86E-42	7,22E-41
AT3G07360	2781,744467	0,722539305	0,067849869	10,64908922	1,76E-26	1,10E-24			AT5G65730	1019,195601	-1,22492823	0,128806442	-9,509836728	1,91E-21	2,48E-20
AT5G40780	149,0450385	0,723351261	0,173699451	4,164384276	3,12E-05	0,000365189			AT1G08592	66,86061927	-1,224844407	0,271194568	-4,516478398	6,29E-06	2,69E-05
AT3G60320	1828,927804	0,724102771	0,102064009	7,094594642	1,30E-12	3,98E-11			AT5G24660	847,364274	-1,224261184	0,162834268	-7,518449257	5,54E-14	4,95E-13
AT1G07000	257,1089912	0,72425141	0,128180587	5,650242558	1,60E-08	3,29E-07			AT5G18475	47,41053744	-1,224008714	0,282111662	-4,338738444	1,43E-05	5,81E-05
AT1G77520	622,1007121	0,72562123	0,140329944	5,170822481	2,33E-07	4,10E-06			AT5G38730	32,46629297	-1,22395779	0,415110069	-2,948513855	0,003193058	0,008398623
AT1G72450	1040,635849	0,725673723	0,103043347	7,042412166	1,89E-12	5,68E-11			AT3G48920	86,61523468	-1,223866111	0,222793105	-5,49328539	3,95E-08	2,21E-07
AT5G20885	766,8227263	0,726132617	0,092852061	7,820317693	5,27E-15	1,90E-13			AT2G01755	103,9366398	-1,223482252	0,196270946	-6,233639147	4,56E-10	3,08E-09
AT2G45820	6851,627996	0,726367163	0,066315451	10,95321157	6,41E-28	4,24E-26			AT1G65840	2060,195095	-1,222763212	0,092328474	-13,24361984	4,91E-40	1,16E-38
AT3G10320	104,5596673	0,728111842	0,231984749	3,138619432	0,001697457	0,012117886			AT4G36030	132,6510537	-1,221575879	0,1858634	-6,572439123	4,95E-11	3,64E-10
AT5G37540	636,9989843	0,730370665	0,112147451	6,512592665	7,39E-11	1,94E-09			AT1G73970	237,1583454	-1,220959448	0,176232393	-6,928121611	4,26E-12	3,38E-11
AT1G28190	114,7652281	0,73109182	0,191577805	3,816161377	0,000135544	0,00135802			AT5G02670	57,58539569	-1,220945668	0,341639932	-3,573779152	0,000351866	0,001130879
AT2G35030	66,57543755	0,732351066	0,270138923	2,711016454	0,00670773	0,038003749			AT1G78130	80,10669842	-1,219964576	0,240328861	-5,076230004	3,85E-07	1,93E-06
AT4G16146	195,8842497	0,732718216	0,222064477	3,299574185	0,000968316	0,0075047			AT4G14550	219,609355	-1,218159559	0,157377635	-7,740360055	9,91E-15	9,33E-14
AT3G06750	858,2893538	0,734176835	0,125438023	5,852905019	4,83E-09	1,05E-07			AT2G19572	54,97723039	-1,218068776	0,360138402	-3,382224084	0,000719015	0,002183089
AT2G02070	1056,200246	0,734339852	0,129257861	5,681200708	1,34E-08	2,77E-07			AT1G14770	100,8781652	-1,217655722	0,244442843	-4,981351493	6,31E-07	3,08E-06
AT1G79700	270,4256156	0,734612468	0,194581657	3,775342843	0,000159788	0,001567597			AT1G04220	1167,419597	-1,217392609	0,159411149	-7,636809691	2,23E-14	2,04E-13
AT1G34260	724,2332707	0,734646613	0,116223944	6,320957531	2,60E-10	6,56E-09			AT4G33960	173,935311	-1,214573346	0,193847139	-6,265624324	3,71E-10	2,53E-09
AT4G21560	619,4916871	0,73510009	0,092084791	7,982861057	1,43E-15	5,28E-14			AT5G53830	157,8127786	-1,214469912	0,204467988	-5,939657967	2,86E-09	1,79E-08
AT1G05810	199,70992	0,735436093	0,15366268	4,786042336	1,70E-06	2,57E-05			AT5G10520	72,79952766	-1,213339046	0,263539981	-4,604003694	4,14E-06	1,82E-05
AT1G70740	302,7360756	0,739034612	0,113743415	6,497383714	8,17E-11	2,14E-09			AT3G11240	142,5309517	-1,213318572	0,193603001	-6,267044224	3,68E-10	2,51E-09
AT2G37360	491,8551205	0,740572452	0,130608159	5,670185239	1,43E-08	2,94E-07			AT3G47430	529,5907764	-1,212963263	0,110135846	-11,01333766	3,30E-28	5,52E-27
AT4G35310	2248,282784	0,74068636	0,061608125	12,02254341	2,71E-33	2,18E-31			AT2G28150	745,0288549	-1,212687434	0,100241818	-12,09762014	1,09E-33	2,17E-32
AT4G25620	837,5641729	0,740740162	0,103909293	7,128719137	1,01E-12	3,14E-11			AT3G50140	20,77066145	-1,212415493	0,530123698	-2,287042623	0,022193335	0,046564752
AT3G03050	1718,595988	0,74245146	0,061564949	12,05964551	1,73E-33	1,40E-31			AT1G18265	28,47279038	-1,21230953	0,479426657	-2,528665256	0,011449717	0,026101063
AT3G09940	214,78348	0,742531593	0,152313692	4,875015402	1,09E-06	1,71E-05			AT2G30890	44,05824837	-1,212283632	0,294759116	-4,112794367	3,91E-05	0,000148079
AT5G58650	437,0335834	0,742800177	0,165154943	4,497595781	6,87E-06	9,28E-05			AT5G39520	31,4792243	-1,210791148	0,533908778	-2,267786556	0,023342219	0,048637004
AT1G80450	86,63148752	0,743195804	0,232581463	3,195421484	0,001396268	0,010285823			AT3G27510	26,50820194	-1,209782295	0,460070469	-2,629558682	0,008549577	0,020168441
AT4G34390	746,7936764	0,744136603	0,098790537	7,532468468	4,98E-14	1,69E-12			AT4G28680	74,6411456	-1,209528605	0,255437551	-4,735124498	2,19E-06	9,98E-06
AT5G14570	538,8450809	0,744143037	0,1357652	5,48110293	4,23E-08	8,22E-07			AT4G17245	293,5973307	-1,208885927	0,118944527	-10,16344309	2,89E-24	4,20E-23
AT5G08760	125,2454029	0,744199705	0,249985505	2,97697142	0,002911111	0,019172656			AT1G68872	28,81957112	-1,208677828	0,403960668	-2,9920681	0,002770944	0,007385863
AT1G18390	403,8918717	0,745451433	0,132892826	5,609418161	2,03E-08	4,11E-07			AT1G04330	63,30055611	-1,207934003	0,354656573	-3,405925884	0,000659401	0,002012631
AT1G29280	885,603008	0,745486066	0,116933504	6,375299135	1,83E-10	4,66E-09			AT1G52040	299,7473678	-1,207752388	0,237046637	-5,094999031	3,49E-07	1,75E-06
AT5G20480	111,7091904	0,746842677	0,256115291	2,916040953	0,00354504	0,022604124			AT3G28070	388,3837789	-1,207564667	0,137233059	-8,799371512	1,38E-18	1,57E-17
AT1G22330	222,7526541	0,747120868	0,15026039	4,972174424	6,62E-07	1,08E-05			AT3G02830	1330,940584	-1,204505555	0,08489855	-14,18758694	1,09E-45	3,01E-44
AT5G51550	1309,479284	0,747299974	0,109849148	6,802965615	1,02E-11	2,91E-10			AT1G08180	102,4280484	-1,203778196	0,215389028	-5,588855705	2,29E-08	1,31E-07
AT1G15760	75,58736917	0,747718351	0,236163105	3,166109921	0,001544924	0,011216565			AT1G65320	367,9050989	-1,203015391	0,119681442	-10,05181227	9,02E-24	1,29E-22
AT5G04720	1571,389381	0,748251469	0,058388839	12,8149743	1,35E-37	1,26E-35			AT1G49740	336,6952949	-1,202701762	0,117607716	-10,22638484	1,51E-24	2,23E-23
AT1G77850	325,5825128	0,748451795	0,125960065	5,941976895	2,82E-09	6,26E-08			AT5G45790	29,39252861	-1,202656411	0,401545066	-2,995072071	0,0027438	0,00732684
AT1G31175	165,4487644	0,749009927	0,158812188	4,716325217	2,40E-06	3,54E-05			AT3G56408	113,2611809	-1,202484103	0,196317103	-6,125213174	9,06E-10	5,96E-09
AT3G47210	92,11394191	0,750689053	0,194771861	3,854196641	0,00011611	0,001182161			AT5G59320	925,5601673	-1,202351776	0,363231114	-3,310156344	0,000932439	0,002764687
AT1G22190	1655,150182	0,752295949	0,123891093	6,072235941	1,26E-09	2,92E-08			AT2G01850	2024,627238	-1,202076961	0,077691311	-15,47247624	5,32E-54	1,73E-52
AT4G01090	698,7825028	0,752406018	0,092049412	8,17393615	2,98E-16	1,16E-14			AT1G03310	735,7499858	-1,201713255	0,1025632	-11,71680737	1,05E-31	1,95E-30
AT5G02350	85,13485081	0,754736051	0,275530351	2,73921203	0,006158664	0,035497441			AT5G58340	245,8771661	-1,201601848	0,152112335	-7,899437275	2,80E-15	2,69E-14
AT4G08500	693,6485008	0,755102338	0,111373384	6,779917358	1,20E-11	3,40E-10			AT1G56420	100,6465547	-1,2008812	0,238163012	-5,04226575	4,60E-07	2,28E-06
AT1G21680	2118,520526	0,755576215	0,105418814	7,16737539	7,64E-13	2,40E-11			AT3G55950	93,51953593	-1,20084584	0,232731332	-5,159794478	2,47E-07	1,26E-06
AT1G71060	57,72448773	0,75622963	0,273109002	2,768966324	0,005623445	0,033018217			AT4G17870	777,0798017	-1,200264979	0,086509041	-13,87444557	9,05E-44	2,38E-42
AT2G37970	1975,208881	0,756630178	0,093296255	8,109973768	5,06E-16	1,94E-14			AT5G04470	179,5889165	-1,200223995	0,1468539	-8,172911948	3,01E-16	3,05E-15
AT3G54200	347,7401036	0,756962333	0,134440781	5,630451761	1,80E-08	3,66E-07			AT4G37550	901,8214283	-1,199915144	0,093952907	-12,77145304	2,37E-37	5,23E-36
AT4G36030	132,6510537	0,757313926	0,156145831	4,850042552	1,23E-06	1,92E-05			AT2G42950	134,278069	-1,199829593	0,199936842	-6,001043044	1,96E-09	1,26E-08
AT3G63380	147,7226006	0,758022217	0,187453807	4,043781383	5,26E-05	0,000585624			AT4G22755	143,8981264	-1,199208636	0,188128652	-6,374407211	1,84E-10	1,29E-09
AT4G05150	2764,125951	0,758124374	0,065278817	11,61363529	3,51E-31	2,70E-29			AT1G15520	28,83899635	-1,199034294	0,498646998	-2,404575378	0,016191267	0,035394244
AT4G38480	145,4903925	0,758172952	0,198311427	3,823143044	0,000131761	0,001325994			AT5G51910	80,51808288	-1,19834865	0,235556336	-5,087312311	3,63E-07	1,82E-06
AT4G16950	3914,548876	0,758365591	0,106587114	7,114983815	1,12E-12	3,45E-11			AT2G30020	802,788611	-1,197936953	0,127583096	-9,3894645	6,03E-21	7,61E-20
AT1G25320	220,7941005	0,760666264	0,191988465	3,962041488	7,43E-05	0,000793745			AT3G16520	2062,446556	-1,194010403	0,085337854	-13,99156818	1,75E-44	4,67E-43
AT1G60140	1985,967453	0,762093677	0,086348354	8,825804299	1,09E-18	4,86E-17			AT4G21990	4161,662411	-1,192939204	0,056464412	-21,12727583	4,47E-99	3,02E-97
AT2G24600	253,9996232	0,763288452	0,162955179	4,684039243	2,81E-06	4,11E-05			AT1G44160	100,574398	-1,192417493	0,232832015	-5,121363965	3,03E-07	1,53E-06
AT2G31010	353,8646955	0,763502745	0,193359307	3,948621652	7,86E-05	0,000832502			AT1G67080	348,0979673	-1,19238092	0,106677464	-11,17743969	5,26E-29	9,05E-28
AT1G78080	3634,583351	0,763768983	0,067609202	11,29682	1,36E-29	9,77E-28			AT1G62540	720,7348953	-1,192318247	0,142174793	-8,386284374	5,02E-17	5,30E-16
AT5G18360	79,65399271	0,765811255	0,222697485	3,438796157	0,000584307	0,004877778			AT1G55265	119,2988875	-1,191254251	0,188709354	-6,312640192	2,74E-10	1,89E-09
AT1G63830	580,9403296	0,767823972	0,099426603	7,722520386	1,14E-14	4,05E-13			AT2G32795	31,68259462	-1,19118145	0,404640422	-2,943802411	0,003242069	0,008505729
AT1G77250	301,8507319	0,76803787	0,124208689	6,183447186	6,27E-10	1,50E-08			AT5G65090	72,39667976	-1,190688435	0,251103969	-4,741814484	2,12E-06	9,68E-06
AT1G61730	1165,751824	0,768056713	0,090737382	8,464611824	2,57E-17	1,06E-15			AT4G37890	147,9763642	-1,189651059	0,237490148	-5,009264887	5,46E-07	2,68E-06
AT4G36930	124,479066	0,768096925	0,182764463	4,202660149	2,64E-05	0,000315687			AT1G31350	104,7671903	-1,18944917	0,228933366	-5,195612987	2,04E-07	1,05E-06
AT3G10985	1988,455218	0,76903098	0,071992673	10,68207289	1,23E-26	7,76E-25			AT2G42395	16,07222952	-1,188724189	0,524220642	-2,26760279	0,023353428	0,048653153
AT5G57560	4074,637456	0,769500009	0,123656024	6,222907562	4,88E-10	1,19E-08			AT4G22200	602,25259	-1,188565288	0,1454027	-8,174299971	2,98E-16	3,02E-15
AT2G40270	925,7601834	0,769620159	0,116731642	6,593072324	4,31E-11	1,15E-09			AT1G21560	271,0356698	-1,188010284	0,139114437	-8,539805857	1,34E-17	1,47E-16
AT5G52750	94,87308045	0,770602775	0,239959196	3,211390891	0,001320941	0,00979067			AT5G58570	16,94150313	-1,187958171	0,4730638	-2,511200751	0,012032125	0,02724207
AT2G36400	520,7154111	0,771504782	0,104126809	7,40928093	1,27E-13	4,15E-12			AT3G12145	112,4304025	-1,187315699	0,197437487	-6,013628507	1,81E-09	1,17E-08
AT2G45850	460,5563872	0,771990282	0,138693557	5,566158225	2,60E-08	5,23E-07			AT3G47750	101,4116558	-1,186913095	0,211908661	-5,601059861	2,13E-08	1,23E-07
AT3G19010	1217,860158	0,772394043	0,078882046	9,791759701	1,22E-22	6,52E-21			AT1G35260	255,6436329	-1,18560876	0,142555732	-8,316808728	9,04E-17	9,43E-16
AT5G59790	371,5416819	0,772618239	0,141862825	5,446234707	5,14E-08	9,92E-07			AT4G33620	118,6410646	-1,185361992	0,186639804	-6,351067507	2,14E-10	1,49E-09
AT3G12710	541,0052613	0,77264332	0,114017971	6,776504719	1,23E-11	3,47E-10			AT1G03870	1883,593338	-1,184981645	0,070143955	-16,89356756	5,02E-64	1,97E-62
AT3G45650	277,1667419	0,772865677	0,113009003	6,83897438	7,98E-12	2,28E-10			AT1G65520	124,6439016	-1,184969491	0,199168918	-5,949570372	2,69E-09	1,69E-08
AT5G65630	2500,667024	0,773026103	0,075344122	10,25993911	1,07E-24	6,24E-23			AT3G46450	657,9061603	-1,184662842	0,118423676	-10,00359795	1,47E-23	2,08E-22
AT3G09520	80,76956387	0,773291354	0,263267622	2,937282403	0,003311024	0,021377085			AT5G51850	26,90920447	-1,184392034	0,369358835	-3,206616229	0,00134306	0,003843164
AT1G18570	392,4598714	0,774766843	0,11956217	6,480033281	9,17E-11	2,40E-09			AT5G44390	130,8473109	-1,184103336	0,209551258	-5,650662017	1,60E-08	9,35E-08
AT1G56540	99,2157061	0,774923105	0,162349983	4,773164065	1,81E-06	2,72E-05			AT4G15810	89,15151214	-1,183998107	0,257643587	-4,595488376	4,32E-06	1,89E-05
AT2G17230	599,0723749	0,775792019	0,138019416	5,620890477	1,90E-08	3,85E-07			AT2G30100	379,2452154	-1,183342486	0,135117647	-8,757867769	1,99E-18	2,25E-17
AT2G29440	629,6383995	0,776217615	0,143356247	5,414606141	6,14E-08	1,17E-06			AT5G26146	353,0064886	-1,183205836	0,182880039	-6,469846821	9,81E-11	7,03E-10
AT1G10560	191,1364129	0,776254757	0,196678654	3,946817522	7,92E-05	0,000838013			AT4G21510	91,08089022	-1,18204995	0,21998368	-5,373352927	7,73E-08	4,18E-07
AT4G39260	5513,371309	0,776362831	0,073943155	10,49945498	8,69E-26	5,26E-24			AT5G65830	137,6996274	-1,180604325	0,243712049	-4,844259162	1,27E-06	5,97E-06
AT4G18205	209,0128931	0,776541743	0,187552273	4,140401662	3,47E-05	0,00040243			AT1G64780	1203,298003	-1,180015352	0,09748485	-12,10460245	9,99E-34	2,00E-32
AT3G53260	9776,951411	0,776774091	0,06546244	11,86595079	1,78E-32	1,41E-30			AT2G21970	1183,795546	-1,179632826	0,093107658	-12,66955749	8,72E-37	1,90E-35
AT3G05320	182,5582193	0,77721673	0,155297366	5,004700022	5,59E-07	9,27E-06			AT5G66690	1187,214786	-1,178602051	0,125845276	-9,365485014	7,57E-21	9,51E-20
AT2G22300	1240,531913	0,778125383	0,084727964	9,183808371	4,16E-20	2,01E-18			AT1G16500	106,3956313	-1,178368782	0,24057792	-4,898075365	9,68E-07	4,61E-06
AT4G26690	1834,78328	0,779489987	0,084011937	9,278324193	1,72E-20	8,52E-19			AT5G59590	53,57432883	-1,178250448	0,331603797	-3,553187447	0,000380593	0,00121664
AT2G18196	236,7945683	0,779582185	0,166654675	4,677829678	2,90E-06	4,22E-05			AT1G73150	91,96887952	-1,177552964	0,251221238	-4,687314557	2,77E-06	1,24E-05
AT1G18420	83,15274529	0,779716267	0,223714129	3,485324197	0,000491541	0,0042058			AT3G52480	125,5911876	-1,177357069	0,209384821	-5,622934199	1,88E-08	1,09E-07
AT2G19710	396,3343879	0,781482219	0,105904162	7,379145508	1,59E-13	5,19E-12			AT3G48690	2096,910991	-1,176693376	0,087864452	-13,39214373	6,72E-41	1,64E-39
AT1G70810	392,9111583	0,781540067	0,113630496	6,877907707	6,07E-12	1,75E-10			AT1G55240	176,0774328	-1,176652281	0,248729262	-4,73065482	2,24E-06	1,02E-05
AT4G36850	783,7012678	0,781626223	0,210930517	3,705609955	0,000210883	0,002012146			AT5G62490	51,2610087	-1,176518994	0,421047076	-2,79426948	0,005201711	0,012943307
AT5G42050	6674,409305	0,781985653	0,073454536	10,6458456	1,82E-26	1,13E-24			AT5G18930	117,7375877	-1,176486458	0,255522687	-4,60423484	4,14E-06	1,82E-05
AT5G40170	754,2246193	0,783867011	0,100766325	7,77905724	7,31E-15	2,62E-13			AT2G37930	94,80125674	-1,17638276	0,247187024	-4,759079748	1,94E-06	8,94E-06
AT1G72125	45,37603936	0,784153042	0,285532077	2,746287037	0,0060274	0,034909851			AT1G66130	559,1556777	-1,17625117	0,110902703	-10,60615424	2,79E-26	4,39E-25
AT5G18310	827,5581603	0,784644485	0,104419293	7,514363135	5,72E-14	1,94E-12			AT4G15260	107,6092253	-1,17601774	0,21560393	-5,454528318	4,91E-08	2,72E-07
AT1G67470	209,4024721	0,786258158	0,17357502	4,529788673	5,90E-06	8,11E-05			AT1G26761	427,7316087	-1,175593035	0,157667106	-7,456171854	8,91E-14	7,86E-13
AT2G29710	71,76227726	0,786821496	0,278330738	2,826929938	0,004699661	0,02855773			AT1G19396	74,34562459	-1,175493219	0,375459832	-3,130809523	0,001743252	0,004857444
AT1G32460	686,9014832	0,787222032	0,130602384	6,027623759	1,66E-09	3,78E-08			AT5G23530	536,6591267	-1,175046132	0,129362052	-9,083391233	1,05E-19	1,26E-18
AT4G27520	11848,44587	0,787634753	0,071253149	11,05403433	2,10E-28	1,42E-26			AT1G11410	358,0210032	-1,174071646	0,111746591	-10,50655451	8,06E-26	1,24E-24
AT4G30240	484,1620198	0,7876384	0,103416801	7,616155118	2,61E-14	9,00E-13			AT1G75300	25,24312836	-1,17351077	0,449686926	-2,609617272	0,009064357	0,021241242
AT4G36670	139,2678017	0,788356	0,277727041	2,838600076	0,004531191	0,027697684			AT1G78110	295,2625266	-1,173264862	0,140543466	-8,348056985	6,94E-17	7,26E-16
AT5G43440	283,5766134	0,788714175	0,166140353	4,747276379	2,06E-06	3,06E-05			AT5G17220	2477,662523	-1,172344509	0,191485814	-6,122356989	9,22E-10	6,07E-09
AT5G64620	202,3694469	0,78911697	0,160837197	4,906308887	9,28E-07	1,47E-05			AT1G25098	6571,88472	-1,17028151	0,07988942	-14,64876718	1,37E-48	4,00E-47
AT2G44490	3872,073548	0,790043268	0,086530574	9,130221005	6,84E-20	3,27E-18			AT4G10910	34,18843377	-1,170104999	0,361618835	-3,2357413	0,001213273	0,003502791
AT3G63160	2702,683787	0,790729918	0,108694751	7,274775543	3,47E-13	1,11E-11			AT4G35750	2961,488752	-1,169563085	0,075865827	-15,41620421	1,27E-53	4,10E-52
AT2G18690	190,3711263	0,791046555	0,178594515	4,429288067	9,45E-06	0,000124426			AT1G01490	2318,856808	-1,169155282	0,068997773	-16,94482637	2,10E-64	8,43E-63
AT1G55450	906,4129141	0,791190163	0,132508806	5,970849691	2,36E-09	5,31E-08			AT4G18290	89,1234441	-1,168996171	0,195554823	-5,977843711	2,26E-09	1,44E-08
AT4G13130	46,26544918	0,791249257	0,281478867	2,811043209	0,004938115	0,029711432			AT3G17790	1033,972269	-1,1689301	0,325678229	-3,589217814	0,000331672	0,001070539
AT5G02860	429,7630488	0,792418954	0,160303775	4,943233267	7,68E-07	1,24E-05			AT5G05160	458,9852584	-1,168849459	0,119135026	-9,81113193	1,01E-22	1,38E-21
AT2G30930	1364,064389	0,796253058	0,08955295	8,89142184	6,03E-19	2,73E-17			AT1G65890	54,60024065	-1,168571466	0,290892828	-4,017188983	5,89E-05	0,000216305
AT3G19240	1047,189778	0,796762562	0,083949639	9,490958779	2,29E-21	1,16E-19			AT2G27800	47,39367169	-1,168408422	0,353940483	-3,30114377	0,000962915	0,002848331
AT1G07130	67,30942906	0,797424568	0,27833107	2,865021744	0,004169806	0,025862214			AT2G04230	253,0457233	-1,165849107	0,142623041	-8,174339145	2,97E-16	3,02E-15
AT1G22360	1453,574779	0,797516902	0,081644153	9,768205958	1,54E-22	8,21E-21			AT1G80870	207,3333111	-1,165490552	0,146148863	-7,974680923	1,53E-15	1,49E-14
AT2G01180	391,6630634	0,798206815	0,128866523	6,194058755	5,86E-10	1,42E-08			AT3G14920	372,9676626	-1,16545327	0,120453247	-9,675565392	3,83E-22	5,09E-21
AT5G16380	273,2714181	0,798591397	0,138682882	5,758399215	8,49E-09	1,79E-07			AT5G22940	296,5078475	-1,163096099	0,139104134	-8,361333794	6,20E-17	6,51E-16
AT2G31800	975,4470479	0,799976135	0,113122718	7,071754883	1,53E-12	4,65E-11			AT5G07690	322,8353009	-1,162866282	0,17723323	-6,561220385	5,34E-11	3,91E-10
AT1G72790	206,4467023	0,800055107	0,133512538	5,99235936	2,07E-09	4,66E-08			AT3G02885	90,87531676	-1,162393817	0,2176029	-5,341812166	9,20E-08	4,94E-07
AT1G63880	1109,837792	0,800617097	0,105670068	7,576574038	3,55E-14	1,22E-12			AT3G24890	52,46273883	-1,162067384	0,316620199	-3,670225044	0,000242337	0,000801871
AT1G13520	82,76735596	0,800823855	0,270603885	2,959395266	0,003082435	0,020113619			AT2G27400	135,2347001	-1,161242975	0,171600803	-6,767118531	1,31E-11	1,00E-10
AT4G29180	222,3705881	0,801381012	0,216566612	3,700390405	0,000215268	0,00205053			AT5G06480	36,05882374	-1,159900762	0,37529532	-3,09063476	0,001997291	0,00550228
AT5G62460	720,4046811	0,802124643	0,119771492	6,697124936	2,13E-11	5,89E-10			AT1G67600	45,6439703	-1,159841775	0,320921415	-3,61409903	0,000301394	0,000980505
AT3G04010	1377,810396	0,80274077	0,132267198	6,069084263	1,29E-09	2,98E-08			AT5G10550	1067,820431	-1,158999848	0,086219426	-13,44244452	3,41E-41	8,34E-40
AT2G19800	351,2326158	0,805223388	0,153164597	5,257242224	1,46E-07	2,64E-06			AT4G10630	38,90473625	-1,158773685	0,372357528	-3,111992096	0,001858295	0,005143042
AT2G46310	172,0465708	0,805292324	0,208730471	3,858048712	0,000114296	0,001165787			AT5G36002	59,31819407	-1,15685938	0,352231225	-3,284374855	0,001022089	0,00300334
AT2G30500	1394,309019	0,805318893	0,071773107	11,22034326	3,24E-29	2,28E-27			AT2G42485	102,359175	-1,156542756	0,219630201	-5,265863931	1,40E-07	7,35E-07
AT4G33300	1712,876522	0,8061601	0,073991082	10,89536851	1,21E-27	7,95E-26			AT1G14160	135,2325908	-1,156432582	0,236504923	-4,889676584	1,01E-06	4,81E-06
AT1G70500	76,67270095	0,807336076	0,263712587	3,061424126	0,002202868	0,015175239			AT4G24860	21,65466775	-1,156038122	0,462202923	-2,501148448	0,012379128	0,027907624
AT2G25735	92,37538883	0,810828549	0,188150072	4,309477749	1,64E-05	0,000205441			AT4G38700	31,18107792	-1,155989061	0,387651663	-2,982030446	0,002863435	0,007613056
AT2G28590	70,97862852	0,811147788	0,236369287	3,431697065	0,000599817	0,004990682			AT4G19985	277,7077569	-1,155808169	0,142459927	-8,113216045	4,93E-16	4,94E-15
AT5G57660	7710,304898	0,812551613	0,112620614	7,214945676	5,40E-13	1,71E-11			AT3G28040	1058,621571	-1,155800394	0,104850667	-11,02330033	2,95E-28	4,95E-27
AT5G15970	13895,23888	0,814255895	0,10164538	8,010751658	1,14E-15	4,25E-14			AT1G67328	28,26855906	-1,154392054	0,41124929	-2,807037197	0,004999947	0,012498762
AT3G01260	155,167903	0,814387954	0,17427349	4,673045539	2,97E-06	4,31E-05			AT2G03280	92,82620367	-1,154355457	0,209789031	-5,502458586	3,75E-08	2,10E-07
AT1G30010	112,9698832	0,815034441	0,236218917	3,45033518	0,000559891	0,004698224			AT5G62180	78,79568505	-1,154335881	0,228622543	-5,049090374	4,44E-07	2,21E-06
AT5G14940	255,2777307	0,815179338	0,152331927	5,351336068	8,73E-08	1,64E-06			AT2G24650	278,6843317	-1,154239145	0,138102156	-8,357864759	6,39E-17	6,70E-16
AT3G11410	3881,925786	0,815269827	0,097959476	8,322521298	8,61E-17	3,45E-15			AT4G21120	61,60872761	-1,153773596	0,292507857	-3,944419161	8,00E-05	0,000287208
AT4G29905	2492,560939	0,816763133	0,103976859	7,855239537	3,99E-15	1,45E-13			AT5G57180	759,7290233	-1,153019272	0,122837149	-9,386568132	6,20E-21	7,82E-20
AT5G62770	175,9848834	0,817236774	0,180638801	4,52414858	6,06E-06	8,31E-05			AT5G46220	40,16516955	-1,152625444	0,356993094	-3,228705161	0,00124352	0,003580522
AT3G22910	137,8581888	0,817460247	0,280470975	2,914598373	0,003561465	0,022689674			AT1G57590	168,9370578	-1,151083171	0,219916449	-5,234184054	1,66E-07	8,65E-07
AT1G18400	90,15219609	0,81861078	0,309939596	2,641194574	0,008261426	0,044873526			AT5G52220	15,91905659	-1,150718757	0,490165907	-2,347610761	0,018894255	0,040500732
AT3G07390	1607,815947	0,820328336	0,082513565	9,941739061	2,74E-23	1,50E-21			AT1G06760	2734,017671	-1,149140745	0,063563952	-18,07849746	4,71E-73	2,21E-71
AT4G18070	1715,502926	0,820757226	0,082775287	9,915486368	3,57E-23	1,94E-21			AT4G33130	72,34968923	-1,148867667	0,242662263	-4,734430694	2,20E-06	1,00E-05
AT2G23030	205,7287072	0,82096872	0,186154685	4,410142662	1,03E-05	0,000134234			AT2G30766	1868,362232	-1,14869517	0,279242883	-4,113605896	3,90E-05	0,000147609
AT1G03730	207,9209489	0,821136414	0,152209719	5,394769917	6,86E-08	1,30E-06			AT5G64000	41,86263668	-1,148688694	0,403854703	-2,844311793	0,004450747	0,011267821
AT1G07300	121,7403099	0,8223021	0,227462438	3,615111612	0,000300218	0,002740217			AT2G25090	102,2064098	-1,148678755	0,251903423	-4,559996615	5,12E-06	2,22E-05
AT5G17300	2421,068133	0,82259927	0,112721218	7,297643537	2,93E-13	9,42E-12			AT3G11600	191,8416537	-1,148266647	0,154044516	-7,454122218	9,05E-14	7,97E-13
AT3G02250	1718,994035	0,822743399	0,091653218	8,976699536	2,79E-19	1,29E-17			AT4G15248	85,70156795	-1,147890799	0,268398879	-4,276809214	1,90E-05	7,52E-05
AT5G45070	500,8128325	0,823468113	0,173208685	4,754196425	1,99E-06	2,97E-05			AT1G34670	106,8870025	-1,147865724	0,210766743	-5,446142526	5,15E-08	2,84E-07
AT2G17036	97,70066625	0,825775587	0,241096031	3,425089924	0,000614596	0,005091177			AT4G30450	174,9903328	-1,147823483	0,192599511	-5,95963863	2,53E-09	1,60E-08
AT2G31380	1718,782852	0,826699455	0,101941816	8,109522547	5,08E-16	1,95E-14			AT1G07440	328,9137904	-1,147594824	0,141206991	-8,127039717	4,40E-16	4,42E-15
AT2G01150	490,3941879	0,827588849	0,128484982	6,441132917	1,19E-10	3,07E-09			AT5G49340	23,96595142	-1,147302845	0,497324892	-2,306948364	0,021057699	0,044518113
AT5G18600	429,1938668	0,828700866	0,165759343	4,999421746	5,75E-07	9,49E-06			AT4G19530	1016,384272	-1,14709296	0,153070499	-7,493886611	6,69E-14	5,94E-13
AT1G26570	179,1928842	0,830527052	0,175971369	4,719671493	2,36E-06	3,49E-05			AT1G31460	92,9643507	-1,14707908	0,264205939	-4,341609749	1,41E-05	5,74E-05
AT3G05220	2054,598327	0,831233908	0,094640874	8,783032873	1,59E-18	7,03E-17			AT1G27360	230,1118844	-1,146862628	0,15641436	-7,332208035	2,26E-13	1,94E-12
AT5G09970	102,9692866	0,831457408	0,270970493	3,068442613	0,002151777	0,014864012			AT4G31870	353,7214566	-1,145679332	0,128645212	-8,905728515	5,30E-19	6,18E-18
AT1G16840	1272,844685	0,831861405	0,104258954	7,978800571	1,48E-15	5,44E-14			AT4G02900	99,37935863	-1,145055907	0,187868181	-6,094996516	1,09E-09	7,16E-09
AT2G41100	4139,685696	0,832685766	0,124265506	6,70086005	2,07E-11	5,74E-10			AT1G48880	69,86684886	-1,141863503	0,261582767	-4,36520921	1,27E-05	5,19E-05
AT3G13175	84,19411567	0,833017998	0,267024181	3,119635059	0,001810752	0,012789463			AT1G55960	2897,210488	-1,141727281	0,094697772	-12,05653795	1,79E-33	3,55E-32
AT2G36410	1449,243104	0,833650086	0,081573976	10,21955928	1,62E-24	9,38E-23			AT4G04740	338,9879618	-1,141520101	0,115681894	-9,86775075	5,74E-23	7,90E-22
AT1G75180	1219,08387	0,835121971	0,103488304	8,069723212	7,05E-16	2,66E-14			AT5G11550	244,621321	-1,140846218	0,170151775	-6,704874025	2,02E-11	1,52E-10
AT5G60660	644,7025293	0,835158746	0,160441334	5,205383966	1,94E-07	3,44E-06			AT1G45545	24,0634956	-1,140734369	0,505674655	-2,255866211	0,024079011	0,049951392
AT1G11120	101,3196347	0,835163478	0,24815515	3,365489207	0,000764081	0,006138421			AT5G56100	237,5947738	-1,140350459	0,130009013	-8,77131845	1,77E-18	2,00E-17
AT5G61370	282,3268838	0,835316199	0,207281487	4,029863981	5,58E-05	0,000616188			AT1G29000	27,96096193	-1,140120121	0,39704393	-2,871521348	0,004085012	0,010445939
AT4G28085	62,15500895	0,835970991	0,254259034	3,287871344	0,00100948	0,007783728			AT2G21080	93,30324283	-1,139994557	0,217667116	-5,237330195	1,63E-07	8,51E-07
AT4G28320	369,6955254	0,837381207	0,197032296	4,249969288	2,14E-05	0,000262441			AT2G36430	246,6818062	-1,137081138	0,150484746	-7,556122254	4,15E-14	3,74E-13
AT1G20070	900,6160662	0,837819315	0,10926708	7,667627931	1,75E-14	6,14E-13			AT2G28210	24,45881784	-1,13706226	0,393146313	-2,892211434	0,003825404	0,00986235
AT4G35110	253,0558687	0,838608396	0,14805438	5,664191724	1,48E-08	3,04E-07			AT5G12890	146,0038827	-1,136786647	0,161340897	-7,045867919	1,84E-12	1,50E-11
AT4G22214	207,5265993	0,839631169	0,167099389	5,024741121	5,04E-07	8,40E-06			AT1G79720	189,8883004	-1,136732244	0,167860641	-6,771880767	1,27E-11	9,72E-11
AT5G57630	1266,804683	0,840047355	0,115986871	7,242607253	4,40E-13	1,41E-11			AT1G31820	88,87401876	-1,135650479	0,251318883	-4,518763032	6,22E-06	2,66E-05
AT3G51230	62,87482439	0,840652898	0,228824307	3,67379196	0,000238977	0,002247348			AT3G57640	37,72565868	-1,135466094	0,385191491	-2,947796412	0,003200478	0,00841227
AT5G19560	77,69611894	0,840956056	0,282074458	2,981326497	0,002870026	0,018929622			AT3G57140	44,32629345	-1,135050606	0,347801833	-3,263498057	0,001100459	0,003211933
AT4G33120	53,16833836	0,841772615	0,257300696	3,271552038	0,001069589	0,008166491			AT3G51470	71,91742268	-1,134728015	0,289335741	-3,921838381	8,79E-05	0,000313567
AT4G22270	551,7144971	0,842403153	0,13903971	6,058723455	1,37E-09	3,15E-08			AT3G57480	106,2426161	-1,134662845	0,229887301	-4,935735211	7,98E-07	3,84E-06
AT1G19300	232,8663519	0,843239521	0,150426643	5,605652738	2,07E-08	4,19E-07			AT5G47635	47,85409078	-1,13443846	0,388304129	-2,921520466	0,003483274	0,009073357
AT3G15810	1439,920426	0,843555221	0,071159654	11,85440314	2,04E-32	1,62E-30			AT1G65000	86,29345942	-1,13423597	0,238742154	-4,750882702	2,03E-06	9,28E-06
AT4G39090	11875,50479	0,844196554	0,076335819	11,05898337	1,98E-28	1,35E-26			AT1G51360	132,7539353	-1,133875117	0,185514197	-6,112066541	9,83E-10	6,46E-09
AT1G67856	105,449339	0,846775231	0,296921295	2,851850798	0,00434655	0,026793459			AT5G13290	192,2496433	-1,13360189	0,229309846	-4,943537783	7,67E-07	3,70E-06
AT3G12900	338,6396228	0,84850204	0,289168911	2,934278232	0,003343244	0,021560491			AT3G27250	131,4593103	-1,133527124	0,293998341	-3,855556187	0,000115467	0,000403866
AT3G11440	89,45847822	0,855034644	0,245794559	3,478655703	0,000503936	0,004289525			AT5G43850	2026,307238	-1,131986006	0,092550508	-12,23100806	2,12E-34	4,31E-33
AT3G14050	4049,207336	0,856690687	0,099675655	8,594783595	8,34E-18	3,55E-16			AT5G21482	240,6525258	-1,13134213	0,148680325	-7,609225584	2,76E-14	2,51E-13
AT2G36320	2651,445832	0,856908684	0,08381611	10,22367517	1,55E-24	9,01E-23			AT1G79770	25,09890522	-1,130833897	0,441441464	-2,561684817	0,01041658	0,024051265
AT1G50740	388,3376482	0,85699429	0,121019717	7,081443513	1,43E-12	4,34E-11			AT3G14850	83,41849862	-1,130602094	0,223247863	-5,064335571	4,10E-07	2,05E-06
AT5G42570	2407,88243	0,857136993	0,08676399	9,878948586	5,14E-23	2,77E-21			AT5G57900	432,5082436	-1,130424038	0,129041287	-8,760173303	1,95E-18	2,20E-17
AT1G68360	59,33664618	0,857320114	0,323042444	2,653893101	0,007956903	0,043638549			AT4G31910	1244,68088	-1,129659093	0,108518879	-10,40979322	2,24E-25	3,41E-24
AT1G52200	254,8489298	0,857381582	0,178220948	4,810778944	1,50E-06	2,29E-05			AT3G24040	380,201962	-1,127260201	0,115443916	-9,764570054	1,60E-22	2,16E-21
AT3G03440	421,593905	0,858121346	0,169265217	5,069685084	3,98E-07	6,76E-06			AT1G06180	170,6833241	-1,127203825	0,213207837	-5,286878005	1,24E-07	6,59E-07
AT5G22690	211,3358562	0,860028931	0,157449078	5,462267164	4,70E-08	9,09E-07			AT5G58120	449,8370092	-1,127107412	0,152944242	-7,369400757	1,71E-13	1,48E-12
AT1G32950	47,87046103	0,861131946	0,300571501	2,864982021	0,004170329	0,025862214			AT1G18620	1043,423581	-1,126600288	0,112254255	-10,03614775	1,06E-23	1,50E-22
AT1G62570	16615,91439	0,86172675	0,170187423	5,063398536	4,12E-07	6,96E-06			AT4G23170	50,41349327	-1,126597613	0,316187885	-3,563063819	0,000366552	0,001174974
AT2G28900	3403,244479	0,862305593	0,139297993	6,190366253	6,00E-10	1,44E-08			AT1G18415	108,1244679	-1,126023042	0,219711072	-5,125017278	2,98E-07	1,51E-06
AT3G10930	97,34850215	0,863417475	0,230652079	3,743376079	0,000181564	0,001753105			AT1G08250	224,9071683	-1,125928511	0,18062941	-6,233362062	4,57E-10	3,08E-09
AT4G01670	135,3796378	0,863934185	0,20556518	4,202726289	2,64E-05	0,000315687			AT1G10150	525,7534476	-1,125736992	0,095009443	-11,84868533	2,19E-32	4,19E-31
AT1G61890	2197,323575	0,86441772	0,101708074	8,499007856	1,91E-17	7,98E-16			AT2G01610	84,9116321	-1,124848069	0,243643419	-4,616780014	3,90E-06	1,72E-05
AT1G31540	806,1439051	0,865234099	0,121674299	7,111067059	1,15E-12	3,55E-11			AT4G11450	190,5882422	-1,124734898	0,165232827	-6,806969992	9,97E-12	7,68E-11
AT4G31550	1094,65969	0,865493245	0,084612139	10,22894894	1,47E-24	8,58E-23			AT5G16980	146,3356879	-1,124044428	0,247437874	-4,542733948	5,55E-06	2,39E-05
AT3G46090	50,81100041	0,866033504	0,284415637	3,044957414	0,002327133	0,015872993			AT5G13660	134,4549837	-1,123842873	0,187963261	-5,97905606	2,24E-09	1,43E-08
AT4G11300	221,4829337	0,869019418	0,131754467	6,595749167	4,23E-11	1,14E-09			AT2G23300	149,2290231	-1,123422894	0,194750739	-5,768516716	8,00E-09	4,80E-08
AT5G11740	6169,851413	0,869550181	0,071186174	12,21515553	2,58E-34	2,19E-32			AT4G03330	38,52493276	-1,123277283	0,432112194	-2,599503786	0,009335865	0,021816473
AT1G64065	73,00081387	0,869607888	0,2789632	3,117285322	0,001825248	0,012871756			AT1G30545	49,64844195	-1,123271638	0,291455955	-3,854001328	0,000116203	0,000406315
AT2G22122	163,1500844	0,869932405	0,216194034	4,023850191	5,73E-05	0,000629159			AT3G07410	200,1668106	-1,122921357	0,151361551	-7,418801881	1,18E-13	1,03E-12
AT1G49530	37,93071909	0,870593812	0,287429756	3,028892432	0,002454521	0,016580657			AT5G40250	454,9530693	-1,122891514	0,112439298	-9,986646477	1,74E-23	2,46E-22
AT5G11650	862,839105	0,871745537	0,080060711	10,88855602	1,31E-27	8,55E-26			AT5G48150	940,50727	-1,122324913	0,081990849	-13,68841685	1,19E-42	3,04E-41
AT1G01300	1591,963058	0,872725003	0,075601255	11,54378992	7,94E-31	6,02E-29			AT5G23810	47,45281354	-1,122046828	0,383821264	-2,923357647	0,003462785	0,009023104
AT3G14362	51,49753399	0,872872033	0,30998397	2,815861844	0,004864658	0,029355338			AT4G13070	69,24183432	-1,121453715	0,287702759	-3,897959549	9,70E-05	0,000343547
AT2G39200	116,6989367	0,873299281	0,227177283	3,844131203	0,00012098	0,001226226			AT3G23290	89,11009786	-1,121312172	0,225983675	-4,961916692	6,98E-07	3,38E-06
AT5G41100	322,2750748	0,874707599	0,132097331	6,621690172	3,55E-11	9,61E-10			AT3G21530	238,3030165	-1,121248619	0,161026691	-6,963122779	3,33E-12	2,66E-11
AT3G06890	96,51154942	0,876522605	0,251524214	3,484843826	0,000492424	0,004210172			AT1G73410	44,87478891	-1,121084195	0,345711871	-3,242828175	0,001183496	0,003425127
AT4G21570	4087,989442	0,876875271	0,085006956	10,31533551	6,01E-25	3,57E-23			AT2G41820	597,3240155	-1,120614002	0,108580699	-10,3205635	5,69E-25	8,55E-24
AT3G14590	715,6112256	0,87848758	0,091059607	9,647390371	5,04E-22	2,61E-20			AT5G25090	141,6478315	-1,120505436	0,202174185	-5,542277489	2,99E-08	1,70E-07
AT2G15830	147,3311282	0,878521686	0,205476323	4,275537318	1,91E-05	0,00023572			AT4G31730	373,7410869	-1,120391785	0,160978771	-6,959872892	3,41E-12	2,72E-11
AT1G75030	45,2073075	0,878578167	0,293988177	2,988481297	0,002803677	0,018584112			AT1G33475	23,56118384	-1,119720238	0,396287185	-2,825527245	0,004720287	0,011867737
AT2G43290	1459,482756	0,879051476	0,081832439	10,74209068	6,46E-27	4,11E-25			AT2G39380	41,30070678	-1,119226581	0,333813259	-3,352852384	0,000799834	0,002405562
AT1G76180	24770,06926	0,879958142	0,088806647	9,908696801	3,82E-23	2,07E-21			AT3G05936	117,3831359	-1,119052608	0,212458018	-5,267170502	1,39E-07	7,30E-07
AT5G22250	112,5964495	0,88061642	0,216934279	4,059369605	4,92E-05	0,000551622			AT1G54385	154,6285967	-1,118559056	0,207499827	-5,390650546	7,02E-08	3,82E-07
AT4G25790	136,8627666	0,881620833	0,210734029	4,183571289	2,87E-05	0,000338655			AT3G23840	226,773524	-1,118070524	0,178956684	-6,247715928	4,16E-10	2,83E-09
AT3G49845	140,0933112	0,882094659	0,274181835	3,217188547	0,001294535	0,009624142			AT5G66520	182,0826302	-1,11804401	0,198533709	-5,63150718	1,79E-08	1,04E-07
AT2G02450	148,8868355	0,882987843	0,19628586	4,498479117	6,84E-06	9,26E-05			AT1G35230	19,12191566	-1,117873229	0,494285604	-2,261593742	0,023722515	0,049299509
AT5G47240	258,9054612	0,889168715	0,136353415	6,521059379	6,98E-11	1,84E-09			AT4G37480	165,749243	-1,117575374	0,164456863	-6,795553261	1,08E-11	8,30E-11
AT1G63350	67,33856604	0,889514415	0,22885716	3,88676681	0,000101588	0,001048463			AT2G02020	103,0786781	-1,11695658	0,211744521	-5,275019996	1,33E-07	7,01E-07
AT2G41430	13205,31029	0,889543572	0,065875992	13,50330432	1,50E-41	1,61E-39			AT3G26450	3707,99192	-1,115940549	0,102450672	-10,89246686	1,25E-27	2,05E-26
AT5G03470	521,3861396	0,889695038	0,128636966	6,916324806	4,64E-12	1,35E-10			AT3G17185	323,0333229	-1,115619231	0,128499986	-8,68186264	3,89E-18	4,34E-17
AT4G00080	378,479731	0,889866782	0,128866229	6,905352839	5,01E-12	1,45E-10			AT1G69240	90,56973292	-1,115442753	0,262992843	-4,241342609	2,22E-05	8,74E-05
AT5G65470	1953,335793	0,889893337	0,064503138	13,79612483	2,69E-43	3,03E-41			AT5G40330	60,77011533	-1,115139776	0,247977326	-4,496942498	6,89E-06	2,93E-05
AT4G20890	4637,356171	0,89012721	0,062883246	14,15523645	1,73E-45	2,09E-43			AT2G20950	451,9237921	-1,114975036	0,131935224	-8,450927707	2,89E-17	3,10E-16
AT3G27540	147,1165545	0,89065884	0,217526529	4,09448375	4,23E-05	0,000481975			AT3G53190	601,8225615	-1,11492241	0,130036438	-8,573923039	1,00E-17	1,10E-16
AT1G78860	53,96070558	0,891370049	0,284733007	3,130546952	0,001744811	0,012389473			AT1G67480	1231,956804	-1,114804203	0,081982025	-13,59815411	4,11E-42	1,03E-40
AT3G51550	5652,485906	0,895343082	0,065240269	13,7237798	7,32E-43	8,15E-41			AT1G19000	4067,879634	-1,114679022	0,065794808	-16,94174751	2,21E-64	8,87E-63
AT5G52020	41,40125078	0,897389469	0,318273618	2,81955342	0,004809053	0,029105189			AT1G76720	63,49188248	-1,114214798	0,318968682	-3,493179302	0,000477306	0,001497447
AT1G02610	192,1079379	0,898679252	0,144656082	6,212523103	5,21E-10	1,27E-08			AT1G75490	35,84238281	-1,114124664	0,362822679	-3,070713956	0,002135476	0,005836057
AT5G44350	127,5167286	0,89945158	0,216727294	4,150153702	3,32E-05	0,00038745			AT3G42725	21,61325561	-1,113346847	0,436264776	-2,551998022	0,010710713	0,024607338
AT5G16200	137,130154	0,900194612	0,203536701	4,422763118	9,74E-06	0,00012743			AT2G28110	230,1800198	-1,112522372	0,162005498	-6,867188993	6,55E-12	5,12E-11
AT2G31370	978,3133616	0,900882494	0,105206147	8,563021479	1,10E-17	4,66E-16			AT3G25560	523,8891176	-1,112028399	0,105383003	-10,55225579	4,96E-26	7,70E-25
AT3G06520	60,02656423	0,902124765	0,277272564	3,253566645	0,00113966	0,008617154			AT3G45610	47,37482881	-1,111965154	0,352908253	-3,150861856	0,001627895	0,004564117
AT5G14070	43,55123177	0,904064647	0,308925897	2,926477369	0,003428244	0,021964649			AT1G48690	45,04899228	-1,111343715	0,373472242	-2,975706336	0,002923146	0,007755405
AT1G02920	590,3031147	0,904254405	0,145037423	6,234628205	4,53E-10	1,11E-08			AT5G08010	212,4399067	-1,111177437	0,174610345	-6,3637549	1,97E-10	1,37E-09
AT1G10470	1494,847453	0,905093861	0,085407226	10,59739213	3,06E-26	1,88E-24			AT3G45830	416,9713335	-1,11114039	0,12006132	-9,254774063	2,15E-20	2,65E-19
AT5G06710	276,3844078	0,905721625	0,161084635	5,622644441	1,88E-08	3,82E-07			AT2G14750	2136,134371	-1,110729247	0,074703978	-14,86840823	5,29E-50	1,59E-48
AT5G50570	414,822681	0,906014785	0,207453366	4,367317837	1,26E-05	0,000161313			AT4G37925	1206,346434	-1,110438459	0,083134428	-13,35714315	1,08E-40	2,61E-39
AT4G24240	784,5313125	0,906726288	0,118373243	7,659892261	1,86E-14	6,50E-13			AT5G22020	851,2222512	-1,109970471	0,102751823	-10,80244065	3,35E-27	5,44E-26
AT1G23870	2036,016741	0,906900618	0,101306354	8,952060559	3,49E-19	1,59E-17			AT1G60260	228,752309	-1,10994957	0,149483484	-7,425232138	1,13E-13	9,87E-13
AT5G01330	63,96793332	0,908484003	0,272581135	3,332893906	0,000859477	0,006767821			AT1G10240	235,58773	-1,10984415	0,175327862	-6,330107125	2,45E-10	1,69E-09
AT2G45680	467,379992	0,909664316	0,129519716	7,023365596	2,17E-12	6,47E-11			AT1G51645	65,44566323	-1,109729456	0,271301786	-4,090387577	4,31E-05	0,000161946
AT3G02800	90,01644366	0,910123443	0,250360085	3,635257769	0,000277703	0,002566369			AT5G19200	109,366059	-1,109367184	0,208235873	-5,327454725	9,96E-08	5,33E-07
AT4G00970	107,5401386	0,912933699	0,268443008	3,400847381	0,000671773	0,005493226			AT5G63020	348,8192672	-1,109165205	0,133187783	-8,327829956	8,23E-17	8,60E-16
AT3G54020	469,8478306	0,915106426	0,150628813	6,075241571	1,24E-09	2,88E-08			AT4G14130	196,3226555	-1,108884987	0,169060492	-6,559101851	5,41E-11	3,96E-10
AT1G18970	82,55399794	0,915349124	0,252288669	3,628181663	0,000285424	0,002622728			AT3G55890	66,78979658	-1,108854171	0,258288168	-4,293089308	1,76E-05	7,03E-05
AT2G25460	108,1742855	0,915983812	0,171253043	5,348715542	8,86E-08	1,66E-06			AT1G79520	1198,798203	-1,108600714	0,123359581	-8,986741916	2,55E-19	3,01E-18
AT3G55430	2390,883496	0,916278293	0,080133701	11,43436883	2,82E-30	2,08E-28			AT5G43210	33,70597539	-1,108239532	0,309411693	-3,581763571	0,000341283	0,001099991
AT3G04060	293,3788703	0,917736679	0,159084919	5,768847769	7,98E-09	1,69E-07			AT2G39681	95,54818772	-1,107921939	0,202858693	-5,461545281	4,72E-08	2,62E-07
AT1G04490	69,76731931	0,919176652	0,26788451	3,431242257	0,000600824	0,004995383			AT2G47560	53,92942762	-1,107854653	0,328757441	-3,369823809	0,000752163	0,002274586
AT1G13700	190,593978	0,919638401	0,143272916	6,418787492	1,37E-10	3,54E-09			AT2G02765	81,47930069	-1,10784724	0,241475839	-4,587818156	4,48E-06	1,95E-05
AT5G64850	1046,269694	0,921799891	0,113692623	8,107825011	5,15E-16	1,97E-14			AT2G36000	640,1988531	-1,107810051	0,121490067	-9,118523698	7,62E-20	9,20E-19
AT3G09450	53,9508694	0,922014391	0,265301003	3,475352067	0,000510183	0,004339051			AT5G10770	1595,920385	-1,107315293	0,146145824	-7,576783657	3,54E-14	3,20E-13
AT5G09595	72,48992213	0,923806519	0,263692666	3,503345523	0,000459453	0,003965305			AT5G47800	190,6698335	-1,106839862	0,168697376	-6,561097093	5,34E-11	3,92E-10
AT2G35650	639,7880658	0,924696224	0,124509151	7,426733007	1,11E-13	3,67E-12			AT3G44670	1441,482744	-1,106297802	0,083529525	-13,24439228	4,86E-40	1,15E-38
AT5G15950	3442,936221	0,925625655	0,067435698	13,72604836	7,09E-43	7,94E-41			AT3G26210	110,6775099	-1,106044566	0,224824885	-4,919582488	8,67E-07	4,16E-06
AT4G17260	415,9188603	0,926906563	0,129116768	7,178824096	7,03E-13	2,22E-11			AT4G16370	4119,287419	-1,105305854	0,179877012	-6,144786602	8,01E-10	5,30E-09
AT3G47570	273,5828638	0,927338257	0,127281675	7,285716954	3,20E-13	1,03E-11			AT5G10946	79,54427506	-1,104495516	0,276736111	-3,991150673	6,58E-05	0,000239308
AT5G14930	262,5929572	0,929223283	0,131847997	7,04768601	1,82E-12	5,48E-11			AT1G46480	104,1249019	-1,104477991	0,271918982	-4,061790692	4,87E-05	0,000181417
AT1G69870	7385,219107	0,930183544	0,108854153	8,545227876	1,28E-17	5,41E-16			AT4G05040	211,7492192	-1,103945953	0,172696695	-6,392397691	1,63E-10	1,15E-09
AT1G02640	527,6885886	0,930518561	0,150154186	6,197087042	5,75E-10	1,39E-08			AT3G56870	64,6287372	-1,1038736	0,27388936	-4,030363203	5,57E-05	0,000205361
AT4G39890	72,78274126	0,931085493	0,225101487	4,136292056	3,53E-05	0,000408862			AT2G45800	17,88010405	-1,103631144	0,454614329	-2,427620677	0,01519823	0,033469245
AT4G02330	393,8514021	0,932768543	0,153819313	6,064053486	1,33E-09	3,06E-08			AT1G24430	139,7517285	-1,103382499	0,209992285	-5,254395412	1,49E-07	7,80E-07
AT1G76360	1026,344169	0,933283731	0,072242791	12,91871085	3,53E-38	3,41E-36			AT3G27580	262,6261179	-1,102235387	0,153869845	-7,163426918	7,87E-13	6,55E-12
AT3G49780	552,9319939	0,934028671	0,120360766	7,760241991	8,48E-15	3,02E-13			AT2G46450	1044,393116	-1,10204333	0,084984917	-12,96751675	1,87E-38	4,26E-37
AT1G63750	268,3823632	0,939806382	0,151422773	6,206506232	5,42E-10	1,32E-08			AT3G28100	222,8159081	-1,101859889	0,152650071	-7,218207524	5,27E-13	4,42E-12
AT1G69840	1083,117156	0,940219014	0,098101949	9,584101278	9,33E-22	4,78E-20			AT5G67200	152,3870992	-1,101278147	0,176978939	-6,222650868	4,89E-10	3,30E-09
AT3G62150	265,7263515	0,94235435	0,178851469	5,268921497	1,37E-07	2,49E-06			AT5G24230	25,20905883	-1,100514272	0,43336859	-2,539441706	0,011102955	0,025402725
AT4G04990	35,90061252	0,942935003	0,319578733	2,950556176	0,003172024	0,020589498			AT5G49610	109,260693	-1,100278874	0,263900877	-4,169288431	3,06E-05	0,00011786
AT5G44005	265,7232546	0,944365814	0,146690413	6,437815505	1,21E-10	3,13E-09			AT2G33250	366,1480193	-1,100079723	0,116544993	-9,43909897	3,76E-21	4,80E-20
AT4G30570	69,30475028	0,948794191	0,260819608	3,63774104	0,00027504	0,00254696			AT5G53990	148,3079022	-1,09772594	0,202147668	-5,430317101	5,63E-08	3,09E-07
AT1G77760	5489,257251	0,950406085	0,085862312	11,06895523	1,77E-28	1,21E-26			AT5G06265	232,034638	-1,097407472	0,162435583	-6,755954907	1,42E-11	1,08E-10
AT1G72360	117,9173389	0,951270317	0,170266136	5,58696131	2,31E-08	4,65E-07			AT3G52370	356,4978203	-1,096326172	0,130030769	-8,431282685	3,42E-17	3,65E-16
AT3G17712	134,7052008	0,951297694	0,203176824	4,682117161	2,84E-06	4,15E-05			AT1G21270	226,7292932	-1,096159461	0,138744268	-7,900574747	2,78E-15	2,67E-14
AT1G33720	287,358891	0,951948669	0,121268927	7,84989769	4,16E-15	1,51E-13			AT3G02120	181,2720988	-1,096144043	0,165184066	-6,635894562	3,23E-11	2,41E-10
AT5G62090	1512,731557	0,954685319	0,094530865	10,09919164	5,57E-24	3,13E-22			AT5G26660	67,70241771	-1,095956738	0,284484323	-3,852432807	0,00011695	0,000408549
AT1G33610	181,1623144	0,954991493	0,166663781	5,730048173	1,00E-08	2,10E-07			AT1G64580	67,24451352	-1,094515676	0,27245839	-4,017184697	5,89E-05	0,000216305
AT3G17860	1071,743812	0,956202465	0,092008444	10,39255124	2,68E-25	1,62E-23			AT2G46810	198,7939971	-1,093696859	0,162847979	-6,716060359	1,87E-11	1,41E-10
AT4G14365	84,71347671	0,958444349	0,255403532	3,752666769	0,000174963	0,001701718			AT1G60440	290,9848022	-1,093499793	0,115620743	-9,457643702	3,15E-21	4,03E-20
AT1G19900	52,20507677	0,95899339	0,277254048	3,458897698	0,000542391	0,00457684			AT5G54590	263,7261488	-1,093390526	0,128171014	-8,530716042	1,45E-17	1,59E-16
AT5G57123	62,64309264	0,959456961	0,340582578	2,817105228	0,004845865	0,029265348			AT5G23460	106,7190657	-1,092672549	0,229973063	-4,751306681	2,02E-06	9,27E-06
AT1G75800	2407,101066	0,960090669	0,070053136	13,70517756	9,45E-43	1,04E-40			AT4G10550	88,72574402	-1,092063457	0,22883561	-4,772261863	1,82E-06	8,40E-06
AT5G07620	45,01842855	0,963318877	0,300417101	3,206604657	0,001343114	0,009933075			AT5G37410	24,03608716	-1,092005661	0,437288182	-2,497221982	0,012517057	0,028198904
AT2G44940	844,909395	0,964422846	0,117410061	8,214141408	2,14E-16	8,33E-15			AT4G13560	72,91822619	-1,091956302	0,261976943	-4,168138953	3,07E-05	0,000118375
AT1G22770	2524,705699	0,966532736	0,099784049	9,686244922	3,45E-22	1,80E-20			AT5G18210	51,29677698	-1,091885936	0,311459977	-3,505702227	0,000455404	0,001433706
AT2G41800	335,042587	0,967555693	0,140047403	6,908772857	4,89E-12	1,42E-10			AT3G09780	66,4670788	-1,091693256	0,298063349	-3,662621582	0,000249647	0,00082305
AT5G44310	80,90167191	0,967922446	0,296758106	3,261654613	0,00110764	0,008417246			AT1G44000	1810,832182	-1,091210314	0,090009142	-12,12332758	7,95E-34	1,59E-32
AT5G26030	2154,411159	0,971379242	0,059498982	16,32598078	6,45E-60	1,15E-57			AT4G15800	634,8999131	-1,091171058	0,116344624	-9,378783658	6,67E-21	8,40E-20
AT4G13918	160,2926206	0,972454927	0,212488007	4,576516759	4,73E-06	6,60E-05			AT2G46380	132,830871	-1,09055207	0,197944398	-5,509385881	3,60E-08	2,02E-07
AT1G10340	37,83144482	0,972543072	0,353900962	2,748065639	0,005994801	0,034738826			AT1G69910	172,0802677	-1,090146673	0,170404699	-6,39739797	1,58E-10	1,11E-09
AT5G63160	2866,218191	0,974132543	0,091040682	10,6999698	1,02E-26	6,43E-25			AT2G35830	884,6310039	-1,089751002	0,089365784	-12,19427567	3,33E-34	6,73E-33
AT1G53340	61,98912774	0,974309011	0,271122637	3,593609962	0,000326128	0,002947329			AT1G73260	1206,182669	-1,089032053	0,268648911	-4,053737092	5,04E-05	0,0001874
AT1G30040	142,6074854	0,977809618	0,178145379	5,488829528	4,05E-08	7,89E-07			AT1G16630	146,0749959	-1,088908195	0,231539822	-4,702898131	2,56E-06	1,16E-05
AT3G08760	990,2069647	0,981664493	0,089653111	10,94958644	6,68E-28	4,40E-26			AT3G59080	247,2743608	-1,088564828	0,160478196	-6,783256893	1,17E-11	9,01E-11
AT5G58600	243,2324156	0,982959131	0,225156723	4,365666358	1,27E-05	0,000162261			AT5G53030	36,7563675	-1,088442291	0,334805135	-3,250972513	0,00115011	0,003338329
AT1G27100	2468,297824	0,98697947	0,063598764	15,51884676	2,59E-54	4,06E-52			AT3G26330	349,7070747	-1,088208122	0,145319055	-7,488406275	6,97E-14	6,19E-13
AT5G47220	381,8634083	0,98899647	0,138838299	7,123369247	1,05E-12	3,26E-11			AT5G50760	254,0925119	-1,087966618	0,179990584	-6,044575176	1,50E-09	9,71E-09
AT1G77200	116,2180134	0,994113783	0,22468715	4,424435405	9,67E-06	0,00012674			AT5G61000	227,823041	-1,087921045	0,136269734	-7,983585289	1,42E-15	1,39E-14
AT3G61640	471,8595225	0,995231	0,127675451	7,795006705	6,44E-15	2,32E-13			AT5G05270	4582,641671	-1,087895531	0,111697673	-9,739643631	2,04E-22	2,75E-21
AT5G46520	448,3949705	0,996143564	0,148841885	6,6926293	2,19E-11	6,05E-10			AT1G12020	119,6949331	-1,087778349	0,196257942	-5,54259532	2,98E-08	1,69E-07
AT4G27440	4836,497736	0,996396573	0,164350992	6,062613683	1,34E-09	3,09E-08			AT5G46270	315,6105406	-1,087734015	0,163282429	-6,661672192	2,71E-11	2,03E-10
AT4G11050	74,46376702	0,996816174	0,27220366	3,662023399	0,000250231	0,002344089			AT1G18560	77,29787316	-1,087452856	0,234271297	-4,641852709	3,45E-06	1,53E-05
AT3G56710	153,4388355	0,997330405	0,167197631	5,964979279	2,45E-09	5,49E-08			AT2G03720	106,3952057	-1,086953963	0,25474436	-4,266842113	1,98E-05	7,85E-05
AT1G76410	57,72364457	0,997687043	0,299997373	3,325652595	0,000882118	0,006929221			AT3G01360	220,9095255	-1,086939439	0,16445013	-6,609538322	3,86E-11	2,86E-10
AT5G09440	1414,781079	0,998347583	0,114892791	8,689384061	3,64E-18	1,58E-16			AT1G64620	105,4781082	-1,083500751	0,203480355	-5,324842057	1,01E-07	5,41E-07
AT1G71710	1363,837688	1,000251721	0,099668322	10,03580372	1,06E-23	5,90E-22			AT3G20680	258,5504118	-1,083190876	0,128794226	-8,410244081	4,09E-17	4,34E-16
AT5G62430	888,0437703	1,001599855	0,087966921	11,38609656	4,90E-30	3,61E-28			AT5G14070	43,55123177	-1,082605753	0,36026187	-3,005052282	0,002655352	0,007120509
AT1G16150	28,86694223	1,001944781	0,368760479	2,71706118	0,006586443	0,037466709			AT4G13340	1910,128666	-1,082303799	0,107274885	-10,08906973	6,18E-24	8,86E-23
AT3G52710	236,6271831	1,006047765	0,116524466	8,633789963	5,94E-18	2,55E-16			AT1G18650	351,8706565	-1,082120388	0,140077688	-7,725144544	1,12E-14	1,05E-13
AT3G57530	2266,591731	1,006386433	0,083505117	12,05179355	1,90E-33	1,53E-31			AT2G24700	37,36161161	-1,08205705	0,304097582	-3,558256014	0,000373325	0,001194926
AT5G11250	288,4885289	1,006622958	0,155311468	6,481317649	9,09E-11	2,38E-09			AT3G26310	152,4074426	-1,081881137	0,212819787	-5,083555199	3,70E-07	1,86E-06
AT5G10760	91,11256561	1,007336659	0,362188212	2,781251915	0,00541497	0,032052032			AT4G23493	44,66399789	-1,081156343	0,387820384	-2,787775958	0,005307123	0,01317492
AT4G34150	3712,94973	1,007783364	0,072828446	13,83777111	1,51E-43	1,72E-41			AT5G52910	93,31455056	-1,080215547	0,228830824	-4,720585828	2,35E-06	1,07E-05
AT5G66330	58,02742027	1,008768739	0,293635418	3,4354464	0,000591578	0,004931201			AT5G58310	56,06454248	-1,079088335	0,246552873	-4,376701528	1,20E-05	4,95E-05
AT2G16500	4917,186284	1,009456618	0,071850346	14,04943293	7,77E-45	9,15E-43			AT4G19460	64,26676742	-1,078091176	0,259977812	-4,146858409	3,37E-05	0,000128853
AT3G47090	44,67065203	1,010243734	0,311955565	3,2384219	0,001201929	0,009027638			AT4G29530	45,80209425	-1,077731773	0,307576033	-3,50395238	0,000458407	0,001442759
AT1G78100	1283,189759	1,011750483	0,072828897	13,89215713	7,07E-44	8,16E-42			AT1G32540	170,6656689	-1,07656878	0,209069594	-5,149332143	2,61E-07	1,33E-06
AT2G39660	498,1144246	1,012590411	0,09240039	10,95872443	6,03E-28	4,02E-26			AT1G61500	92,98999198	-1,076076281	0,248111234	-4,337071986	1,44E-05	5,85E-05
AT5G14750	80,88535672	1,013037615	0,252907567	4,005564673	6,19E-05	0,000672597			AT5G36710	151,4211357	-1,075932175	0,175013912	-6,147695141	7,86E-10	5,21E-09
AT5G14280	40,94043237	1,014106864	0,325124114	3,119137645	0,001813812	0,01280308			AT4G02440	279,283927	-1,075896586	0,131074797	-8,208264374	2,24E-16	2,29E-15
AT1G53430	1629,012595	1,014269405	0,142247337	7,130322604	1,00E-12	3,11E-11			AT5G20540	263,7588447	-1,075731354	0,1458434	-7,375934406	1,63E-13	1,41E-12
AT3G25250	273,3179837	1,01476893	0,134696401	7,533749397	4,93E-14	1,68E-12			AT3G46130	153,9548759	-1,075561467	0,162132697	-6,633834439	3,27E-11	2,44E-10
AT1G61667	140,8335106	1,015182598	0,178644963	5,682682445	1,33E-08	2,75E-07			AT2G41090	1160,771775	-1,07534756	0,131219212	-8,19504663	2,50E-16	2,55E-15
AT3G30775	1806,655119	1,015461986	0,104618471	9,706335528	2,83E-22	1,48E-20			AT1G72200	167,5035337	-1,075068697	0,181311999	-5,929385275	3,04E-09	1,90E-08
AT3G62260	534,1622824	1,01611538	0,128760024	7,891543861	2,98E-15	1,09E-13			AT2G47360	128,6865409	-1,074795782	0,257513052	-4,173752638	3,00E-05	0,00011581
AT3G53800	212,572378	1,016944695	0,236979722	4,291273052	1,78E-05	0,000220704			AT5G01720	546,5313698	-1,074705167	0,097939521	-10,9731511	5,14E-28	8,57E-27
AT5G53500	1065,926382	1,018501676	0,095426891	10,67310973	1,36E-26	8,52E-25			AT3G14620	361,1678355	-1,074564713	0,159407633	-6,740986576	1,57E-11	1,19E-10
AT4G22770	77,28864576	1,018971006	0,287563075	3,54346957	0,000394899	0,003489765			AT5G51770	217,5998418	-1,074510231	0,177681501	-6,047395061	1,47E-09	9,55E-09
AT2G29720	94,16499599	1,019982816	0,258790892	3,941339698	8,10E-05	0,000855785			AT5G22930	105,3221967	-1,073922152	0,246111875	-4,36355276	1,28E-05	5,23E-05
AT3G59480	53,87965886	1,021539381	0,277494832	3,681291559	0,000232055	0,002188325			AT3G15354	1444,733429	-1,073715836	0,077767651	-13,80671563	2,32E-43	6,07E-42
AT1G21120	137,8296573	1,023550002	0,205866197	4,971918728	6,63E-07	1,08E-05			AT4G26800	26,02410147	-1,073512825	0,462407343	-2,321573912	0,02025589	0,043069107
AT5G24070	39,22129222	1,023827713	0,373613898	2,740336261	0,006137636	0,035421359			AT1G44125	322,00817	-1,073372977	0,172802774	-6,211549461	5,25E-10	3,53E-09
AT2G34650	174,6300196	1,023938933	0,169252076	6,049786552	1,45E-09	3,32E-08			AT3G12870	78,74900281	-1,073363513	0,267930791	-4,006122286	6,17E-05	0,000225768
AT5G37750	107,0776775	1,024353471	0,285527611	3,587581141	0,00033376	0,003007029			AT4G24810	218,287181	-1,072319709	0,194014787	-5,526999918	3,26E-08	1,84E-07
AT3G11580	237,9578422	1,02480065	0,1667173	6,146936465	7,90E-10	1,87E-08			AT1G17870	231,9751207	-1,071480972	0,169126808	-6,335370395	2,37E-10	1,64E-09
AT2G20142	45,60599167	1,024832031	0,364073172	2,814906755	0,004879139	0,029403505			AT5G04330	52,80465578	-1,070834597	0,331310971	-3,232113305	0,001228783	0,003543501
AT3G49160	309,1834813	1,025744383	0,39047139	2,626938642	0,008615687	0,046385693			AT1G64200	865,9339379	-1,07078335	0,118228469	-9,056899438	1,34E-19	1,60E-18
AT4G23550	175,3064051	1,027073736	0,195526877	5,25285195	1,50E-07	2,70E-06			AT2G01918	96,8657435	-1,07046076	0,200857571	-5,329451882	9,85E-08	5,28E-07
AT1G18710	351,8624679	1,027438601	0,121275053	8,471969947	2,41E-17	9,98E-16			AT3G46020	51,26620574	-1,070394018	0,289390629	-3,698786035	0,000216633	0,000722845
AT5G23350	59,12230144	1,027910986	0,283260404	3,62885518	0,000284681	0,002619087			AT1G72130	801,9681041	-1,070062137	0,111259693	-9,617698128	6,73E-22	8,83E-21
AT1G52315	57,79804231	1,028524924	0,32682476	3,147022658	0,001649422	0,011834719			AT1G15002	40,36216785	-1,069772371	0,451586706	-2,368919098	0,017840155	0,038533305
AT5G05365	76,21674263	1,030179806	0,26701249	3,858170846	0,000114239	0,00116573			AT5G18260	67,83521206	-1,069747203	0,275510991	-3,882775053	0,000103271	0,000364194
AT3G15530	765,1868004	1,030509679	0,096088422	10,72459783	7,80E-27	4,96E-25			AT3G56630	287,9932583	-1,069713273	0,151551507	-7,058413967	1,68E-12	1,37E-11
AT5G41315	68,04303084	1,032347688	0,251721127	4,101156309	4,11E-05	0,000469228			AT5G53880	424,5643874	-1,068678272	0,133409839	-8,010490668	1,14E-15	1,12E-14
AT2G30230	215,1223505	1,033854936	0,155502476	6,648478919	2,96E-11	8,06E-10			AT1G54060	374,4215127	-1,068418614	0,11194119	-9,544463642	1,37E-21	1,78E-20
AT1G73630	340,5819528	1,035582783	0,146101658	7,088097427	1,36E-12	4,16E-11			AT3G20110	84,01923101	-1,06779759	0,278201348	-3,838218609	0,00012393	0,000430738
AT1G61840	41,10960321	1,037179751	0,335369701	3,092645963	0,001983806	0,013846064			AT4G02050	545,9349491	-1,067529187	0,109527476	-9,746679379	1,91E-22	2,57E-21
AT2G33710	137,6244588	1,039095957	0,191195351	5,434734435	5,49E-08	1,05E-06			AT2G16580	26,52217425	-1,067036229	0,447519812	-2,384332942	0,017110115	0,037162262
AT3G15540	270,1932288	1,039296944	0,164480821	6,318651245	2,64E-10	6,65E-09			AT4G14680	516,0795889	-1,065955958	0,11423003	-9,331661359	1,04E-20	1,30E-19
AT2G18210	208,4669265	1,040118094	0,165709794	6,276744824	3,46E-10	8,57E-09			AT4G27595	328,4463405	-1,065822731	0,138905097	-7,67302822	1,68E-14	1,56E-13
AT5G47920	69,11421075	1,04267243	0,283932594	3,672253383	0,000240421	0,00225874			AT2G33550	235,6572533	-1,065596126	0,154395995	-6,90170835	5,14E-12	4,04E-11
AT1G49840	500,382717	1,042806405	0,098176315	10,62177166	2,36E-26	1,46E-24			AT3G51075	80,40184695	-1,064434674	0,242601291	-4,387588657	1,15E-05	4,72E-05
AT5G62865	161,8958651	1,044148673	0,206225981	5,063128641	4,12E-07	6,96E-06			AT2G32340	57,66347595	-1,06421752	0,246990188	-4,30874412	1,64E-05	6,59E-05
AT4G37390	638,4708081	1,044733752	0,136607054	7,647729178	2,05E-14	7,13E-13			AT1G31770	1008,636349	-1,064098019	0,110291411	-9,648058763	5,01E-22	6,62E-21
AT2G05940	800,2104588	1,04512029	0,084195085	12,41307952	2,22E-35	1,94E-33			AT5G11780	44,23924951	-1,063807319	0,319538274	-3,329201559	0,000870953	0,002597019
AT3G15200	61,45375281	1,045430727	0,309940517	3,373004397	0,000743528	0,005998868			AT1G04350	788,6433186	-1,063647499	0,109338455	-9,728027554	2,29E-22	3,07E-21
AT4G38550	1143,214264	1,046377305	0,115319989	9,073685442	1,15E-19	5,45E-18			AT1G72970	1354,204448	-1,063501089	0,100699984	-10,56108501	4,51E-26	7,02E-25
AT2G29680	105,7984255	1,048763247	0,233255371	4,496201927	6,92E-06	9,33E-05			AT2G24630	164,9695426	-1,063214499	0,170225996	-6,245899716	4,21E-10	2,86E-09
AT2G41990	51,21581342	1,051201401	0,326082027	3,223733026	0,001265313	0,009434798			AT5G42500	200,8960478	-1,063157692	0,206140238	-5,157448647	2,50E-07	1,28E-06
AT3G46930	254,1309333	1,053829129	0,145078817	7,26383872	3,76E-13	1,20E-11			AT4G25710	184,7220819	-1,063027114	0,153006853	-6,947578443	3,72E-12	2,95E-11
AT5G37440	180,8590411	1,05460478	0,322985937	3,265172436	0,001093975	0,008332992			AT4G35640	167,8784432	-1,062836732	0,176208979	-6,031683169	1,62E-09	1,05E-08
AT1G70100	782,6882276	1,05467106	0,125419926	8,409118842	4,13E-17	1,69E-15			AT2G44255	71,57813556	-1,06260713	0,291895404	-3,640369509	0,000272247	0,000892098
AT1G76600	415,8174492	1,055442933	0,144165751	7,321037921	2,46E-13	7,95E-12			AT3G05750	264,4553895	-1,062346221	0,138958555	-7,645058079	2,09E-14	1,92E-13
AT1G78460	1539,826383	1,062102932	0,094634552	11,22320457	3,14E-29	2,22E-27			AT2G32295	329,7361696	-1,062290033	0,125491048	-8,465066246	2,56E-17	2,76E-16
AT2G33790	174,3556182	1,064623589	0,193007797	5,515961559	3,47E-08	6,84E-07			AT4G18610	108,259486	-1,061911164	0,26267964	-4,042609325	5,29E-05	0,000195559
AT4G29740	109,4157218	1,064703288	0,240583973	4,425495491	9,62E-06	0,000126265			AT5G02080	26,89269737	-1,061273939	0,399786363	-2,654602652	0,007940188	0,018880688
AT4G02350	1112,777013	1,065614716	0,096964335	10,98975949	4,28E-28	2,87E-26			AT3G44220	63,53752671	-1,061241531	0,247929886	-4,280409868	1,87E-05	7,41E-05
AT4G36020	930,5442079	1,065975831	0,100404813	10,61678021	2,49E-26	1,53E-24			AT1G24070	262,5090753	-1,060825493	0,199670356	-5,312884267	1,08E-07	5,75E-07
AT4G21215	899,9028035	1,06642618	0,141930855	7,513702207	5,75E-14	1,94E-12			AT3G49810	565,2795356	-1,060321773	0,114190402	-9,28555949	1,61E-20	1,99E-19
AT1G15890	96,39082683	1,066458559	0,195992601	5,44132051	5,29E-08	1,02E-06			AT5G28320	65,9870173	-1,060060428	0,229207841	-4,624887277	3,75E-06	1,65E-05
AT1G54217	72,11336856	1,066935663	0,282211086	3,780629879	0,000156432	0,001543377			AT5G65170	84,84522357	-1,059889249	0,25813736	-4,105911861	4,03E-05	0,000152202
AT5G15265	58,52275636	1,067824586	0,272430469	3,919622458	8,87E-05	0,000928022			AT5G14690	76,32712641	-1,059819168	0,282626778	-3,74988943	0,000176913	0,00059709
AT5G19800	175,6032326	1,068587438	0,272027385	3,928234793	8,56E-05	0,000898741			AT1G22900	74,30047216	-1,059760894	0,282514214	-3,751177259	0,000176006	0,000594208
AT4G31875	51,21531242	1,06881812	0,282240588	3,786904378	0,000152536	0,001507565			AT3G19300	58,32618642	-1,058820689	0,312942804	-3,383431973	0,000715859	0,002174102
AT2G36080	400,9152113	1,073070128	0,133143538	8,059498377	7,66E-16	2,88E-14			AT2G01990	149,8005003	-1,058794338	0,204190106	-5,185336151	2,16E-07	1,11E-06
AT1G14540	46,17934851	1,075039446	0,350641203	3,065924476	0,002169981	0,01497148			AT2G32120	75,54228164	-1,058753036	0,248691564	-4,257293736	2,07E-05	8,17E-05
AT4G11780	41,10660776	1,075472672	0,325225472	3,306852517	0,000943506	0,007342596			AT4G16980	4583,519382	-1,058252648	0,121339776	-8,721399401	2,75E-18	3,09E-17
AT3G51180	117,9746414	1,075499103	0,220821959	4,870435482	1,11E-06	1,74E-05			AT4G01840	130,3779734	-1,057809917	0,194665466	-5,433988555	5,51E-08	3,03E-07
AT1G16130	81,83432772	1,075740798	0,230504846	4,666890168	3,06E-06	4,43E-05			AT5G60490	63,18585544	-1,057655512	0,262294023	-4,03232792	5,52E-05	0,000203751
AT1G60050	46,7001618	1,076098286	0,381475514	2,820884291	0,004789147	0,029000236			AT5G44060	308,1864648	-1,057038928	0,14785228	-7,149290696	8,72E-13	7,23E-12
AT3G50760	303,3664329	1,076103468	0,184399583	5,835715297	5,36E-09	1,16E-07			AT3G16175	43,30889451	-1,055580693	0,289879544	-3,641445953	0,000271111	0,000889148
AT5G25160	130,6100014	1,076692045	0,215469115	4,996966934	5,82E-07	9,60E-06			AT5G53220	87,52514845	-1,05542797	0,278864682	-3,784731583	0,000153875	0,000524612
AT1G04610	77,47873782	1,077299676	0,246367084	4,372741915	1,23E-05	0,000157623			AT1G52155	87,27430742	-1,055326812	0,221962367	-4,754530348	1,99E-06	9,12E-06
AT4G28850	111,3197933	1,078252875	0,299761856	3,597031623	0,000321869	0,00291266			AT1G35710	157,7286454	-1,055171745	0,177293565	-5,951551271	2,66E-09	1,67E-08
AT3G61580	6709,56766	1,078353837	0,089163727	12,09408667	1,13E-33	9,34E-32			AT3G55630	725,1621596	-1,054858568	0,113022969	-9,333134451	1,03E-20	1,28E-19
AT4G14370	107,6050348	1,07897952	0,263286121	4,098125324	4,17E-05	0,000474695			AT3G13650	170,5487716	-1,054645538	0,158055064	-6,672646286	2,51E-11	1,88E-10
AT4G16860	1216,599164	1,07927517	0,143531351	7,519438526	5,50E-14	1,87E-12			AT3G62390	196,0743071	-1,054262917	0,173579327	-6,073666364	1,25E-09	8,13E-09
AT2G16700	1376,855259	1,080626561	0,097140037	11,12441988	9,54E-29	6,58E-27			AT2G07042	59,06626497	-1,053807314	0,35391185	-2,977598275	0,002905165	0,007712221
AT2G30990	853,996325	1,080740918	0,104901845	10,30240139	6,87E-25	4,05E-23			AT3G24770	342,8303341	-1,053372085	0,145101818	-7,259537448	3,88E-13	3,29E-12
AT3G49530	1551,420083	1,084448393	0,06048593	17,92893652	7,01E-72	1,50E-69			AT5G48640	188,6427733	-1,052881879	0,171919582	-6,124269666	9,11E-10	6,00E-09
AT2G02120	772,4321795	1,08452783	0,128025403	8,471192491	2,43E-17	1,00E-15			AT4G35090	20252,25021	-1,052695167	0,068981269	-15,26059449	1,40E-52	4,43E-51
AT1G78070	4371,355277	1,084609709	0,087439272	12,40414846	2,48E-35	2,15E-33			AT2G15680	34,84765769	-1,052492114	0,337614668	-3,11743598	0,001824316	0,005058401
AT2G36690	79,85432798	1,084709115	0,273656246	3,963765234	7,38E-05	0,000788777			AT5G48040	84,92157328	-1,052196826	0,227541663	-4,624194142	3,76E-06	1,66E-05
AT2G43470	35,30498185	1,08645002	0,417558014	2,601913946	0,009270511	0,049024491			AT2G27060	474,1680649	-1,052123134	0,124858475	-8,426525565	3,56E-17	3,79E-16
AT3G07490	36,31264738	1,088637996	0,348286217	3,125699335	0,001773828	0,012556105			AT5G15770	61,07435485	-1,052058638	0,257042527	-4,092936102	4,26E-05	0,000160389
AT4G36500	1603,122989	1,091154298	0,107160762	10,18240513	2,38E-24	1,37E-22			AT4G34220	643,1356414	-1,051840911	0,120360817	-8,739064246	2,35E-18	2,65E-17
AT3G03030	224,423118	1,092004758	0,192234378	5,680590378	1,34E-08	2,78E-07			AT4G39570	124,0527856	-1,051471797	0,207195813	-5,074773383	3,88E-07	1,94E-06
AT1G27770	2723,783679	1,093972981	0,096755034	11,30662601	1,22E-29	8,79E-28			AT1G67830	220,207755	-1,050912956	0,141958058	-7,402982071	1,33E-13	1,16E-12
AT2G22190	1447,836889	1,095418832	0,128727708	8,509580823	1,75E-17	7,31E-16			AT2G15580	550,3605299	-1,050176999	0,110632499	-9,492481901	2,26E-21	2,91E-20
AT1G16850	2237,821291	1,096378553	0,228299688	4,802365542	1,57E-06	2,38E-05			AT1G28390	146,4494061	-1,048762478	0,185994684	-5,63866909	1,71E-08	1,00E-07
AT1G28050	713,1621684	1,098883559	0,159998758	6,868075543	6,51E-12	1,87E-10			AT1G67040	163,1737262	-1,048592851	0,17666208	-5,935585346	2,93E-09	1,84E-08
AT2G17450	620,5833288	1,102295335	0,129977413	8,480668369	2,24E-17	9,28E-16			AT2G04790	209,4337022	-1,048139543	0,159637058	-6,565765854	5,18E-11	3,80E-10
AT1G74940	606,8006997	1,103471804	0,121031917	9,117196799	7,71E-20	3,67E-18			AT1G31335	102,0027361	-1,047213775	0,215801322	-4,852675434	1,22E-06	5,74E-06
AT3G57760	177,5327715	1,105234909	0,194414419	5,684943104	1,31E-08	2,72E-07			AT5G51680	64,35134388	-1,046971201	0,340216497	-3,07736753	0,002088376	0,005726014
AT3G60520	474,4294697	1,105621179	0,182735869	6,050378534	1,45E-09	3,31E-08			AT3G20200	68,87211205	-1,045584856	0,254241282	-4,112569169	3,91E-05	0,000148199
AT5G16910	1698,916984	1,106341548	0,090012841	12,29093017	1,01E-34	8,65E-33			AT4G28490	150,6804026	-1,045037954	0,184318834	-5,66972962	1,43E-08	8,40E-08
AT3G45840	32,8620149	1,10756954	0,390464891	2,836540662	0,004560517	0,027854368			AT5G51440	63,98179223	-1,044014774	0,265087774	-3,938373916	8,20E-05	0,000293793
AT1G69040	1021,725845	1,10891174	0,114737166	9,664799833	4,25E-22	2,21E-20			AT1G72900	301,1005872	-1,043468947	0,14441229	-7,225624258	4,99E-13	4,20E-12
AT4G26580	45,57594109	1,109118451	0,296222407	3,744208494	0,000180963	0,001748797			AT1G52190	446,4243627	-1,04332831	0,182290655	-5,723432778	1,04E-08	6,20E-08
AT5G53570	1008,885097	1,110759619	0,091382124	12,15510834	5,39E-34	4,47E-32			AT4G13800	163,0920368	-1,043196304	0,166803235	-6,254053179	4,00E-10	2,72E-09
AT3G62950	98,22050676	1,113362388	0,229586303	4,849428625	1,24E-06	1,93E-05			AT5G64340	1380,210056	-1,041978439	0,074657259	-13,95682695	2,86E-44	7,56E-43
AT1G12990	707,3134926	1,115186884	0,096143261	11,59922053	4,16E-31	3,18E-29			AT2G18380	47,38635084	-1,041876029	0,302459047	-3,444684622	0,000571726	0,001769137
AT5G04820	238,3086282	1,116528588	0,144579506	7,72259236	1,14E-14	4,05E-13			AT5G10310	30,98160303	-1,041574311	0,413094023	-2,521397682	0,011688966	0,026571492
AT1G23710	821,2453512	1,117711949	0,115326896	9,691685028	3,27E-22	1,71E-20			AT3G45290	44,04778606	-1,039647188	0,316284157	-3,287066917	0,001012368	0,002978644
AT2G30600	1360,761803	1,12327102	0,194767304	5,767246337	8,06E-09	1,71E-07			AT5G16370	598,612557	-1,039309524	0,098086134	-10,59588633	3,11E-26	4,88E-25
AT4G36040	8531,453288	1,125229552	0,077500327	14,51902968	9,18E-48	1,15E-45			AT3G26320	41,20521084	-1,038302089	0,317399177	-3,271281604	0,001070612	0,003133307
AT4G03400	1034,392364	1,125860094	0,092870594	12,12289102	7,99E-34	6,60E-32			AT3G50300	299,6565514	-1,038069215	0,18435389	-5,630850622	1,79E-08	1,04E-07
AT1G09540	68,96063028	1,127390409	0,246653062	4,570753749	4,86E-06	6,77E-05			AT2G44260	149,408663	-1,037929013	0,260415833	-3,985660173	6,73E-05	0,000244385
AT3G62570	122,3514913	1,128316102	0,178279348	6,328922088	2,47E-10	6,25E-09			AT3G62470	100,4907783	-1,037917496	0,231038119	-4,492408001	7,04E-06	2,99E-05
AT3G45440	28,71852367	1,128573226	0,395442153	2,853952769	0,004317895	0,026645864			AT5G55120	955,9641163	-1,037564268	0,077857997	-13,32636737	1,63E-40	3,90E-39
AT5G50360	481,0277596	1,128617273	0,219254076	5,147531544	2,64E-07	4,61E-06			AT5G67070	702,5493337	-1,03732961	0,101337601	-10,23637427	1,36E-24	2,02E-23
AT5G41810	489,0740489	1,130195096	0,131222712	8,612800913	7,13E-18	3,05E-16			AT4G38910	51,98133562	-1,037068386	0,303920785	-3,412298325	0,000644176	0,001970148
AT1G76240	397,021259	1,130796471	0,11388818	9,92900645	3,11E-23	1,70E-21			AT5G24830	157,1270202	-1,03656286	0,172639221	-6,004214198	1,92E-09	1,23E-08
AT5G66790	176,7784936	1,133817855	0,237045331	4,783126721	1,73E-06	2,60E-05			AT5G54630	356,9429297	-1,035967225	0,131317734	-7,889012322	3,05E-15	2,92E-14
AT5G64310	1491,358821	1,134194745	0,074629273	15,19771932	3,66E-52	5,45E-50			AT2G41480	79,51706097	-1,034854317	0,230256955	-4,494345529	6,98E-06	2,96E-05
AT2G17730	271,411189	1,134851694	0,170841374	6,642721655	3,08E-11	8,37E-10			AT2G46535	260,9174913	-1,034797335	0,150650136	-6,868877553	6,47E-12	5,06E-11
AT2G01860	382,5419418	1,136997188	0,151951872	7,48261388	7,29E-14	2,45E-12			AT3G21760	549,7688268	-1,034555895	0,125492298	-8,243979177	1,67E-16	1,71E-15
AT5G03355	88,90827946	1,140148427	0,206977808	5,508553978	3,62E-08	7,11E-07			AT4G37810	30,27750614	-1,034456225	0,327969436	-3,154123866	0,001609807	0,004519567
AT3G02140	491,5192158	1,143795351	0,125599068	9,106718481	8,49E-20	4,03E-18			AT4G26255	32,46449746	-1,034030801	0,449405373	-2,300886601	0,021398042	0,045135198
AT1G16110	118,2525665	1,144314467	0,215750341	5,303882548	1,13E-07	2,08E-06			AT1G11100	60,45583704	-1,033600076	0,252551903	-4,09262439	4,27E-05	0,000160578
AT5G60850	1987,120417	1,145313226	0,110617656	10,35380126	4,02E-25	2,40E-23			AT2G22420	140,8125581	-1,033151682	0,201691755	-5,122428945	3,02E-07	1,53E-06
AT1G77640	42,70823294	1,146616448	0,341925478	3,353410378	0,000798223	0,006367486			AT4G28250	2101,21947	-1,032967088	0,073796283	-13,997549	1,61E-44	4,30E-43
AT2G36470	96,59193745	1,147167965	0,220027771	5,213741692	1,85E-07	3,30E-06			AT5G60970	183,9852481	-1,032944444	0,159334908	-6,482850866	9,00E-11	6,45E-10
AT2G22430	7327,83428	1,150334997	0,07447034	15,44688791	7,92E-54	1,23E-51			AT1G50280	93,13299187	-1,032474747	0,24954308	-4,137460948	3,51E-05	0,000133927
AT2G27430	64,39676219	1,151178008	0,25738013	4,472676308	7,72E-06	0,000103161			AT1G70550	303,6716145	-1,032447031	0,124899523	-8,266220773	1,38E-16	1,43E-15
AT3G02150	451,9056717	1,151255129	0,16376202	7,030049649	2,06E-12	6,19E-11			AT1G68725	31,1127927	-1,032427467	0,394543195	-2,616766633	0,008876701	0,020844675
AT3G24550	2098,004346	1,152220938	0,091872002	12,54158948	4,42E-36	3,94E-34			AT3G56100	95,0376672	-1,032362721	0,247649289	-4,168648029	3,06E-05	0,000118152
AT1G64460	704,0241227	1,152426054	0,092872428	12,40869953	2,34E-35	2,04E-33			AT3G10190	154,7364244	-1,032066099	0,18529866	-5,569743983	2,55E-08	1,46E-07
AT3G54150	35,70167717	1,15288788	0,374861685	3,07550205	0,002101485	0,01456553			AT1G13100	173,5865276	-1,031629196	0,157211802	-6,562034047	5,31E-11	3,89E-10
AT5G62470	681,5405271	1,154023626	0,093311188	12,36747327	3,92E-35	3,38E-33			AT2G22330	2107,131581	-1,031316019	0,067990998	-15,16842004	5,72E-52	1,79E-50
AT1G13210	691,9077692	1,156691232	0,12543936	9,221118716	2,94E-20	1,43E-18			AT1G69440	78,2303567	-1,0311976	0,253730017	-4,064152956	4,82E-05	0,000179847
AT1G12710	438,5766378	1,160117043	0,140295969	8,26906898	1,35E-16	5,33E-15			AT1G27690	193,9182842	-1,031007265	0,175583587	-5,871888618	4,31E-09	2,65E-08
AT4G19200	2445,661144	1,161170736	0,103964584	11,16890672	5,79E-29	4,02E-27			AT1G70520	423,0005795	-1,030998414	0,100915256	-10,2164772	1,67E-24	2,46E-23
AT5G66580	767,945993	1,161208082	0,108921937	10,66092019	1,55E-26	9,69E-25			AT1G53163	32,74652481	-1,030600188	0,389768332	-2,644135255	0,008189992	0,019417802
AT4G25500	2393,396542	1,161286189	0,116879396	9,935764845	2,91E-23	1,59E-21			AT1G14920	371,4308864	-1,030557972	0,117188824	-8,793995312	1,44E-18	1,65E-17
AT5G39660	1134,967967	1,163644785	0,102584528	11,34327769	8,01E-30	5,84E-28			AT4G13390	451,8031852	-1,029873754	0,385975015	-2,668239433	0,00762499	0,018203899
AT5G11590	106,9970434	1,164298254	0,228736266	5,090134037	3,58E-07	6,11E-06			AT4G08570	626,2181776	-1,029557356	0,189262452	-5,439839479	5,33E-08	2,93E-07
AT1G66180	3626,068266	1,165317692	0,076298081	15,27322412	1,15E-52	1,75E-50			AT3G50840	437,7024431	-1,028833292	0,120290357	-8,552915786	1,20E-17	1,31E-16
AT3G15500	269,9288118	1,165886569	0,193155731	6,035992639	1,58E-09	3,60E-08			AT5G38010	271,2552693	-1,027814974	0,182645495	-5,627376548	1,83E-08	1,07E-07
AT3G62720	860,3410661	1,168960289	0,108746559	10,74940022	5,96E-27	3,81E-25			AT1G17230	177,5903035	-1,027686738	0,168570127	-6,096493812	1,08E-09	7,09E-09
AT1G08980	631,1775582	1,169724394	0,126826155	9,223053314	2,89E-20	1,40E-18			AT5G35732	149,024785	-1,026953443	0,196224234	-5,233570914	1,66E-07	8,67E-07
AT5G66650	759,8749118	1,170416346	0,154586873	7,571253129	3,70E-14	1,27E-12			AT4G38060	857,357275	-1,026805929	0,134089162	-7,657635507	1,89E-14	1,75E-13
AT1G74350	77,85991785	1,171473032	0,289793927	4,042434716	5,29E-05	0,000588655			AT3G57450	444,517231	-1,026707297	0,139817066	-7,343218729	2,09E-13	1,79E-12
AT4G23220	35,26334187	1,171835444	0,384947791	3,044141234	0,002333456	0,015905323			AT2G25250	493,4101226	-1,026081101	0,112075025	-9,155305556	5,42E-20	6,57E-19
AT4G27720	1738,565728	1,173342956	0,087728583	13,37469398	8,50E-41	9,03E-39			AT2G20500	53,66827131	-1,025863875	0,276101462	-3,715532207	0,000202776	0,000679616
AT3G23030	3722,865448	1,174186602	0,091248349	12,86803121	6,81E-38	6,42E-36			AT4G19950	33,86458382	-1,025709101	0,426591221	-2,40443087	0,016197669	0,035404819
AT4G29440	650,0691274	1,174482718	0,127300236	9,226084358	2,81E-20	1,37E-18			AT4G21320	62,22073937	-1,025373601	0,250713741	-4,089818117	4,32E-05	0,000162236
AT5G35580	245,0963292	1,175922572	0,158603048	7,414249496	1,22E-13	4,01E-12			AT5G20030	36,67083719	-1,025095773	0,425911937	-2,406825644	0,01609185	0,035214348
AT4G24570	798,9309827	1,176243195	0,134440192	8,749193062	2,15E-18	9,44E-17			AT5G05380	73,22324414	-1,024907444	0,259611029	-3,947857867	7,89E-05	0,000283294
AT2G29670	2714,778623	1,176302708	0,131295553	8,959196867	3,27E-19	1,50E-17			AT1G80060	83,99920925	-1,024776462	0,255430862	-4,011952401	6,02E-05	0,000220727
AT1G24530	415,6420143	1,17687092	0,109371515	10,76030553	5,30E-27	3,41E-25			AT1G23340	103,628094	-1,024450577	0,236821898	-4,325827064	1,52E-05	6,13E-05
AT4G27460	32,92215506	1,178019959	0,396233219	2,973046936	0,002948594	0,019391289			AT2G45830	187,6239525	-1,024351843	0,161817195	-6,330302787	2,45E-10	1,69E-09
AT1G61460	26,03182125	1,179143023	0,42372397	2,782809344	0,005389046	0,031915287			AT1G58807	2838,91926	-1,024331115	0,082173584	-12,46545509	1,15E-35	2,43E-34
AT1G02810	264,9824478	1,179177451	0,158725088	7,42905529	1,09E-13	3,61E-12			AT4G20780	96,63197875	-1,024259174	0,250490073	-4,089021013	4,33E-05	0,000162721
AT4G14580	565,1039445	1,179677361	0,130718332	9,024574749	1,80E-19	8,47E-18			AT1G52880	146,6664047	-1,023948736	0,210762433	-4,85830762	1,18E-06	5,58E-06
AT5G14470	20,13582043	1,182058388	0,440132315	2,685688706	0,007238049	0,040474138			AT1G70505	117,9052706	-1,023740507	0,218531453	-4,684636888	2,80E-06	1,26E-05
AT3G45730	175,8222656	1,183591922	0,18226251	6,493885772	8,37E-11	2,19E-09			AT1G64610	199,0762856	-1,023127698	0,17816232	-5,742671633	9,32E-09	5,56E-08
AT5G14920	548,3411768	1,184877458	0,160151618	7,398473235	1,38E-13	4,50E-12			AT1G61450	33,10388441	-1,022988093	0,393348522	-2,60071676	0,009302923	0,021743984
AT5G49015	91,15165654	1,185699302	0,311064225	3,811750784	0,000137986	0,001376999			AT1G07010	1255,043166	-1,022798013	0,085283925	-11,99285815	3,87E-33	7,59E-32
AT1G13340	236,1177212	1,187229305	0,146501621	8,10386465	5,32E-16	2,03E-14			AT3G04210	474,1607981	-1,021874922	0,16564501	-6,169065524	6,87E-10	4,57E-09
AT1G20630	531,3913271	1,188605067	0,122134355	9,731946948	2,20E-22	1,16E-20			AT2G35350	147,3102705	-1,02080807	0,183648293	-5,558494738	2,72E-08	1,55E-07
AT5G01110	40,80430206	1,191046746	0,332103388	3,586373368	0,000335309	0,00301858			AT1G76760	82,76418771	-1,020175386	0,23561385	-4,329861697	1,49E-05	6,03E-05
AT5G13210	285,3058934	1,191845549	0,185928038	6,410251833	1,45E-10	3,73E-09			AT2G44850	56,71196192	-1,020013269	0,29904059	-3,410952575	0,000647364	0,00197856
AT2G32190	86,63413811	1,192464094	0,40692252	2,93044507	0,003384768	0,02176538			AT1G59218	856,2867301	-1,019684361	0,373068979	-2,733232776	0,006271599	0,015305543
AT3G26040	21,08035815	1,192936587	0,406251553	2,936448064	0,003319944	0,021428558			AT1G09090	61,74085897	-1,018988342	0,271232011	-3,756888196	0,000172039	0,000582032
AT3G23260	73,45401201	1,193559315	0,302555358	3,944928697	7,98E-05	0,000843856			AT2G33051	119,4540719	-1,018967574	0,223415332	-4,56086681	5,09E-06	2,21E-05
AT1G05894	22,54479722	1,194045831	0,415924904	2,870820719	0,004094076	0,025501182			AT3G60960	83,60492678	-1,018920552	0,324639536	-3,13862127	0,001697447	0,004743248
AT3G48510	304,4837484	1,195512188	0,231882881	5,155672486	2,53E-07	4,43E-06			AT1G43020	66,20836685	-1,018606452	0,258485545	-3,940670849	8,13E-05	0,000291317
AT1G14720	2136,340411	1,196984041	0,087307179	13,71002993	8,84E-43	9,76E-41			AT4G36240	166,3014518	-1,018124215	0,185986038	-5,474197027	4,39E-08	2,45E-07
AT4G19540	183,9383745	1,197269897	0,181096522	6,611225236	3,81E-11	1,03E-09			AT3G07190	123,9488163	-1,018047107	0,208964052	-4,87187675	1,11E-06	5,23E-06
AT1G01470	15156,62777	1,199658489	0,109276446	10,97819828	4,87E-28	3,26E-26			AT4G09350	322,8916182	-1,017304365	0,1258187	-8,085478273	6,19E-16	6,19E-15
AT3G21890	200,3727657	1,200347727	0,161031364	7,45412381	9,05E-14	3,02E-12			AT4G18760	214,9612507	-1,017301941	0,149905633	-6,786282295	1,15E-11	8,83E-11
AT4G39700	37,65560168	1,201972866	0,389839449	3,083250987	0,002047524	0,014239512			AT3G05345	200,2837342	-1,01723254	0,159119942	-6,39286645	1,63E-10	1,15E-09
AT1G70780	3086,099117	1,202263297	0,084577359	14,21495435	7,40E-46	9,00E-44			AT5G17390	65,41204364	-1,016845108	0,337860336	-3,009661096	0,002615393	0,007026249
AT5G59490	206,6285186	1,202945765	0,179501755	6,701582205	2,06E-11	5,72E-10			AT4G16140	285,0447404	-1,016315111	0,160036513	-6,350520217	2,15E-10	1,49E-09
AT5G54720	161,3983179	1,205188984	0,154860122	7,782435984	7,11E-15	2,55E-13			AT5G01670	231,8623288	-1,015869141	0,160989692	-6,310150215	2,79E-10	1,92E-09
AT5G26920	475,615333	1,206361869	0,129243948	9,333991204	1,02E-20	5,11E-19			AT5G54380	951,2743714	-1,015789226	0,086125271	-11,7943225	4,18E-32	7,92E-31
AT1G30190	65,09350091	1,208523027	0,364204556	3,318253458	0,000905822	0,00707367			AT4G36470	166,0559253	-1,015692338	0,14910948	-6,811722072	9,64E-12	7,44E-11
AT5G65800	34,55661626	1,209145789	0,361681433	3,343123756	0,000828409	0,006562012			AT3G46110	31,38367743	-1,015488591	0,387220712	-2,622505873	0,008728576	0,02053094
AT1G18210	1583,189095	1,211378788	0,094187922	12,86129651	7,43E-38	6,95E-36			AT4G23250	280,146475	-1,015422356	0,127902635	-7,939026058	2,04E-15	1,98E-14
AT1G71400	233,8136168	1,212916821	0,14682219	8,261127433	1,44E-16	5,68E-15			AT4G26160	142,7171909	-1,015421833	0,182296444	-5,570168089	2,54E-08	1,45E-07
AT5G54960	2111,790538	1,213169652	0,105847548	11,46148088	2,06E-30	1,54E-28			AT2G19930	143,0612625	-1,015345284	0,163440684	-6,212316646	5,22E-10	3,51E-09
AT5G28770	1064,041773	1,214207357	0,145475353	8,346481618	7,03E-17	2,84E-15			AT4G12870	27,76740262	-1,015268018	0,415522935	-2,443350134	0,014551612	0,032170538
AT1G51880	22,91918338	1,21514531	0,420637485	2,888818407	0,003866923	0,024313897			AT4G35530	106,9213601	-1,0146825	0,21012065	-4,82904703	1,37E-06	6,42E-06
AT5G01050	82,77931271	1,218748728	0,290466411	4,195833598	2,72E-05	0,000324223			AT1G70895	94,09911581	-1,014556573	0,218514443	-4,642972607	3,43E-06	1,52E-05
AT4G37400	312,9898978	1,219014011	0,141493885	8,615312313	6,98E-18	2,99E-16			AT3G01142	78,96476733	-1,013095609	0,237549053	-4,264784874	2,00E-05	7,92E-05
AT5G15940	29,52304644	1,219550787	0,382724978	3,186493844	0,001440086	0,010563896			AT4G36280	42,79222292	-1,013003728	0,291907395	-3,470291421	0,000519894	0,001619158
AT3G19930	1080,343506	1,220172825	0,099980162	12,20414925	2,95E-34	2,47E-32			AT4G39780	135,7500748	-1,012957433	0,190568984	-5,315437016	1,06E-07	5,68E-07
AT1G66700	113,7206667	1,220454239	0,219897831	5,550096769	2,86E-08	5,70E-07			AT2G40170	152,5910358	-1,012588467	0,303964297	-3,331274355	0,000864494	0,002581158
AT3G47500	2414,421858	1,222244503	0,074099646	16,4946066	4,01E-61	7,26E-59			AT4G12917	47,98556575	-1,012296572	0,32341638	-3,13001021	0,001748002	0,004868881
AT1G35140	905,1225836	1,222576096	0,158867861	7,695553335	1,41E-14	4,97E-13			AT3G44630	1605,338498	-1,012122242	0,108178259	-9,356059647	8,28E-21	1,04E-19
AT3G60200	354,6019137	1,224275111	0,123599599	9,905170601	3,95E-23	2,14E-21			AT1G78180	256,7460893	-1,011661485	0,123993355	-8,158997622	3,38E-16	3,41E-15
AT5G51795	22,05484699	1,225865022	0,444599059	2,757237105	0,005829207	0,033926972			AT4G22790	55,26514902	-1,011642674	0,310564488	-3,257431913	0,001124252	0,003273775
AT5G14360	59,07065261	1,226839466	0,309990338	3,957670021	7,57E-05	0,000805366			AT5G16640	30,09659478	-1,01159778	0,438839404	-2,305166242	0,021157265	0,04470354
AT1G21540	105,1307932	1,2280819	0,242106185	5,072492872	3,93E-07	6,67E-06			AT3G23740	61,09355378	-1,01158526	0,307428795	-3,290470105	0,001000201	0,002947447
AT4G22758	203,5707595	1,228566266	0,196597248	6,249152917	4,13E-10	1,02E-08			AT1G35515	73,70038279	-1,011571567	0,353820757	-2,858994408	0,004249863	0,010816137
AT3G01175	30,26187718	1,237241167	0,391690089	3,158724719	0,001584611	0,011456904			AT5G49390	64,24988129	-1,011121458	0,243400465	-4,154147603	3,27E-05	0,000125343
AT2G03880	20,99486542	1,239022126	0,417132387	2,970333078	0,00297477	0,019512388			AT3G48280	86,02123884	-1,011078846	0,243576593	-4,150968833	3,31E-05	0,000126946
AT4G01250	252,7149418	1,240994444	0,162555413	7,634285581	2,27E-14	7,88E-13			AT4G13620	61,3725056	-1,010421374	0,32564155	-3,102863792	0,001916578	0,005293462
AT5G22930	105,3221967	1,241082224	0,204137145	6,079649167	1,20E-09	2,81E-08			AT1G60660	188,0587544	-1,010275996	0,1602947	-6,302616334	2,93E-10	2,01E-09
AT5G02200	92,26550856	1,241241369	0,230352424	5,388444999	7,11E-08	1,34E-06			AT3G09490	56,29147627	-1,009894794	0,320693175	-3,149099743	0,001637743	0,004590022
AT4G25810	269,048784	1,241575832	0,118016012	10,52040154	6,96E-26	4,22E-24			AT1G63650	170,562821	-1,009809589	0,194768506	-5,184665686	2,16E-07	1,11E-06
AT5G41750	153,1741035	1,241810626	0,181599886	6,838168525	8,02E-12	2,29E-10			AT2G28605	270,6338173	-1,009763064	0,144547885	-6,985664763	2,84E-12	2,27E-11
AT3G05880	10461,43118	1,244678035	0,087103571	14,28963275	2,54E-46	3,11E-44			AT4G23020	142,5399588	-1,008918018	0,175368532	-5,753130308	8,76E-09	5,24E-08
AT5G62340	256,0500985	1,244688134	0,166958482	7,455075784	8,98E-14	3,01E-12			AT5G35840	527,402163	-1,008699303	0,098915816	-10,1975533	2,03E-24	2,99E-23
AT3G19030	3090,758538	1,246960737	0,082521531	15,11073195	1,38E-51	2,00E-49			AT3G43700	142,7288745	-1,008562587	0,19979454	-5,047998736	4,46E-07	2,22E-06
AT2G40130	566,016613	1,251051934	0,13482161	9,279313103	1,71E-20	8,46E-19			AT1G49130	78,50699157	-1,00855659	0,315115253	-3,200595904	0,001371437	0,00391545
AT2G38640	371,5015989	1,25148958	0,147987464	8,45672698	2,75E-17	1,13E-15			AT2G01290	411,1133927	-1,008486071	0,112707912	-8,947784151	3,63E-19	4,26E-18
AT2G26480	211,4867306	1,251964883	0,184986909	6,767856672	1,31E-11	3,67E-10			AT1G74590	82,7905044	-1,007952672	0,262989376	-3,832674486	0,000126758	0,000439619
AT1G68490	2280,030732	1,257753362	0,124814276	10,07699918	6,98E-24	3,92E-22			AT5G65820	82,49000449	-1,007715547	0,254107756	-3,965701649	7,32E-05	0,000264171
AT2G18670	169,6498159	1,257959907	0,205817505	6,112016115	9,84E-10	2,31E-08			AT5G24010	164,4155341	-1,007193665	0,184179938	-5,468530801	4,54E-08	2,52E-07
AT3G13750	5813,130072	1,260170073	0,192129771	6,558952678	5,42E-11	1,44E-09			AT1G19700	1288,202261	-1,00712278	0,09758673	-10,32028415	5,71E-25	8,57E-24
AT4G02380	3009,790492	1,261664194	0,11702095	10,78152412	4,21E-27	2,71E-25			AT1G36060	167,8240993	-1,006804521	0,225006596	-4,474555581	7,66E-06	3,23E-05
AT1G06520	29,07623442	1,26527423	0,436675469	2,897516163	0,003761304	0,023775348			AT1G73770	38,07418763	-1,006687918	0,365877368	-2,75143533	0,005933473	0,014582615
AT3G17800	6422,471938	1,266475178	0,091480994	13,84413447	1,38E-43	1,59E-41			AT1G29790	320,5851673	-1,00659494	0,119336986	-8,434894924	3,32E-17	3,54E-16
AT5G24570	534,565659	1,266660509	0,314772195	4,024054633	5,72E-05	0,00062914			AT4G36980	1263,02988	-1,006178214	0,096701125	-10,40503107	2,35E-25	3,59E-24
AT5G49870	33,99987855	1,266686087	0,378744102	3,344437787	0,000824495	0,006540166			AT3G05180	205,603909	-1,005404103	0,141732485	-7,093674441	1,31E-12	1,07E-11
AT5G28080	220,7947707	1,268756661	0,211696929	5,993269086	2,06E-09	4,65E-08			AT3G28050	929,0732681	-1,005246356	0,086644607	-11,60194948	4,03E-31	7,37E-30
AT1G71330	60,85886322	1,268823983	0,284539076	4,459225783	8,23E-06	0,000109271			AT1G12400	91,29451979	-1,004940267	0,271700133	-3,698710981	0,000216697	0,000722952
AT4G05070	3988,846266	1,275983787	0,090762269	14,05852681	6,83E-45	8,09E-43			AT3G51000	591,3853258	-1,004840568	0,118110708	-8,50761615	1,78E-17	1,93E-16
AT2G33510	196,8317049	1,27911008	0,160251113	7,981910733	1,44E-15	5,31E-14			AT5G44400	490,9217112	-1,004206406	0,118575711	-8,468904817	2,48E-17	2,67E-16
AT5G54940	8246,827175	1,28590204	0,068797753	18,69104709	5,86E-78	1,41E-75			AT4G34680	275,7563274	-1,004051342	0,148852671	-6,745269247	1,53E-11	1,16E-10
AT5G25110	987,1273801	1,286209828	0,135305043	9,50600069	1,98E-21	1,01E-19			AT1G61430	109,3036392	-1,003752166	0,250839783	-4,001566869	6,29E-05	0,000229758
AT3G55980	4943,721063	1,287459021	0,101618658	12,66951412	8,73E-37	7,90E-35			AT3G44610	197,2183834	-1,003464064	0,155408189	-6,45695747	1,07E-10	7,63E-10
AT3G47820	284,7448984	1,287969318	0,143715239	8,961953702	3,19E-19	1,46E-17			AT2G17972	286,0327825	-1,003408332	0,164191204	-6,111218546	9,89E-10	6,49E-09
AT1G19770	2039,527667	1,292043282	0,091853339	14,06637247	6,11E-45	7,28E-43			AT5G67390	206,4744131	-1,003391782	0,16448123	-6,100342175	1,06E-09	6,93E-09
AT1G22530	3695,21433	1,292311275	0,083895466	15,40382739	1,54E-53	2,37E-51			AT1G17255	74,78887065	-1,002868347	0,274407778	-3,654664441	0,000257519	0,000847642
AT1G33770	22,3953002	1,295857253	0,400563182	3,235088272	0,001216051	0,00912462			AT1G52560	45,55496373	-1,002806493	0,334135891	-3,001193584	0,002689235	0,007195573
AT3G53990	4809,181035	1,298128752	0,070894354	18,31074952	6,79E-75	1,52E-72			AT1G08300	69,40293384	-1,002445557	0,320035233	-3,132297494	0,00173444	0,004837062
AT2G45760	22,68989699	1,300973043	0,495674564	2,62465161	0,008673767	0,046643542			AT2G48010	179,3003101	-1,001791127	0,163839151	-6,114479483	9,69E-10	6,37E-09
AT2G30250	641,8646908	1,302925655	0,126591192	10,29238794	7,63E-25	4,47E-23			AT1G10610	71,60055426	-1,001769231	0,265888202	-3,767633248	0,000164803	0,000559641
AT5G16360	411,2341659	1,30451148	0,142443384	9,158105062	5,28E-20	2,54E-18			AT3G13226	189,8518842	-1,001496728	0,14132281	-7,086589422	1,37E-12	1,12E-11
AT4G18340	505,3574478	1,306071349	0,101467494	12,87182035	6,49E-38	6,14E-36			AT1G61350	271,6452061	-1,001479984	0,133193107	-7,519007631	5,52E-14	4,93E-13
AT1G08930	2758,913649	1,307857856	0,127902138	10,22545735	1,53E-24	8,87E-23			AT5G46680	22,54569404	-1,000848264	0,417558529	-2,396905332	0,016534195	0,036056785
AT3G61060	2690,581259	1,308239727	0,12366389	10,5789954	3,73E-26	2,27E-24			AT3G56370	1203,359437	-0,999621391	0,086286154	-11,58495711	4,91E-31	8,98E-30
AT1G20823	522,5096477	1,309832807	0,122212899	10,71763147	8,41E-27	5,33E-25			AT5G13400	464,7404617	-0,9993812	0,114782856	-8,706711379	3,13E-18	3,51E-17
AT5G39670	218,9794738	1,312044542	0,190340971	6,893127275	5,46E-12	1,57E-10			AT3G62920	48,73689712	-0,999200321	0,340591653	-2,933719349	0,003349269	0,00876061
AT3G27880	1009,65663	1,312078681	0,11693202	11,22086727	3,22E-29	2,27E-27			AT1G26760	45,70839045	-0,99842877	0,371222584	-2,689569044	0,007154435	0,01722409
AT4G28230	267,8654149	1,315890188	0,221684306	5,935874355	2,92E-09	6,50E-08			AT2G20750	303,8937858	-0,997569601	0,13303487	-7,498557357	6,45E-14	5,74E-13
AT4G16563	397,9957479	1,317011327	0,169007385	7,792625921	6,56E-15	2,36E-13			AT4G01020	223,1227933	-0,997096645	0,139010496	-7,172815531	7,35E-13	6,12E-12
AT5G05190	315,4380163	1,318616615	0,166880264	7,901573155	2,75E-15	1,01E-13			AT5G37980	92,91627071	-0,996445037	0,308471328	-3,230267927	0,001236743	0,003562367
AT3G13310	1745,314813	1,319057713	0,099181646	13,29941347	2,33E-40	2,43E-38			AT1G74650	49,90852553	-0,995333739	0,319841136	-3,111962868	0,001858479	0,005143042
AT1G74830	113,5863996	1,320617325	0,272692684	4,842877726	1,28E-06	1,98E-05			AT1G59720	99,17480543	-0,995231182	0,246587127	-4,03602245	5,44E-05	0,000200702
AT4G37220	104,4768803	1,323401177	0,238212261	5,5555544	2,77E-08	5,54E-07			AT3G61220	1119,497898	-0,995162194	0,080871174	-12,30552424	8,46E-35	1,74E-33
AT1G21010	659,648064	1,326171308	0,10218895	12,97763901	1,64E-38	1,60E-36			AT5G55830	40,05642882	-0,994584537	0,427092596	-2,328732799	0,019873225	0,042330475
AT1G59870	6506,202614	1,330018501	0,114423287	11,62366979	3,12E-31	2,42E-29			AT1G65420	76,60899809	-0,994279491	0,227366925	-4,373017284	1,23E-05	5,03E-05
AT3G48360	2726,793497	1,339302921	0,111077945	12,05732534	1,77E-33	1,44E-31			AT3G45430	36,12902109	-0,994243336	0,408206394	-2,435638812	0,01486552	0,032797216
AT1G58320	17,86709771	1,341643381	0,453054605	2,961328208	0,003063153	0,020005114			AT1G29430	176,7236177	-0,994123793	0,215232167	-4,61884396	3,86E-06	1,70E-05
AT1G05805	891,0612993	1,346544668	0,148452229	9,070558792	1,18E-19	5,59E-18			AT2G31290	79,54696178	-0,993281959	0,243942567	-4,071786126	4,67E-05	0,000174455
AT3G61390	24,97158207	1,346604464	0,481317683	2,797745669	0,005146062	0,030741841			AT1G67400	91,47385504	-0,991769713	0,287481601	-3,449854558	0,000560889	0,001737979
AT1G56510	1090,066909	1,347165283	0,109147303	12,34263466	5,34E-35	4,59E-33			AT1G34510	165,3619161	-0,991528911	0,303850963	-3,263208062	0,001101586	0,003214807
AT4G05050	26379,99139	1,347694013	0,058841821	22,90367617	4,27E-116	2,01E-113			AT3G16120	29,46434935	-0,991455802	0,35456595	-2,796252152	0,005169905	0,012875248
AT1G10550	125,1803612	1,348916553	0,20601564	6,54764151	5,85E-11	1,55E-09			AT4G16900	178,1182292	-0,991452953	0,215030521	-4,610754556	4,01E-06	1,76E-05
AT1G77530	470,5998101	1,348978569	0,132560879	10,1762947	2,53E-24	1,46E-22			AT4G01070	2136,596308	-0,99136572	0,117970007	-8,403540397	4,33E-17	4,58E-16
AT3G01750	242,745043	1,353010419	0,161400918	8,382916487	5,16E-17	2,10E-15			AT4G26520	444,0082089	-0,990836731	0,097563076	-10,15585789	3,12E-24	4,53E-23
AT5G49360	4107,022485	1,355343005	0,17429413	7,776182715	7,47E-15	2,67E-13			AT4G16880	247,1362768	-0,990631884	0,186356726	-5,315782817	1,06E-07	5,67E-07
AT4G30650	1951,514189	1,357349381	0,102320038	13,26572399	3,66E-40	3,78E-38			AT4G22900	28,76761263	-0,990460848	0,413488431	-2,395377415	0,016603265	0,036193454
AT1G21050	950,6911149	1,359202641	0,088952966	15,28001491	1,04E-52	1,59E-50			AT1G08310	75,87882885	-0,990426729	0,34792752	-2,846646706	0,004418237	0,011198047
AT2G42540	14500,87192	1,359752906	0,105683663	12,86625456	6,97E-38	6,54E-36			AT1G22040	211,246071	-0,990235691	0,171315628	-5,780183046	7,46E-09	4,49E-08
AT5G64810	61,71486176	1,36068086	0,289187855	4,705179816	2,54E-06	3,72E-05			AT2G37750	209,140925	-0,989873943	0,173561828	-5,703292908	1,18E-08	6,97E-08
AT4G14630	141,3525936	1,360723017	0,186014989	7,315125636	2,57E-13	8,30E-12			AT1G59980	94,28676084	-0,989779092	0,240980697	-4,107296166	4,00E-05	0,000151369
AT1G19020	337,6802686	1,361330422	0,185568791	7,335987984	2,20E-13	7,12E-12			AT5G42100	1429,732915	-0,989664784	0,069726123	-14,1936012	1,00E-45	2,77E-44
AT2G27500	2061,661443	1,36420481	0,091232233	14,95310116	1,49E-50	2,05E-48			AT3G61250	45,36599591	-0,988757101	0,352916434	-2,801674863	0,005083808	0,01268457
AT3G07195	59,0779914	1,36750402	0,281078069	4,865210662	1,14E-06	1,79E-05			AT5G43250	29,67181071	-0,988316693	0,384876698	-2,567878746	0,010232294	0,023683772
AT3G29000	55,76182371	1,37080993	0,3405031	4,025836864	5,68E-05	0,000625473			AT3G56270	131,1096549	-0,987483712	0,184499265	-5,352236553	8,69E-08	4,68E-07
AT4G16857	31,72873267	1,371083938	0,417863394	3,281177432	0,001033747	0,007924926			AT1G23020	3464,648573	-0,987197136	0,130185741	-7,582989721	3,38E-14	3,06E-13
AT5G64260	7784,447744	1,372193969	0,066657179	20,58583935	3,68E-94	1,14E-91			AT2G16280	1677,79343	-0,987037794	0,083382177	-11,83751525	2,50E-32	4,78E-31
AT4G30270	2345,626531	1,373642187	0,096988616	14,16292184	1,55E-45	1,88E-43			AT4G14713	104,2118787	-0,986910263	0,205950134	-4,791986515	1,65E-06	7,65E-06
AT1G11185	17,00221183	1,375362363	0,526283312	2,613349755	0,00896595	0,047872711			AT1G11820	455,4567998	-0,98685852	0,119530632	-8,256113965	1,50E-16	1,55E-15
AT5G01040	634,2392731	1,375987456	0,120276815	11,440172	2,63E-30	1,95E-28			AT2G44840	56,59907647	-0,985794124	0,295338264	-3,337847623	0,0008443	0,002526201
AT1G35350	533,4298467	1,376824217	0,14279517	9,641952293	5,32E-22	2,74E-20			AT4G25760	68,90407697	-0,985769257	0,302407633	-3,259736694	0,001115157	0,003250218
AT1G01560	42,2176541	1,379788773	0,359997938	3,832768546	0,000126709	0,001279706			AT1G30570	295,0278617	-0,985688422	0,126739107	-7,777302856	7,41E-15	7,01E-14
AT3G05980	202,3094187	1,380077768	0,203383181	6,785604201	1,16E-11	3,28E-10			AT1G66350	95,23114235	-0,985128282	0,239762948	-4,108759467	3,98E-05	0,000150514
AT3G12320	4221,106976	1,385166817	0,085645247	16,17330625	7,78E-59	1,36E-56			AT5G03355	88,90827946	-0,985114003	0,243532829	-4,045097351	5,23E-05	0,000193747
AT1G01140	2440,232583	1,385210593	0,099560075	13,91331412	5,26E-44	6,10E-42			AT3G51950	3080,733221	-0,985082882	0,055090339	-17,8812276	1,65E-71	7,43E-70
AT2G17480	842,7870395	1,385654379	0,104193249	13,29888827	2,35E-40	2,44E-38			AT3G60910	250,3846028	-0,984486329	0,158365259	-6,216554919	5,08E-10	3,42E-09
AT4G34419	42,36025935	1,385681385	0,384472134	3,604113959	0,00031322	0,002843486			AT1G36380	182,4581147	-0,983834271	0,196179964	-5,014957958	5,30E-07	2,61E-06
AT3G23250	41,18454133	1,386581029	0,364772371	3,801222735	0,000143984	0,001428034			AT3G21390	329,7268954	-0,983488299	0,119839435	-8,20671678	2,27E-16	2,32E-15
AT3G19500	22,74546147	1,388040524	0,49648309	2,795745824	0,005178011	0,03089466			AT4G26095	109,2320306	-0,982797089	0,21671536	-4,534967378	5,76E-06	2,48E-05
AT5G23360	322,5328583	1,388834522	0,194069323	7,156383601	8,28E-13	2,59E-11			AT1G76955	34,0025981	-0,98224255	0,322812879	-3,042761345	0,002344182	0,006361092
AT2G32020	149,2458726	1,391195782	0,19610145	7,094265646	1,30E-12	3,98E-11			AT2G28470	2388,376007	-0,981783807	0,077074715	-12,73807895	3,63E-37	7,97E-36
AT1G74430	203,1502606	1,391418976	0,235751737	5,902051856	3,59E-09	7,88E-08			AT5G58350	937,9124277	-0,981493354	0,095917257	-10,23270878	1,42E-24	2,10E-23
AT5G38910	95,45708363	1,398121561	0,247128075	5,657477649	1,54E-08	3,16E-07			AT1G33780	393,0335837	-0,981290918	0,107711672	-9,110348976	8,21E-20	9,91E-19
AT1G26250	51,97692664	1,400447746	0,29297386	4,780111595	1,75E-06	2,64E-05			AT3G07540	267,1842759	-0,981010475	0,198984	-4,930097264	8,22E-07	3,94E-06
AT3G56090	3199,622874	1,401539038	0,239814356	5,844266638	5,09E-09	1,10E-07			AT3G16530	432,1186266	-0,98080025	0,126356421	-7,762171801	8,35E-15	7,87E-14
AT3G57930	746,0246974	1,402485078	0,122540776	11,4450481	2,49E-30	1,85E-28			AT5G51690	341,0220452	-0,980666438	0,12832392	-7,642117204	2,14E-14	1,96E-13
AT2G01300	59,28939555	1,405934015	0,262145257	5,363186928	8,18E-08	1,54E-06			AT1G73220	710,6740503	-0,980033216	0,332649417	-2,946144402	0,003217621	0,00845144
AT5G39580	123,6040856	1,407331829	0,281238995	5,004042314	5,61E-07	9,30E-06			AT3G01205	30,78624075	-0,979691667	0,420295301	-2,330960318	0,019755452	0,042119272
AT5G57010	103,485963	1,407994385	0,22673908	6,20975609	5,31E-10	1,29E-08			AT1G48260	271,2299517	-0,978672708	0,135577857	-7,218529111	5,26E-13	4,41E-12
AT3G55720	122,025394	1,408237276	0,241153827	5,83958087	5,23E-09	1,13E-07			AT5G65920	302,0399264	-0,978671575	0,141776993	-6,902894144	5,10E-12	4,01E-11
AT1G11260	2081,183925	1,409757313	0,12774359	11,03583605	2,57E-28	1,73E-26			AT1G73290	28,46111156	-0,97817336	0,401163758	-2,43833931	0,014754917	0,032578615
AT5G01700	98,13106085	1,410689231	0,241903446	5,831621054	5,49E-09	1,18E-07			AT5G16190	72,87263631	-0,977923774	0,250206604	-3,908465073	9,29E-05	0,000330033
AT2G28570	210,8512179	1,412146065	0,195602688	7,219461431	5,22E-13	1,67E-11			AT2G29750	342,8698168	-0,977781812	0,133370079	-7,331343139	2,28E-13	1,96E-12
AT5G53290	253,9283037	1,412779479	0,159125548	8,878395034	6,78E-19	3,06E-17			AT2G23390	810,6974287	-0,97652769	0,082119076	-11,89160593	1,31E-32	2,53E-31
AT5G66210	1929,254439	1,415771852	0,097473679	14,52465797	8,46E-48	1,06E-45			AT4G34060	96,88772619	-0,975696317	0,209809335	-4,650395155	3,31E-06	1,47E-05
AT2G02630	47,0705584	1,420461268	0,359522608	3,950965072	7,78E-05	0,000825551			AT4G34610	780,6663678	-0,975568335	0,108869864	-8,960866678	3,22E-19	3,79E-18
AT5G54710	747,3243762	1,420524953	0,171748347	8,270967232	1,33E-16	5,26E-15			AT2G26180	92,67185773	-0,975532939	0,236160326	-4,130807903	3,61E-05	0,000137468
AT4G15690	40,71717289	1,420637624	0,348562734	4,075701407	4,59E-05	0,000517889			AT2G33050	248,5916591	-0,975395446	0,137845507	-7,076004618	1,48E-12	1,21E-11
AT2G39870	1172,258281	1,429905724	0,123899966	11,54080806	8,21E-31	6,22E-29			AT3G61420	493,7439654	-0,974766923	0,100329476	-9,715658504	2,59E-22	3,46E-21
AT4G38580	3089,184892	1,430430517	0,122799715	11,64848402	2,34E-31	1,82E-29			AT2G42510	40,30342434	-0,974013692	0,326657874	-2,981754822	0,002866014	0,007619018
AT5G65207	569,9451272	1,431079977	0,15709997	9,109358721	8,29E-20	3,94E-18			AT4G15140	89,07071638	-0,973490374	0,224964929	-4,327298375	1,51E-05	6,10E-05
AT1G72210	206,954596	1,433812459	0,172664591	8,304033002	1,01E-16	4,03E-15			AT1G76952	25,21531159	-0,973436207	0,422577487	-2,303568547	0,021246875	0,044871925
AT1G10400	69,75472664	1,434526201	0,366932987	3,909504601	9,25E-05	0,000964639			AT4G27740	108,0244904	-0,973048999	0,22519187	-4,320977476	1,55E-05	6,26E-05
AT1G21130	5122,133969	1,43747903	0,112205252	12,81115639	1,42E-37	1,32E-35			AT3G60040	46,740666	-0,972985145	0,298918326	-3,255020048	0,001133844	0,003297006
AT2G27260	524,1398446	1,440512714	0,131488896	10,95539442	6,26E-28	4,15E-26			AT3G14170	74,6760976	-0,97280973	0,249521261	-3,898704772	9,67E-05	0,000342653
AT1G72520	411,6576806	1,440703789	0,125866252	11,44630726	2,45E-30	1,83E-28			AT4G34160	457,6756954	-0,972414651	0,100291173	-9,695914604	3,14E-22	4,18E-21
AT4G24015	104,2490962	1,443203309	0,218291515	6,611357801	3,81E-11	1,03E-09			AT1G75125	26,1899837	-0,970921154	0,425131567	-2,283813362	0,022382502	0,046902496
AT5G54190	14,19778617	1,446293598	0,523402971	2,763250645	0,00572288	0,033480403			AT4G14620	310,6576202	-0,970784111	0,112425751	-8,634891062	5,88E-18	6,51E-17
AT4G20830	2938,27717	1,446660627	0,07720486	18,7379476	2,43E-78	5,97E-76			AT1G32920	1266,600128	-0,970358186	0,111541391	-8,699534531	3,33E-18	3,74E-17
AT4G29110	326,1221546	1,448449248	0,136536885	10,60848321	2,72E-26	1,67E-24			AT5G50990	39,13774087	-0,969940543	0,367003865	-2,642861931	0,008220855	0,019478467
AT2G23810	4039,912029	1,452172947	0,068955328	21,05961914	1,87E-98	6,12E-96			AT4G12010	189,2964951	-0,969547565	0,191184913	-5,071255635	3,95E-07	1,98E-06
AT4G02140	13,69411815	1,455494379	0,551626621	2,638549926	0,008326144	0,045159999			AT5G41780	23,45208429	-0,968971814	0,419640495	-2,309052216	0,020940684	0,044303852
AT3G24780	27,79554042	1,456283847	0,401816499	3,624250993	0,0002898	0,002658616			AT5G54640	337,4003989	-0,968906637	0,13096168	-7,398398054	1,38E-13	1,20E-12
AT5G06690	223,2274022	1,459448152	0,233994334	6,237108936	4,46E-10	1,09E-08			AT2G43200	100,7776331	-0,96874358	0,207673592	-4,664741284	3,09E-06	1,38E-05
AT1G30360	17242,24212	1,470402815	0,096978812	15,16210388	6,30E-52	9,20E-50			AT2G45380	613,7341103	-0,968652823	0,094456017	-10,25506742	1,12E-24	1,68E-23
AT4G26200	183,8374596	1,47485069	0,193491477	7,622303136	2,49E-14	8,61E-13			AT5G01075	103,9434178	-0,968361967	0,220979009	-4,382144581	1,18E-05	4,83E-05
AT5G39240	92,21610825	1,475572341	0,261378205	5,64535341	1,65E-08	3,37E-07			AT2G23110	47,00502281	-0,96822097	0,378207515	-2,560025727	0,010466441	0,024150675
AT2G44370	46,95192035	1,4769654	0,313356697	4,713367912	2,44E-06	3,59E-05			AT2G22650	121,0471176	-0,967617803	0,219062545	-4,417084648	1,00E-05	4,15E-05
AT5G64905	26,0228161	1,477999258	0,380239017	3,887026824	0,00010148	0,001047819			AT5G09230	280,9522771	-0,96761663	0,13108596	-7,381542818	1,56E-13	1,36E-12
AT3G15630	764,1599066	1,478189225	0,161472718	9,154420926	5,47E-20	2,62E-18			AT1G80780	931,1264025	-0,966945313	0,102980199	-9,389623647	6,02E-21	7,61E-20
AT5G20250	2876,023313	1,479340835	0,264310775	5,596975142	2,18E-08	4,39E-07			AT3G12610	931,1731189	-0,966774817	0,078525148	-12,31165863	7,84E-35	1,61E-33
AT4G39410	17,34954725	1,479584895	0,534713776	2,767059614	0,005656441	0,033160318			AT3G16050	181,4630188	-0,966528116	0,183127922	-5,277885009	1,31E-07	6,91E-07
AT1G25422	44,35618805	1,482244703	0,428168645	3,461824493	0,000536527	0,004530738			AT2G32540	841,7905397	-0,966478675	0,099543723	-9,709087058	2,76E-22	3,68E-21
AT1G19025	65,71567771	1,482304697	0,246274509	6,018912398	1,76E-09	3,98E-08			AT2G16050	76,36902323	-0,966201885	0,290147753	-3,330034003	0,000868354	0,002591316
AT5G39785	327,7843412	1,483417869	0,12519002	11,84933005	2,17E-32	1,71E-30			AT3G24982	47,24518113	-0,965938568	0,390595433	-2,47298992	0,013398792	0,029911277
AT5G38350	79,62283038	1,486487732	0,250916371	5,924235741	3,14E-09	6,94E-08			AT1G72930	1265,799254	-0,965918674	0,094235019	-10,25010323	1,18E-24	1,76E-23
AT5G49480	4641,70577	1,487102718	0,071713524	20,73671244	1,62E-95	5,08E-93			AT5G25620	223,2978764	-0,965721117	0,180891597	-5,338673176	9,36E-08	5,03E-07
AT1G72660	18,52821733	1,488781907	0,499073895	2,983089121	0,002853549	0,018845176			AT3G58900	166,9915818	-0,965494387	0,192515459	-5,015152512	5,30E-07	2,60E-06
AT3G01290	1809,409852	1,491319766	0,101394232	14,70813212	5,72E-49	7,52E-47			AT5G02690	27,48808723	-0,965262278	0,361927186	-2,667006833	0,007653012	0,018261162
AT3G25510	87,25990997	1,493395261	0,252261314	5,920032832	3,22E-09	7,10E-08			AT5G40850	1882,720884	-0,964718595	0,07581964	-12,72386152	4,36E-37	9,53E-36
AT1G29690	1076,307223	1,495180619	0,092487613	16,16627961	8,72E-59	1,52E-56			AT1G78270	53,45501385	-0,964596466	0,283506609	-3,402377352	0,000668023	0,002038399
AT4G28703	111,8623698	1,495684759	0,237161814	6,306600253	2,85E-10	7,14E-09			AT2G25000	130,7613484	-0,964261326	0,212211582	-4,543867579	5,52E-06	2,38E-05
AT1G63410	19,56631795	1,499839024	0,517885897	2,89608007	0,00377856	0,023871086			AT5G67420	1536,987398	-0,964040159	0,088045837	-10,94929855	6,70E-28	1,11E-26
AT4G15700	72,7281227	1,501642623	0,413805884	3,628857589	0,000284678	0,002619087			AT1G52340	268,970132	-0,963935216	0,128817584	-7,482947489	7,27E-14	6,44E-13
AT2G19410	50,87559569	1,50446647	0,292348228	5,146145333	2,66E-07	4,64E-06			AT3G50480	152,9755072	-0,963869956	0,224221034	-4,298749044	1,72E-05	6,87E-05
AT1G53870	405,9022716	1,513433265	0,133953336	11,29821257	1,34E-29	9,65E-28			AT3G23480	36,88063005	-0,963748134	0,330963067	-2,911950697	0,003591793	0,009322756
AT3G17660	85,15097757	1,516971779	0,306811956	4,944304648	7,64E-07	1,24E-05			AT3G63450	156,999123	-0,963383672	0,179921403	-5,354469551	8,58E-08	4,63E-07
AT3G47800	1180,399512	1,517591988	0,147147953	10,3133748	6,13E-25	3,63E-23			AT1G05385	187,236394	-0,963361065	0,143196221	-6,72755928	1,73E-11	1,31E-10
AT2G45685	20,02777227	1,521493695	0,567291346	2,682032267	0,00731764	0,040828215			AT5G10600	49,70999691	-0,962921248	0,326746626	-2,946996756	0,003208766	0,008430334
AT3G25717	2254,970893	1,527905853	0,11452703	13,34100654	1,34E-40	1,41E-38			AT5G03990	82,54201368	-0,962346812	0,261129559	-3,685323168	0,000228413	0,000759016
AT3G46640	668,0012381	1,528067231	0,157231963	9,718553423	2,51E-22	1,32E-20			AT1G75000	65,1306144	-0,961849667	0,256380912	-3,751643048	0,000175679	0,000593282
AT3G50970	31342,62244	1,537364764	0,22174631	6,932989155	4,12E-12	1,21E-10			AT1G30500	279,7022935	-0,961802988	0,18596693	-5,171903348	2,32E-07	1,19E-06
AT1G57990	1927,968224	1,538033043	0,13652161	11,26585781	1,93E-29	1,38E-27			AT5G47740	37,20060953	-0,961030415	0,341476254	-2,814340397	0,004887744	0,012237211
AT1G61860	57,03746226	1,539231539	0,258506032	5,954335095	2,61E-09	5,84E-08			AT1G27110	39,15169349	-0,960011044	0,322905669	-2,973038677	0,002948673	0,007815797
AT4G32020	22245,12626	1,5394268	0,068291975	22,54184051	1,61E-112	6,89E-110			AT1G03550	183,5583383	-0,959498928	0,230145362	-4,169099565	3,06E-05	0,000117938
AT3G20340	246,8990225	1,539470789	0,197693283	7,787167927	6,85E-15	2,46E-13			AT2G21950	312,1244116	-0,959205647	0,131675545	-7,284615001	3,23E-13	2,75E-12
AT1G22250	199,569731	1,539773184	0,188376786	8,173900929	2,99E-16	1,16E-14			AT2G25490	1850,190144	-0,959035129	0,06750209	-14,20748803	8,23E-46	2,27E-44
AT5G03720	84,86292352	1,542022027	0,367509761	4,195866864	2,72E-05	0,000324223			AT1G08280	168,754589	-0,958549649	0,188563218	-5,083439176	3,71E-07	1,86E-06
AT5G41160	13,272791	1,56512698	0,57094733	2,741280848	0,006120017	0,035346732			AT1G25390	419,4943884	-0,958032654	0,116679637	-8,210795667	2,20E-16	2,25E-15
AT5G04340	1606,288102	1,567319302	0,114244663	13,71897167	7,82E-43	8,67E-41			AT3G46790	194,3364761	-0,957804835	0,174980818	-5,47377047	4,41E-08	2,45E-07
AT3G20500	1361,598493	1,567688667	0,105464271	14,86464227	5,59E-50	7,62E-48			AT3G52072	48,02775986	-0,957511213	0,34341628	-2,788194006	0,005300279	0,013163708
AT2G32210	77,96094233	1,575685377	0,287529111	5,480089905	4,25E-08	8,26E-07			AT3G57680	87,11888975	-0,957474738	0,284032409	-3,371005236	0,000748944	0,002266065
AT4G31800	1073,537318	1,584070837	0,122335157	12,94861487	2,39E-38	2,32E-36			AT1G45201	4077,064815	-0,957311911	0,071244858	-13,43692645	3,67E-41	8,98E-40
AT2G45080	51,12219329	1,585469544	0,321993589	4,923916487	8,48E-07	1,36E-05			AT2G01940	141,4127702	-0,957085812	0,160635969	-5,958104006	2,55E-09	1,61E-08
AT2G15090	1865,771766	1,589588384	0,122222235	13,00572176	1,14E-38	1,12E-36			AT4G39180	69,2770539	-0,956997676	0,228112029	-4,195296845	2,73E-05	0,000105911
AT5G08150	69,41144113	1,590056585	0,312482334	5,088468724	3,61E-07	6,16E-06			AT4G20000	64,56755092	-0,956870827	0,276734067	-3,457726903	0,000544753	0,001690761
AT3G52800	3825,594758	1,591445029	0,071982974	22,10863139	2,61E-108	1,02E-105			AT1G76080	2830,709719	-0,95642039	0,095249904	-10,04116909	1,00E-23	1,43E-22
AT5G47370	1824,632041	1,59471336	0,089536113	17,81083966	5,82E-71	1,22E-68			AT1G12300	71,0541467	-0,956134399	0,288218035	-3,317399615	0,000908596	0,002701072
AT2G30020	802,788611	1,595913369	0,111209639	14,35049496	1,06E-46	1,30E-44			AT5G45370	94,4677824	-0,955981209	0,275512055	-3,469834404	0,000520779	0,001621469
AT3G44710	11,18096542	1,596697337	0,604966015	2,639317412	0,008307316	0,045090309			AT3G49050	259,0756095	-0,955937912	0,136750921	-6,990358143	2,74E-12	2,20E-11
AT5G48770	22,6897374	1,597269327	0,426449896	3,745502915	0,000180033	0,001745022			AT1G32740	79,9458402	-0,95581855	0,234574002	-4,074699415	4,61E-05	0,000172542
AT1G76590	1143,036081	1,597955695	0,165731586	9,641829521	5,32E-22	2,74E-20			AT1G44970	149,371769	-0,955477969	0,210662547	-4,535585373	5,74E-06	2,47E-05
AT3G18300	57,16867042	1,600681892	0,272894681	5,865566465	4,48E-09	9,74E-08			AT4G33000	287,5434588	-0,955077398	0,123415877	-7,738691503	1,00E-14	9,44E-14
AT5G43520	34,40902783	1,600694139	0,463753919	3,451602402	0,000557268	0,004686305			AT5G42840	25,40407982	-0,954221469	0,411566673	-2,318510054	0,020421617	0,043371418
AT2G02680	121,4341597	1,60496418	0,180796725	8,877175057	6,86E-19	3,08E-17			AT2G16870	44,97336648	-0,954096322	0,32501215	-2,935571247	0,003329341	0,0087105
[truncated: 5,267 more rows]
