# Supplementary material for: Antisense transcription from stress-responsive transcription factors fine-tunes the cold response in Arabidopsis
Source: Plant Cell. 2024 May 27;36(9):3467–82. doi: 10.1093/plcell/koae160 (PMC11371176; doi:10.1093/plcell/koae160)
Supplement: koae160_Supplementary_Data [file koae160_supplementary_data.zip › ds4.xlsx]

## Sheet: Supp Data Set 4
Supplementary Data. Meena et al. (2024). Detection of cold-responsive transcription factors. Plant Cell
Supplementary Data Set S4. Differentially expressed PAS genes.
Differentially expressed PAS genes (plaNET-seq and/or RNA-seq)
3h			12h (genes not found after 3h)				PAS TFs	Cold responsive PAS TFs
Unique PAS genes DE RNAseq	Unique PAS genes DE plaNETseq	Common PAS DE in RNA-seq and plaNET-seq	PAS genes DE RNAseq	PAS genes DE plaNETseq	PAS DE in both RNA-seq and plaNET-seq	Total
n = 352	n = 865	n = 253	n = 264	n = 222	n = 258	2214	n = 294	n = 229
AT1G23710	AT1G80130	AT4G25433	AT1G07090	AT1G09300	AT1G24148		AT1G01060	AT1G18570
AT2G42870	AT5G17040	AT1G70640	AT1G21600	AT1G13300	AT1G56520		AT1G01250	AT4G01250
AT3G10020	AT4G15490	AT5G62360	AT1G69690	AT1G49600	AT1G65230		AT1G02700	AT4G17490
AT3G12710	AT4G24960	AT5G52310	AT2G05380	AT1G59990	AT1G66350		AT1G03800	AT4G17900
AT3G23635	AT3G03470	AT1G09350	AT2G35910	AT1G61580	AT1G79060		AT1G03970	AT2G02070
AT3G48360	AT5G17050	AT4G33980	AT2G38450	AT1G71210	AT2G18050		AT1G04730	AT2G18160
AT4G14560	AT3G22840	AT4G36010	AT2G45160	AT1G72000	AT2G18570		AT1G06160	AT2G22430
AT4G16780	AT3G23000	AT5G42900	AT3G05675	AT1G76170	AT2G22770		AT1G06910	AT2G42380
AT1G09575	AT3G17609	AT4G34950	AT3G45638	AT2G06925	AT2G23430		AT1G08410	AT3G11440
AT1G10560	AT2G15020	AT3G21890	AT3G50390	AT2G18540	AT2G24580		AT1G08540	AT1G03970
AT1G11260	AT2G37580	AT5G17460	AT3G54960	AT2G19740	AT2G25350		AT1G08620	AT1G18400
AT1G18570	AT3G28890	AT4G25490	AT4G05010	AT2G28910	AT2G28150		AT1G08810	AT1G22490
AT1G19380	AT1G15520	AT4G25470	AT4G09150	AT2G29490	AT2G32400		AT1G09950	AT1G36060
AT1G22330	AT3G48700	AT1G16850	AT1G01540	AT2G35070	AT2G37100		AT1G10200	AT1G61660
AT1G35140	AT3G21670	AT2G31360	AT1G04840	AT2G37410	AT2G37380		AT1G12260	AT1G77640
AT1G57990	AT5G19875	AT3G05660	AT1G19880	AT2G45710	AT2G42850		AT1G13300	AT2G18350
AT1G64065	AT3G21560	AT1G62570	AT1G22730	AT2G47240	AT2G48010		AT1G14440	AT2G46400
AT1G66160	AT5G44110	AT2G21130	AT1G26600	AT3G13410	AT3G06140		AT1G14580	AT3G28910
AT1G71060	AT1G09240	AT1G20450	AT1G26770	AT3G49430	AT3G56140		AT1G14685	AT3G45260
AT1G72150	AT1G01060	AT1G09950	AT1G28310	AT3G52420	AT4G12980		AT1G14687	AT3G47620
AT1G76600	AT4G12320	AT5G05410	AT1G30080	AT3G53230	AT4G28780		AT1G16690	AT3G50700
AT2G03880	AT2G29090	AT4G38580	AT1G46554	AT3G57540	AT4G31330		AT1G17040	AT4G16750
AT2G15960	AT1G62580	AT4G22758	AT1G48360	AT3G61760	AT4G37310		AT1G18400	AT4G23550
AT2G17450	AT3G17130	AT4G16563	AT1G53345	AT4G28340	AT4G37550		AT1G18570	AT4G31800
AT2G19800	AT5G09470	AT2G44940	AT1G54200	AT4G35840	AT5G01075		AT1G18710	AT5G05140
AT2G25900	AT1G34050	AT1G01470	AT1G58200	AT1G03860	AT1G01490		AT1G19000	AT5G28770
AT2G26190	AT2G35960	AT2G02100	AT1G69600	AT1G05040	AT1G01770		AT1G19850	AT5G47370
AT2G41100	AT3G14200	AT1G53035	AT1G75540	AT1G07540	AT1G03850		AT1G20693	AT5G51790
AT2G46310	AT4G20170	AT1G76590	AT1G76660	AT1G08165	AT1G05370		AT1G21000	AT5G52020
AT3G06890	AT1G73700	AT1G20030	AT1G79500	AT1G09690	AT1G05470		AT1G21910	AT5G62470
AT3G10985	AT4G17770	AT1G70420	AT2G21120	AT1G10417	AT1G08460		AT1G22490	AT5G67060
AT3G23030	AT5G20790	AT4G29110	AT2G21520	AT1G10450	AT1G11700		AT1G22640	AT5G41920
AT3G25780	AT3G52740	AT4G18280	AT2G28080	AT1G10930	AT1G12520		AT1G23380	AT1G66390
AT3G62720	AT1G55210	AT3G53260	AT2G30260	AT1G11785	AT1G14440		AT1G23965	AT1G56650
AT4G01250	AT5G07990	AT4G06746	AT2G37130	AT1G13920	AT1G19340		AT1G24625	AT1G01250
AT4G01950	AT1G10370	AT1G68500	AT2G38490	AT1G13990	AT1G24145		AT1G25440	AT1G51170
AT4G14270	AT5G43150	AT5G43260	AT2G40475	AT1G14300	AT1G31770		AT1G25560	AT1G54260
AT4G17490	AT2G43500	AT1G20440	AT3G02990	AT1G18090	AT1G33240		AT1G26790	AT1G62310
AT4G17900	AT1G76955	AT5G49480	AT3G04910	AT1G21750	AT1G34040		AT1G26960	AT1G70000
AT4G24275	AT3G14690	AT5G46520	AT3G05480	AT1G23150	AT1G54730		AT1G27660	AT1G73870
AT4G27657	AT5G40010	AT5G11590	AT3G16785	AT1G28150	AT1G61350		AT1G28360	AT2G28200
AT4G28085	AT5G63450	AT5G25110	AT3G17120	AT1G29640	AT1G63240		AT1G28420	AT2G33480
AT5G05440	AT5G44670	AT4G18390	AT3G19580	AT1G52800	AT1G65000		AT1G31240	AT3G16870
AT5G08240	AT1G46768	AT2G28840	AT3G23450	AT1G57610	AT1G68440		AT1G32150	AT3G51080
AT5G12050	AT2G23340	AT3G47820	AT3G48530	AT1G58270	AT1G70895		AT1G34170	AT4G16141
AT5G20250	AT4G04770	AT5G50450	AT3G50740	AT1G61760	AT1G77855		AT1G34190	AT4G39780
AT5G22250	AT2G47890	AT4G18070	AT4G02760	AT1G64405	AT1G79180		AT1G35560	AT5G53200
AT5G44350	AT5G22300	AT4G27520	AT4G14104	AT1G65120	AT2G04790		AT1G36060	AT3G17609
AT5G45830	AT4G39730	AT5G13210	AT4G15410	AT1G71910	AT2G12170		AT1G37130	AT1G01060
AT5G49360	AT3G01820	AT5G41590	AT4G17410	AT1G78170	AT2G15580		AT1G46768	AT1G46768
AT5G62770	AT5G55960	AT1G19370	AT4G17750	AT1G79070	AT2G16280		AT1G49560	AT2G23340
AT1G17420	AT5G44575	AT3G47500	AT4G18170	AT2G04080	AT2G17040		AT1G50640	AT2G47890
AT1G21130	AT5G17310	AT5G02190	AT4G18253	AT2G05630	AT2G17650		AT1G51170	AT2G39250
AT1G21390	AT3G49220	AT1G27200	AT4G23910	AT2G07659	AT2G21830		AT1G51950	AT2G31230
AT1G78590	AT1G01340	AT1G01300	AT4G27220	AT2G17270	AT2G22330		AT1G53170	AT2G42200
AT2G02070	AT4G35320	AT5G39760	AT4G27870	AT2G18000	AT2G27810		AT1G54260	AT2G38250
AT2G17230	AT3G28220	AT2G28500	AT4G30996	AT2G18650	AT2G28950		AT1G55580	AT5G62900
AT2G18160	AT2G45570	AT3G16390	AT4G34135	AT2G19670	AT2G32010		AT1G56650	AT3G03260
AT2G22430	AT1G65960	AT3G50260	AT4G35240	AT2G21560	AT2G33550		AT1G61660	AT3G04070
AT2G22500	AT2G39250	AT4G21570	AT4G37580	AT2G24990	AT2G38310		AT1G62300	AT1G20693
AT2G28720	AT2G39710	AT1G49450	AT4G37790	AT2G27930	AT2G40020		AT1G62310	AT4G25400
AT2G42380	AT1G71140	AT5G04340	AT5G06980	AT2G30550	AT2G40100		AT1G66350	AT5G28300
AT3G07320	AT1G32860	AT3G27210	AT5G07290	AT2G31350	AT2G41090		AT1G66390	AT3G10480
AT3G07470	AT4G32940	AT4G32800	AT5G13310	AT2G34585	AT2G44210		AT1G68520	AT5G52830
AT3G11440	AT3G26290	AT4G27310	AT5G19100	AT2G37310	AT2G44300		AT1G68670	AT4G34990
AT3G57530	AT3G25882	AT5G24530	AT5G19250	AT2G37680	AT2G46160		AT1G68800	AT3G20810
AT3G60200	AT5G16010	AT5G15190	AT5G19530	AT2G39770	AT2G46810		AT1G68840	AT5G67190
AT3G61190	AT2G31230	AT2G25450	AT5G22310	AT2G43510	AT2G47630		AT1G69490	AT4G17880
AT4G26670	AT2G16340	AT2G39010	AT5G22450	AT3G06680	AT3G03450		AT1G69690	AT3G58070
AT4G26690	AT2G42200	AT1G21670	AT5G48390	AT3G10750	AT3G06145		AT1G69780	AT3G54390
AT4G27460	AT2G15320	AT5G26230	AT5G49280	AT3G10960	AT3G08600		AT1G70000	AT4G00150
AT4G32020	AT3G47480	AT4G14580	AT5G58470	AT3G11500	AT3G08660		AT1G70510	AT3G10490
AT4G36500	AT3G61750	AT4G30270	AT5G61530	AT3G11660	AT3G11110		AT1G71030	AT1G37130
AT1G03730	AT5G03240	AT3G50760	AT5G61960	AT3G16080	AT3G12950		AT1G73870	AT5G66320
AT1G03970	AT1G55500	AT1G66060	AT5G65590	AT3G19440	AT3G16230		AT1G74840	AT5G25220
AT1G06520	AT3G57660	AT3G23820	AT1G13100	AT3G19680	AT3G18050		AT1G75240	AT1G12260
AT1G10020	AT4G21920	AT5G03210	AT1G22140	AT3G20015	AT3G21870		AT1G75390	AT2G46590
AT1G10470	AT3G57020	AT3G05220	AT1G23040	AT3G24180	AT3G22060		AT1G75490	AT5G65070
AT1G17090	AT2G38250	AT3G61580	AT1G25450	AT3G27310	AT3G24770		AT1G75540	AT4G37650
AT1G17190	AT2G18620	AT1G07280	AT1G61600	AT3G49080	AT3G25030		AT1G75710	AT1G06160
AT1G17620	AT3G55120	AT1G06980	AT1G65520	AT3G51780	AT3G25570		AT1G76590	AT2G39880
AT1G18300	AT5G55990	AT2G41660	AT1G72530	AT3G52460	AT3G25600		AT1G76870	AT1G71030
AT1G18400	AT2G32510	AT4G17670	AT1G74720	AT3G55340	AT3G25690		AT1G77640	AT3G60390
AT1G21326	AT4G18700	AT5G44585	AT2G02950	AT3G61890	AT3G28100		AT1G79180	AT5G62020
AT1G22490	AT5G65870	AT5G59790	AT2G07042	AT3G61900	AT3G30720		AT1G80390	AT1G69490
AT1G24530	AT1G48650	AT4G19230	AT2G14750	AT4G03965	AT3G43800		AT2G01570	AT3G25790
AT1G25400	AT3G21540	AT3G07360	AT2G18540	AT4G11360	AT3G43960		AT2G01940	AT1G02700
AT1G27100	AT4G39800	AT4G23750	AT2G37720	AT4G15720	AT3G44326		AT2G02070	AT1G03800
AT1G28190	AT2G40460	AT5G53590	AT2G41380	AT4G20920	AT3G44720		AT2G16720	AT1G19000
AT1G29670	AT1G60590	AT1G76180	AT2G48000	AT4G21970	AT3G47250		AT2G17040	AT1G21910
AT1G30720	AT1G79440	AT2G36470	AT3G16570	AT4G23882	AT3G49500		AT2G18050	AT1G23965
AT1G31290	AT5G52300	AT5G48657	AT3G17700	AT4G28420	AT3G50480		AT2G18160	AT1G25560
AT1G33610	AT5G52860	AT1G67856	AT3G17950	AT4G32720	AT3G51710		AT2G18300	AT1G31240
AT1G36060	AT5G43370	AT4G39260	AT3G25130	AT4G36925	AT3G51950		AT2G18350	AT1G53170
AT1G48870	AT1G54410	AT4G29190	AT3G49050	AT5G01560	AT3G52360		AT2G21650	AT1G68520
AT1G52200	AT1G14530	AT1G14720	AT3G50840	AT5G03545	AT3G57830		AT2G22200	AT1G69780
AT1G61290	AT4G33040	AT4G02340	AT3G53380	AT5G15050	AT3G59080		AT2G22430	AT1G75490
AT1G61460	AT1G07650	AT5G42380	AT3G60286	AT5G19030	AT3G61010		AT2G22770	AT1G76870
AT1G61660	AT5G17600	AT1G68490	AT3G63290	AT5G22320	AT4G03090		AT2G23290	AT2G01940
AT1G61667	AT5G62900	AT4G27950	AT4G13195	AT5G23740	AT4G04745		AT2G23320	AT2G18300
AT1G63750	AT1G76980	AT4G05150	AT4G14040	AT5G27395	AT4G11650		AT2G23340	AT2G27050
AT1G66180	AT5G08500	AT3G05800	AT4G20840	AT5G39210	AT4G13340		AT2G27050	AT2G43060
AT1G69890	AT1G07150	AT2G38640	AT4G30520	AT5G44010	AT4G14750		AT2G27930	AT3G04730
AT1G70210	AT5G61270	AT3G60980	AT4G30530	AT5G44568	AT4G18020		AT2G28200	AT3G06590
AT1G71880	AT5G48540	AT2G16700	AT4G30825	AT5G44572	AT4G18460		AT2G31230	AT3G18035
AT1G72790	AT2G33210	AT5G60850	AT4G32890	AT5G50200	AT4G21740		AT2G31370	AT4G11080
AT1G73330	AT3G16565	AT5G65310	AT4G38120	AT5G53905	AT4G22200		AT2G33480	AT4G17460
AT1G74940	AT3G57010	AT2G36320	AT4G38620	AT5G54760	AT4G24790		AT2G33550	AT4G30410
AT1G77640	AT1G60450	AT1G62300	AT1G01830	AT5G54950	AT4G25600		AT2G36960	AT4G40060
AT1G78100	AT3G03260	AT1G75800	AT1G05990	AT5G55170	AT4G26150		AT2G38250	AT5G17490
AT2G01150	AT5G55180	AT5G12270	AT1G10380	AT5G57570	AT4G29140		AT2G39250	AT5G23280
AT2G01300	AT1G13740	AT1G13390	AT1G12020	AT5G59440	AT4G34160		AT2G39880	AT5G25190
AT2G05940	AT3G07050	AT4G31550	AT1G12200	AT5G62160	AT4G34220		AT2G40620	AT5G25830
AT2G15090	AT5G67340	AT3G48510	AT1G13050	AT5G63870	AT5G01830		AT2G41130	AT5G27910
AT2G15830	AT2G40390	AT1G26790	AT1G13670	AT5G66400	AT5G03140		AT2G42200	AT5G43840
AT2G17705	AT2G40400	AT1G56660	AT1G13830	AT1G22400	AT5G03960		AT2G42380	AT5G49450
AT2G18350	AT2G30860	AT1G18710	AT1G16430	AT1G32200	AT5G07460		AT2G43060	AT5G64340
AT2G18670	AT5G62140	AT5G54710	AT1G16500	AT1G53520	AT5G07820		AT2G44940	AT5G65430
AT2G19810	AT3G12700	AT2G31370	AT1G17840	AT1G53700	AT5G09460		AT2G45100	AT5G65640
AT2G22122	AT5G55340	AT1G70780	AT1G18550	AT1G58300	AT5G10770		AT2G45120	AT3G21890
AT2G27500	AT2G46630	AT3G19020	AT1G18810	AT1G73550	AT5G11780		AT2G45160	AT4G25490
AT2G30230	AT5G20700	AT1G61340	AT1G19485	AT1G74920	AT5G13760		AT2G46400	AT4G25470
AT2G32200	AT3G52370	AT3G54000	AT1G21400	AT1G75500	AT5G13920		AT2G46530	AT1G09950
AT2G34510	AT3G48240	AT1G70090	AT1G21810	AT2G01590	AT5G14690		AT2G46590	AT5G05410
AT2G35930	AT3G44750	AT1G13520	AT1G22030	AT3G02510	AT5G15410		AT2G46680	AT2G44940
AT2G36410	AT4G16442	AT5G49520	AT1G22230	AT3G02875	AT5G16340		AT2G46810	AT1G76590
AT2G39870	AT5G52060	AT4G23220	AT1G24140	AT3G14415	AT5G19260		AT2G47890	AT4G06746
AT2G40095	AT1G78995	AT3G49780	AT1G27110	AT3G20140	AT5G22390		AT3G02990	AT5G11590
AT2G40140	AT1G23110	AT5G52510	AT1G28130	AT3G29770	AT5G22940		AT3G03260	AT4G18390
AT2G41800	AT5G64120	AT5G53500	AT1G33400	AT3G48010	AT5G23100		AT3G03450	AT5G39760
AT2G42040	AT1G63870	AT5G64850	AT1G33440	AT3G52380	AT5G25140		AT3G04070	AT3G50260
AT2G46400	AT5G15700	AT5G20190	AT1G33590	AT3G53180	AT5G25630		AT3G04730	AT5G04340
AT3G05490	AT4G39830	AT5G01750	AT1G35260	AT4G23100	AT5G39970		AT3G06590	AT4G32800
AT3G05937	AT4G19120	AT2G29670	AT1G35560	AT4G26400	AT5G42100		AT3G06740	AT4G27310
AT3G06500	AT3G04130	AT4G24240	AT1G44810	AT4G28100	AT5G44510		AT3G07340	AT4G23750
AT3G14440	AT1G48745	AT4G25390	AT1G45201	AT1G02720	AT5G45100		AT3G10470	AT4G27950
AT3G14840	AT5G17860	AT5G63160	AT1G50280	AT1G04310	AT5G45670		AT3G10480	AT5G65310
AT3G14870	AT1G17170	AT2G44200	AT1G51060	AT1G10050	AT5G46780		AT3G10490	AT1G62300
AT3G15530	AT1G20020	AT2G16500	AT1G52540	AT1G12230	AT5G46790		AT3G11440	AT4G31550
AT3G15810	AT1G25370	AT5G66210	AT1G55260	AT1G18670	AT5G47550		AT3G13810	AT1G26790
AT3G16510	AT4G28330	AT3G61850	AT1G55280	AT1G21350	AT5G49100		AT3G16280	AT1G18710
AT3G18560	AT1G06440	AT4G11300	AT1G62370	AT1G26890	AT5G49690		AT3G16500	AT2G31370
AT3G19010	AT1G13550	AT5G45630	AT1G64080	AT1G26930	AT5G49730		AT3G16770	AT5G49520
AT3G20600	AT2G21300	AT3G52520	AT1G67630	AT1G27660	AT5G52250		AT3G16870	AT5G52510
AT3G21180	AT2G25625	AT1G21050	AT1G69160	AT1G28440	AT5G53830		AT3G17609	AT4G24240
AT3G23170	AT1G30680	AT2G25460	AT1G69910	AT1G51570	AT5G55840		AT3G18035	AT3G61850
AT3G25717	AT4G11220	AT1G21000	AT1G74088	AT1G51950	AT5G56040		AT3G19040	AT1G21000
AT3G27880	AT4G26600	AT2G30040	AT1G74780	AT1G52343	AT5G60890		AT3G20810	AT1G22640
AT3G28200	AT5G54580	AT5G41810	AT1G76560	AT1G52400	AT5G63180		AT3G21890	AT1G25440
AT3G28910	AT3G05650	AT3G25250	AT1G76990	AT1G53000	AT5G65320		AT3G24050	AT1G68840
AT3G45260	AT1G48120	AT1G19300	AT1G79070	AT1G53180	AT5G65380		AT3G25790	AT2G22200
AT3G45640	AT1G44890	AT3G02140	AT1G79620	AT1G56210	AT5G66690		AT3G27010	AT2G23290
AT3G47620	AT3G04070	AT1G27730	AT1G80290	AT1G66810	AT5G67360		AT3G28910	AT3G06740
AT3G47660	AT1G77030	AT2G40380	AT2G02060	AT1G70150	AT1G08410		AT3G28920	AT4G01460
AT3G50700	AT5G42420	AT2G34650	AT2G03810	AT1G70940	AT1G08500		AT3G44460	AT4G05100
AT3G50930	AT1G27020	AT2G33510	AT2G05632	AT1G75110	AT1G10200		AT3G45260	AT4G09460
AT3G52800	AT4G30990	AT1G18210	AT2G15300	AT1G75240	AT1G14860		AT3G47600	AT4G17500
AT3G55430	AT4G27490	AT5G13100	AT2G15440	AT1G75820	AT1G24170		AT3G47620	AT4G27240
AT3G56710	AT5G60790	AT5G52050	AT2G23700	AT1G78955	AT1G54095		AT3G50260	AT5G15210
AT3G56880	AT3G19960	AT3G46700	AT2G25490	AT2G01670	AT1G55580		AT3G50650	AT5G15830
AT3G61260	AT3G13330	AT2G30500	AT2G26570	AT2G22780	AT1G66410		AT3G50700	AT5G46690
AT3G61640	AT5G55920	AT5G19240	AT2G26650	AT2G24300	AT1G70630		AT3G51080	AT5G54630
AT3G62550	AT1G79490	AT1G07985	AT2G28480	AT2G25050	AT2G29700		AT3G51960	AT5G57780
AT3G62660	AT1G69250	AT1G17345	AT2G29660	AT2G44380	AT2G31870		AT3G52270	AT5G61600
AT4G08850	AT1G18320	AT1G22640	AT2G30330	AT2G46800	AT3G06030		AT3G54390	AT1G69690
AT4G11780	AT1G49490	AT1G23390	AT2G30550	AT2G46820	AT3G13810		AT3G58070	AT2G45160
AT4G16750	AT1G20693	AT1G25440	AT2G34490	AT3G02460	AT3G27380		AT3G59060	AT1G75540
AT4G18340	AT4G25400	AT1G28670	AT2G35000	AT3G02645	AT3G52500		AT3G60390	AT3G02990
AT4G19191	AT3G11670	AT1G29450	AT2G36430	AT3G02880	AT3G57430		AT3G60580	AT4G17750
AT4G19700	AT2G39210	AT1G30260	AT2G37300	AT3G06080	AT4G17570		AT3G60670	AT4G18170
AT4G20260	AT3G62740	AT1G33055	AT2G37930	AT3G07340	AT4G26130		AT3G61150	AT4G37790
AT4G20830	AT4G15420	AT1G35210	AT2G38230	AT3G10600	AT4G39270		AT3G61850	AT5G65590
AT4G23550	AT5G28300	AT1G36940	AT2G39445	AT3G12920	AT1G02370		AT4G00150	AT4G32890
AT4G30290	AT5G13750	AT1G49780	AT2G40110	AT3G15850	AT1G03830		AT4G00180	AT4G38620
AT4G30370	AT3G54820	AT1G54050	AT2G40670	AT3G16400	AT1G03960		AT4G00730	AT1G35560
AT4G31800	AT4G34980	AT1G56150	AT2G41312	AT3G16430	AT1G08810		AT4G00940	AT3G24050
AT4G33985	AT3G59670	AT1G59590	AT2G42510	AT3G16450	AT1G10690		AT4G01250	AT3G28920
AT4G34750	AT1G72440	AT1G62422	AT2G43510	AT3G16690	AT1G11220		AT4G01460	AT3G50650
AT4G36040	AT3G10480	AT1G66190	AT2G44830	AT3G16770	AT1G11545		AT4G03090	AT3G59060
AT4G36670	AT4G11350	AT1G68330	AT3G02110	AT3G16857	AT1G13870		AT4G05100	AT4G34680
AT4G38480	AT1G75945	AT1G68840	AT3G08670	AT3G19040	AT1G14580		AT4G06746	AT4G36240
AT5G04770	AT4G37470	AT1G72240	AT3G08860	AT3G19540	AT1G14685		AT4G09460	AT5G22890
AT5G04820	AT1G35830	AT1G72430	AT3G09070	AT3G23050	AT1G14687		AT4G11080	AT5G46760
AT5G05140	AT4G31520	AT1G72510	AT3G09162	AT3G23590	AT1G27930		AT4G16141	AT5G49300
AT5G06300	AT1G28210	AT1G72910	AT3G12100	AT3G23760	AT1G34220		AT4G16610	AT5G60970
AT5G06690	AT2G37230	AT1G78820	AT3G16990	AT3G28930	AT1G49560		AT4G16750	AT5G67300
AT5G08150	AT5G52830	AT1G79160	AT3G17185	AT3G45700	AT1G53030		AT4G17460	AT1G13300
AT5G13190	AT4G34990	AT2G18560	AT3G19440	AT3G47010	AT1G63420		AT4G17490	AT2G27930
AT5G14330	AT5G65720	AT2G22200	AT3G20890	AT3G50750	AT1G63730		AT4G17500	AT1G27660
AT5G14920	AT1G69295	AT2G23290	AT3G21260	AT3G51960	AT1G73210		AT4G17570	AT1G51950
AT5G15280	AT3G13790	AT2G23690	AT3G24050	AT3G52450	AT1G73370		AT4G17750	AT1G75240
AT5G15940	AT3G02420	AT2G25200	AT3G27060	AT3G56800	AT1G74840		AT4G17880	AT3G07340
AT5G16200	AT3G05060	AT2G27830	AT3G28920	AT3G58650	AT1G75390		AT4G17900	AT3G16770
AT5G17350	AT5G27120	AT2G28120	AT3G43930	AT3G60670	AT1G75710		AT4G18170	AT3G19040
AT5G17980	AT1G58340	AT2G32100	AT3G44970	AT4G02760	AT1G77110		AT4G18390	AT3G51960
AT5G18310	AT3G07750	AT2G32560	AT3G46110	AT4G04570	AT1G78340		AT4G21430	AT3G60670
AT5G19020	AT1G18150	AT2G33060	AT3G50650	AT4G04640	AT1G79640		AT4G23550	AT1G66350
AT5G20885	AT3G20810	AT2G40610	AT3G52060	AT4G09030	AT2G03440		AT4G23750	AT2G18050
AT5G22630	AT1G62430	AT2G41170	AT3G53470	AT4G15790	AT2G05520		AT4G24240	AT2G22770
AT5G25210	AT1G22275	AT2G41870	AT3G54710	AT4G21610	AT2G15480		AT4G25400	AT1G14440
AT5G28770	AT1G03360	AT2G46690	AT3G57070	AT4G21870	AT2G21180		AT4G25470	AT1G79180
AT5G35732	AT4G30840	AT3G02550	AT3G57110	AT4G23670	AT2G22170		AT4G25490	AT2G17040
AT5G37540	AT3G54950	AT3G06070	AT3G59060	AT4G25835	AT2G26730		AT4G26150	AT2G33550
AT5G44005	AT3G28660	AT3G06740	AT3G59660	AT4G36860	AT2G27510		AT4G27240	AT2G46810
AT5G44610	AT1G25425	AT3G07350	AT3G61550	AT4G37110	AT2G28790		AT4G27310	AT3G03450
AT5G47370	AT4G17390	AT3G10190	AT4G00240	AT5G01240	AT2G35150		AT4G27410	AT4G03090
AT5G51550	AT5G63420	AT3G11260	AT4G02130	AT5G04390	AT2G39705		AT4G27950	AT4G26150
AT5G51790	AT4G30150	AT3G16210	AT4G09350	AT5G14220	AT2G39805		AT4G30410	AT5G09460
AT5G51795	AT1G53920	AT3G18710	AT4G10330	AT5G18490	AT2G46620		AT4G31550	AT5G60890
AT5G52020	AT5G48290	AT3G18773	AT4G13180	AT5G18700	AT3G03170		AT4G31800	AT5G65320
AT5G52882	AT3G01580	AT3G26230	AT4G15240	AT5G20740	AT3G04050		AT4G32800	AT1G08410
AT5G54940	AT3G24830	AT3G26510	AT4G15500	AT5G22090	AT3G07640		AT4G32890	AT1G10200
AT5G57630	AT3G18850	AT3G26932	AT4G16765	AT5G22510	AT3G09440		AT4G34590	AT1G55580
AT5G60680	AT5G41410	AT3G45230	AT4G17070	AT5G24318	AT3G12980		AT4G34680	AT3G13810
AT5G62460	AT5G20890	AT3G53950	AT4G22560	AT5G28500	AT3G16500		AT4G34990	AT4G17570
AT5G62470	AT5G67190	AT3G60220	AT4G23170	AT5G48940	AT3G22410		AT4G36240	AT1G08810
AT5G62865	AT2G25520	AT4G01410	AT4G23700	AT5G55220	AT3G23605		AT4G36650	AT1G14580
AT5G64260	AT4G10450	AT4G01460	AT4G28250	AT5G55820	AT3G29034		AT4G36990	AT1G14685
AT5G64620	AT2G31240	AT4G01840	AT4G29240	AT5G57320	AT3G50350		AT4G37180	AT1G14687
AT5G64660	AT1G80930	AT4G05100	AT4G32270	AT5G57850	AT3G55620		AT4G37650	AT1G49560
AT5G64870	AT5G51720	AT4G09460	AT4G34140	AT5G60930	AT3G56930		AT4G37730	AT1G74840
AT5G65300	AT3G13090	AT4G14620	AT4G34680	AT5G61520	AT3G61970		AT4G37790	AT1G75390
AT5G65350	AT5G54130	AT4G17250	AT4G36220		AT4G03420		AT4G38620	AT1G75710
AT5G66650	AT2G30766	AT4G17500	AT4G36240		AT4G06534		AT4G39100	AT3G16500
AT5G67060	AT1G64780	AT4G20820	AT5G01170		AT4G11370		AT4G39780	AT4G16610
AT5G59220	AT2G33530	AT4G21500	AT5G01810		AT4G13990		AT4G40060	AT4G27410
AT5G54060	AT5G23730	AT4G27240	AT5G01840		AT4G16610		AT5G02390	AT4G34590
AT3G03550	AT3G47430	AT4G32480	AT5G01890		AT4G20880		AT5G04290	AT5G42520
AT4G08870	AT1G05700	AT4G37610	AT5G06270		AT4G27410		AT5G04340	AT5G44210
AT5G15270	AT1G66390	AT4G39510	AT5G06790		AT4G28150		AT5G05140
AT5G41920	AT4G13410	AT5G04190	AT5G07220		AT4G32290		AT5G05410
AT5G66740	AT2G15042	AT5G04530	AT5G07400		AT4G33480		AT5G09460
AT3G14210	AT3G56290	AT5G13090	AT5G09820		AT4G34590		AT5G10030
AT2G27400	AT5G52570	AT5G15210	AT5G11000		AT4G34910		AT5G11270
AT5G65170	AT5G24380	AT5G15830	AT5G16540		AT5G07030		AT5G11590
AT1G66390	AT5G67370	AT5G19290	AT5G17580		AT5G09620		AT5G15210
AT3G20830	AT5G19730	AT5G19340	AT5G19890		AT5G09800		AT5G15830
AT1G56650	AT1G31580	AT5G25130	AT5G03395		AT5G11890		AT5G16470
AT5G14700	AT4G17880	AT5G25280	AT5G22890		AT5G17210		AT5G17490
AT1G31814	AT1G64900	AT5G39080	AT5G24990		AT5G21280		AT5G18270
AT5G67070	AT2G46450	AT5G40460	AT5G25010		AT5G23220		AT5G22890
AT1G07440	AT1G21250	AT5G42440	AT5G26749		AT5G23950		AT5G23280
AT3G25700	AT5G21430	AT5G42680	AT5G40250		AT5G37500		AT5G25190
AT5G58530	AT5G03555	AT5G43190	AT5G44130		AT5G38200		AT5G25220
AT5G61340	AT3G26590	AT5G46690	AT5G44390		AT5G42520		AT5G25830
AT4G27840	AT1G01190	AT5G50760	AT5G45800		AT5G44210		AT5G27910
AT5G28262	AT3G58070	AT5G52910	AT5G46680		AT5G45730		AT5G28300
AT4G35290	AT2G29120	AT5G54630	AT5G46760		AT5G46600		AT5G28770
AT1G60590	AT2G30150	AT5G56550	AT5G47050		AT5G47455		AT5G39760
AT3G50570	AT5G42830	AT5G57780	AT5G47520		AT5G47880		AT5G41920
AT1G01250	AT1G23550	AT5G57785	AT5G48500		AT5G49525		AT5G42520
AT1G03440	AT1G79110	AT5G61600	AT5G49300		AT5G52330		AT5G43130
AT1G12330	AT3G49670	AT5G62180	AT5G50940		AT5G55970		AT5G43840
AT1G13250	AT1G55910		AT5G57570		AT5G56000		AT5G44080
AT1G14430	AT4G23250		AT5G60970		AT5G57050		AT5G44180
AT1G15520	AT3G54390		AT5G61190		AT5G58700		AT5G44190
AT1G18650	AT1G23205		AT5G61480		AT5G63810		AT5G44210
AT1G23205	AT4G00150		AT5G63530		AT5G64430		AT5G46690
AT1G28610	AT1G56650		AT5G64530				AT5G46760
AT1G29790	AT4G23610		AT5G65700				AT5G47370
AT1G34418	AT1G28610		AT5G65740				AT5G49300
AT1G35710	AT3G18950		AT5G65920				AT5G49450
AT1G48745	AT5G01790		AT5G67200				AT5G49520
AT1G51170	AT3G63200		AT5G67300				AT5G51790
AT1G52565	AT4G24930						AT5G52020
AT1G54260	AT5G46460						AT5G52510
AT1G55910	AT5G01820						AT5G52830
AT1G60870	AT1G70370						AT5G53200
AT1G62310	AT3G17030						AT5G54630
AT1G64620	AT5G54110						AT5G56200
AT1G64780	AT4G34710						AT5G57780
AT1G65870	AT4G16140						AT5G59780
AT1G66840	AT4G00955						AT5G60890
AT1G67590	AT4G36100						AT5G60970
AT1G68530	AT1G73590						AT5G61600
AT1G68620	AT5G36940						AT5G62020
AT1G70000	AT3G13080						AT5G62470
AT1G72300	AT4G32260						AT5G62900
AT1G73740	AT5G04700						AT5G64340
AT1G73870	AT5G28840						AT5G65070
AT1G77400	AT1G22630						AT5G65080
AT2G14460	AT1G73660						AT5G65130
AT2G15020	AT3G19150						AT5G65310
AT2G15050	AT1G08170						AT5G65320
AT2G25625	AT3G51920						AT5G65430
AT2G27420	AT1G22410						AT5G65590
AT2G28200	AT2G16070						AT5G65640
AT2G32530	AT5G45520						AT5G66100
AT2G33480	AT3G10490						AT5G66300
AT2G34190	AT1G37130						AT5G66320
AT2G34810	AT1G26730						AT5G66770
AT2G39681	AT3G63510						AT5G67060
AT2G44600	AT5G37550						AT5G67190
AT3G08870	AT5G14700						AT5G67300
AT3G10525	AT2G01290
AT3G10910	AT5G62220
AT3G16870	AT4G35290
AT3G18490	AT3G13432
AT3G23840	AT1G70000
AT3G23930	AT1G75640
AT3G25240	AT1G53510
AT3G26310	AT4G22980
AT3G28070	AT1G06410
AT3G29030	AT5G17920
AT3G46530	AT1G65620
AT3G46870	AT2G42975
AT3G47430	AT2G17300
AT3G49580	AT2G04795
AT3G51080	AT3G59140
AT3G55130	AT4G13810
AT3G57400	AT3G12500
AT3G60080	AT3G10113
AT3G60690	AT2G38220
AT4G02420	AT3G26180
AT4G02425	AT4G16260
AT4G12970	AT4G16880
AT4G14440	AT3G61690
AT4G14480	AT3G26310
AT4G16141	AT3G46590
AT4G21890	AT3G25770
AT4G23020	AT5G40790
AT4G23250	AT2G16485
AT4G23490	AT1G36160
AT4G26950	AT4G35060
AT4G30400	AT5G46640
AT4G33040	AT5G66320
AT4G34630	AT1G67510
AT4G36470	AT5G56740
AT4G37980	AT3G17650
AT4G39780	AT1G18720
AT5G03110	AT2G22905
AT5G03490	AT1G70790
AT5G05250	AT4G03550
AT5G07990	AT4G36470
AT5G10930	AT2G38610
AT5G17600	AT3G01810
AT5G17860	AT3G53480
AT5G19730	AT1G70650
AT5G24660	AT5G11530
AT5G39050	AT3G62270
AT5G41900	AT2G03090
AT5G42750	AT2G21860
AT5G42830	AT2G42800
AT5G45850	AT3G03550
AT5G47610	AT1G65295
AT5G49740	AT1G07570
AT5G53200	AT3G51330
AT5G55470	AT4G19370
AT5G57790	AT3G07420
AT5G62140	AT3G50240
AT5G65683	AT5G45530
AT5G65870	AT4G15540
	AT3G42670
	AT5G51670
	AT5G61070
	AT1G50250
	AT2G41140
	AT1G06670
	AT3G27090
	AT3G22160
	AT2G05790
	AT1G35510
	AT4G37460
	AT4G32420
	AT5G66060
	AT5G25220
	AT1G12260
	AT1G28520
	AT2G42600
	AT3G24480
	AT5G21105
	AT5G64300
	AT1G21320
	AT4G25070
	AT1G34110
	AT5G59030
	AT2G36570
	AT3G53510
	AT5G67240
	AT1G45688
	AT3G03460
	AT2G46100
	AT2G45300
	AT2G46590
	AT3G07760
	AT1G16120
	AT1G60610
	AT5G02890
	AT5G55390
	AT2G14050
	AT5G40140
	AT5G65070
	AT1G79610
	AT4G37650
	AT5G05250
	AT5G66740
	AT2G27420
	AT1G55960
	AT4G08870
	AT1G35710
	AT1G73870
	AT1G17600
	AT5G41780
	AT5G47560
	AT3G57880
	AT3G28270
	AT5G13170
	AT1G52290
	AT3G26570
	AT1G65870
	AT5G13630
	AT1G65486
	AT2G41250
	AT1G70700
	AT2G28200
	AT5G53200
	AT5G13740
	AT2G32530
	AT5G49740
	AT1G68620
	AT4G39360
	AT1G01120
	AT3G60590
	AT2G43050
	AT5G24210
	AT3G05700
	AT1G06160
	AT4G01250
	AT4G12420
	AT3G61200
	AT2G22890
	AT3G30305
	AT2G43445
	AT2G26190
	AT2G39880
	AT1G80370
	AT5G49360
	AT1G63840
	AT3G50800
	AT3G18170
	AT1G66160
	AT1G53655
	AT3G50845
	AT2G19660
	AT1G65310
	AT5G39870
	AT1G71030
	AT1G31163
	AT3G05330
	AT1G80970
	AT4G28240
	AT5G62280
	AT5G38430
	AT2G43530
	AT2G44290
	AT1G55675
	AT3G60390
	AT1G32920
	AT1G04260
	AT1G50040
	AT3G18970
	AT1G02650
	AT2G26520
	AT4G37380
	AT5G62020
	AT4G28085
	AT5G49440
	AT2G16390
	AT1G69490
	AT3G25790
	AT3G29680
	AT2G45170
	AT1G16515
	AT3G06420
	AT1G01620
	AT1G02380
	AT1G02700
	AT1G03220
	AT1G03230
	AT1G03600
	AT1G03800
	AT1G04280
	AT1G05010
	AT1G05020
	AT1G06148
	AT1G08180
	AT1G08530
	AT1G09575
	AT1G10000
	AT1G10560
	AT1G11260
	AT1G11320
	AT1G12244
	AT1G12400
	AT1G14180
	AT1G14290
	AT1G17270
	AT1G17490
	AT1G18265
	AT1G18570
	AT1G19000
	AT1G19380
	AT1G20190
	AT1G20620
	AT1G21500
	AT1G21510
	AT1G21830
	AT1G21910
	AT1G21920
	AT1G22330
	AT1G22470
	AT1G22650
	AT1G22880
	AT1G22885
	AT1G23080
	AT1G23400
	AT1G23710
	AT1G23965
	AT1G25275
	AT1G25560
	AT1G27090
	AT1G27210
	AT1G27670
	AT1G28260
	AT1G29260
	AT1G31240
	AT1G32210
	AT1G32540
	AT1G34010
	AT1G35140
	AT1G35330
	AT1G47578
	AT1G48280
	AT1G48330
	AT1G49140
	AT1G49210
	AT1G52220
	AT1G52720
	AT1G53060
	AT1G53170
	AT1G53690
	AT1G53830
	AT1G54010
	AT1G54040
	AT1G54740
	AT1G55370
	AT1G55805
	AT1G56200
	AT1G56220
	AT1G57990
	AT1G58150
	AT1G58160
	AT1G60000
	AT1G60010
	AT1G61260
	AT1G61520
	AT1G63800
	AT1G64065
	AT1G65710
	AT1G66110
	AT1G66400
	AT1G66890
	AT1G67050
	AT1G67340
	AT1G67865
	AT1G68110
	AT1G68185
	AT1G68520
	AT1G68526
	AT1G69780
	AT1G71060
	AT1G71970
	AT1G72150
	AT1G72940
	AT1G73260
	AT1G73500
	AT1G74070
	AT1G75490
	AT1G76600
	AT1G76870
	AT1G76890
	AT1G77960
	AT1G78110
	AT1G78850
	AT1G79103
	AT2G01420
	AT2G01850
	AT2G01940
	AT2G03880
	AT2G03890
	AT2G06850
	AT2G10950
	AT2G10975
	AT2G14095
	AT2G14800
	AT2G15960
	AT2G17450
	AT2G17880
	AT2G18300
	AT2G18320
	AT2G18938
	AT2G19590
	AT2G19780
	AT2G19800
	AT2G20562
	AT2G20940
	AT2G23770
	AT2G25250
	AT2G25900
	AT2G26030
	AT2G26110
	AT2G26530
	AT2G26975
	AT2G27050
	AT2G27229
	AT2G27385
	AT2G27770
	AT2G28650
	AT2G28740
	AT2G29290
	AT2G32090
	AT2G32150
	AT2G33320
	AT2G34500
	AT2G34600
	AT2G35470
	AT2G35900
	AT2G36050
	AT2G36500
	AT2G36770
	AT2G36950
	AT2G37950
	AT2G37960
	AT2G38120
	AT2G40000
	AT2G41100
	AT2G42290
	AT2G42870
	AT2G43060
	AT2G43820
	AT2G44230
	AT2G44740
	AT2G46220
	AT2G46310
	AT2G46720
	AT2G46735
	AT2G47400
	AT2G47730
	AT3G03180
	AT3G03870
	AT3G04730
	AT3G05200
	AT3G06590
	AT3G06890
	AT3G07010
	AT3G07460
	AT3G09780
	AT3G09790
	AT3G10020
	AT3G10985
	AT3G11600
	AT3G11650
	AT3G11690
	AT3G12710
	AT3G12830
	AT3G13740
	AT3G14330
	AT3G15356
	AT3G15358
	AT3G17580
	AT3G18035
	AT3G19380
	AT3G20898
	AT3G21270
	AT3G22820
	AT3G22970
	AT3G23030
	AT3G23635
	AT3G23955
	AT3G25670
	AT3G25780
	AT3G25905
	AT3G26395
	AT3G28770
	AT3G29670
	AT3G30180
	AT3G42800
	AT3G44006
	AT3G44260
	AT3G44990
	AT3G46030
	AT3G46540
	AT3G48360
	AT3G48570
	AT3G49790
	AT3G49940
	AT3G50270
	AT3G50540
	AT3G50820
	AT3G55090
	AT3G55240
	AT3G55820
	AT3G56640
	AT3G57420
	AT3G57450
	AT3G60180
	AT3G60480
	AT3G60550
	AT3G62650
	AT3G62720
	AT4G00950
	AT4G01340
	AT4G01435
	AT4G01950
	AT4G02770
	AT4G03600
	AT4G04630
	AT4G09490
	AT4G09650
	AT4G10150
	AT4G11080
	AT4G12330
	AT4G13830
	AT4G14270
	AT4G14430
	AT4G14560
	AT4G15390
	AT4G15740
	AT4G15760
	AT4G15765
	AT4G15800
	AT4G16160
	AT4G16500
	AT4G16780
	AT4G16800
	AT4G17340
	AT4G17460
	AT4G17480
	AT4G17490
	AT4G17870
	AT4G17900
	AT4G18570
	AT4G18975
	AT4G19160
	AT4G19170
	AT4G20220
	AT4G21445
	AT4G21510
	AT4G21745
	AT4G22690
	AT4G24275
	AT4G24750
	AT4G24780
	AT4G25050
	AT4G25080
	AT4G26890
	AT4G27657
	AT4G30410
	AT4G30440
	AT4G30960
	AT4G31510
	AT4G31890
	AT4G32990
	AT4G34138
	AT4G34920
	AT4G35100
	AT4G37250
	AT4G37420
	AT4G37690
	AT4G37700
	AT4G38680
	AT4G39190
	AT4G39620
	AT4G40040
	AT4G40060
	AT5G03130
	AT5G03870
	AT5G03990
	AT5G04950
	AT5G05440
	AT5G05860
	AT5G07000
	AT5G07010
	AT5G07240
	AT5G07860
	AT5G08030
	AT5G08240
	AT5G08320
	AT5G10150
	AT5G10870
	AT5G10980
	AT5G11416
	AT5G12050
	AT5G12940
	AT5G14110
	AT5G14780
	AT5G14910
	AT5G15220
	AT5G15350
	AT5G16370
	AT5G17490
	AT5G18060
	AT5G18800
	AT5G19170
	AT5G19230
	AT5G20250
	AT5G21170
	AT5G22250
	AT5G23280
	AT5G24880
	AT5G24890
	AT5G25190
	AT5G25460
	AT5G25830
	AT5G26731
	AT5G27320
	AT5G27420
	AT5G27910
	AT5G37770
	AT5G38410
	AT5G38590
	AT5G40100
	AT5G40450
	AT5G40720
	AT5G41761
	AT5G42200
	AT5G43840
	AT5G44350
	AT5G44460
	AT5G44680
	AT5G45310
	AT5G45830
	AT5G47570
	AT5G48850
	AT5G49450
	AT5G50720
	AT5G51960
	AT5G52900
	AT5G53730
	AT5G54490
	AT5G54980
	AT5G55830
	AT5G57685
	AT5G58590
	AT5G59360
	AT5G59420
	AT5G59550
	AT5G60460
	AT5G61000
	AT5G61280
	AT5G61580
	AT5G62170
	AT5G62770
	AT5G64180
	AT5G64340
	AT5G64860
	AT5G65165
	AT5G65430
	AT5G65640
	AT5G65730
	AT5G66658
	AT5G67245
	AT5G67290
	AT5G67350
	AT5G67420
