# Supplementary material for: Antisense transcription from stress-responsive transcription factors fine-tunes the cold response in Arabidopsis
Source: Plant Cell. 2024 May 27;36(9):3467–82. doi: 10.1093/plcell/koae160 (PMC11371176; doi:10.1093/plcell/koae160)
Supplement: koae160_Supplementary_Data [file koae160_supplementary_data.zip › ds5.xlsx]

## Sheet: Sheet1
Supplementary Data. Meena et al. (2024). Detection of cold-responsive transcription factors. Plant Cell
Supplementary Data Set S5. PAS genes with similar expression profile to CBF2.
DE PAS genes plaNET-seq (3h UP, 12h DOWN), also DE in RNA-seq (3h UP) is shown in bold
Gene locus	Description (TAIR)
AT5G52510	SCL8, SCARECROW-like 8.
AT5G49520	WRKY48, WRKY DNA-binding protein 48. Aa member of the WRKY Transcription Factor. WRKY48 is a stress- and pathogen-induced transcriptional activator that represses plant basal defense.
AT4G25490	CBF1, C-repeat/DRE binding factor 1. Transcriptional activator that binds to the DRE/CRT regulatory element and induces COR (cold-regulated) gene expression increasing plant freezing tolerance.
AT3G21890	BBX31, B-box type zinc finger family protein.
AT2G31370	bZIP59, Basic-leucine zipper (bZIP) transcription factor family protein.
AT1G26790	CDF6, Dof-type zinc finger DNA-binding family protein.
AT1G21000	PLATZ1, PLATZ transcription factor family protein.
AT1G18710	MYB47, myb domain protein 47. Member of the R2R3 factor gene family.
AT4G27310	BBX28, B-box type zinc finger family protein.
AT1G01060	LHY encodes a myb-related putative transcription factor involved in circadian rhythm along with another myb transcription factor CCA1
AT1G37130	NR2, nitrate reductase 2. Encodes nitrate reductase structural gene. Involved in nitrate assimilation. Has nitrate reductase activity. Up-regulated by the fungus P. indica. Binds transcription factor At2g35940.
AT1G56650	MYB75, Encodes a putative MYB domain containing transcription factor involved in anthocyanin metabolism and radical scavenging. Essential for the sucrose-mediated expression of the dihydroflavonol reductase gene.
AT1G66390	MYB90, myb domain protein 90.
AT1G70000	MYBD, myb-like transcription factor family protein.
AT1G73870	COL7, B-box type zinc finger protein with CCT domain-containing protein.
AT2G28200	ZAT5, C2H2-type zinc finger family protein.
AT3G17609	HYH, encodes a homolog of HY5 (HYH). Involved in phyB signaling pathway.
AT3G54390	sequence-specific DNA binding transcription factor.
AT3G58070	GIS, C2H2 and C2HC zinc fingers superfamily protein.
AT4G00150	HAM3, GRAS family transcription factor.
AT4G17880	MYC4, Basic helix-loop-helix (bHLH) DNA-binding family protein. MYC4 is a JAZ-interacting transcription factor that act together with MYC2 and MYC3 to activate JA-responses.
AT4G37650	SGR7, GRAS family transcription factor. Involved in radial organization of the root and shoot axial organs. Essential for normal shoot gravitropism.
AT5G25220	KNAT3, homeobox protein knotted-1-like 3. A member of class II knotted1-like homeobox gene family (together with KNAT4 and KNAT5).
AT5G53200	TRY, Homeodomain-like superfamily protein.
AT5G65070	MAF4, K-box region and MADS-box transcription factor family protein. Encodes MADS-box containing FLC paralog.
