# Supplementary material for: Antisense transcription from stress-responsive transcription factors fine-tunes the cold response in Arabidopsis
Source: Plant Cell. 2024 May 27;36(9):3467–82. doi: 10.1093/plcell/koae160 (PMC11371176; doi:10.1093/plcell/koae160)
Supplement: koae160_Supplementary_Data [file koae160_supplementary_data.zip › ds6.xlsx]

## Sheet: Oligos
Supplementary Data. Meena et al. (2024). Detection of cold-responsive transcription factors. Plant Cell
Supplementary Data Set S6. Oligos used in this study.
Oligos used in this study
Gene locus	Sequence (5′ to 3′)	Purpose
ZAT5	TTGAATTGGGTTTGTTTCTTGA	Forward qPCR
	GACTGGAGCACGAGGACACCTCCCAACCTCATCTTGACC	Strand specific RT
asZAT5	GACTGGAGCACGAGGACACGTTCGATGGAACAGCAGAGG	Strand specific RT
	CGCTGGTGTTGCTGAGAATA	Forward qPCR
BBX28	CGGCGCTAATTTCTTGGTAG	Forward qPCR
	GACTGGAGCACGAGGACACAGTAGCTTTCCACGGCGTAA	Strand specific RT
asBBX28	GACTGGAGCACGAGGACACTTCTCCGATCTTTGCGATCT	Strand specific RT
	CAGAAAACTGAACGGTGGTG	Forward qPCR
CBF1	CACACTTGAAAAAGAATCTACCTG	Forward qPCR
	GACTGGAGCACGAGGACACGGTAAAGCTATTTATATCTCTCTCTC	Strand specific RT
EIF4A	GGCGTAAGGTTGATTGGCTCAC	Forward qPCR
	GATGAGAACACGGGAGGAACCAG	Reverse RT-qPCR
SCL8	TCAGATCGGAAACAGAGTCG	Forward qPCR
	GACTGGAGCACGAGGACACCGGTTGTTGTTGTTGTTGTTG	Reverse RT-qPCR
MYB47	gtttggttggctggagaaaA	Forward qPCR
	GACTGGAGCACGAGGACACGCCATGCTCGTTGATGTAAG	Reverse RT-qPCR
COL7	TCGATGTAGAGAGCCGAACC	Forward qPCR
	GACTGGAGCACGAGGACACGTCATCGGCTGGACAGTACC	Reverse RT-qPCR
TAG	GACTGGAGCACGAGGACACT	Reverse qPCR primer that anneals to tag on RT-primers
ZAT5	aacaggtctctattGGACCAACATATATGTCTATgttttagagctagaatagc	Oligo with gRNA for CRIPSR-Cas9 cloning
	aacaggtctctaaacGTCATCACCACGTCCATCTCaatctcttagtcgactctac	Oligo with gRNA for CRIPSR-Cas9 cloning
	TATCGTGGTGTGGTGTTCTG	Forward genotyping primer for CRISPR-Cas9 deletion
	AGCGGTGAGTGAATCTTGTG	Reverse genotyping primer for CRISPR-Cas9 deletion
	CAAGCACTTGGTGGACACAG	Forward genotyping primer for T-DNA line
	ttctcaaactagcattggtcctt	Reverse genotyping primer for T-DNA line
	aacaGGTCTCaaacaGATGTACCGTGTAAACTCG	Forward, ZAT5 prom-gdna, GreenGate entry module
	aacaGGTCTCtagccGTAATGACAATCTATTAACGCTGG	Reverse, ZAT5, ZAT5 prom-gdna, GreenGate entry module
	aacaGGTCTCatcaggtTTGTTTTTTTTACTACATAATATGATG	Forward, 3’UTR, ZAT5, GreenGate entry module
	aacaGGTCTCtgcagCCTAAAAGAGAAGGACTGGAAGCAAG	Reverse, promoter antisense ZAT5, GreenGate entry module
BBX28	aacaggtctctattGGCGAATGAATGTAACCTCAgttttagagctagaaatagc	Oligo with gRNA for CRIPSR-Cas9 cloning
	aacaggtctctaaacACCCCCACAACACCAGTTCCaatctcttagtcgactctac	Oligo with gRNA for CRIPSR-Cas9 cloning
	TGGATCAAAAGGAATGGGGG	Forward genotyping primer for CRISPR-Cas9 deletion
	GCGTTGATAGTGAAACCCAG	Reverse genotyping primer for CRISPR-Cas9 deletion
	cacaaaacgaacaaccacaga	Forward genotyping primer for T-DNA line
	cggcagatatgacaggttca	Reverse genotyping primer for T-DNA line
SALK LB	ATTTTGCCGATTTCGGAAC	Genotyping of T-DNA line
SAIL LB	TAGCATCTGAATTTCATAACCAATCTCGATACAC	Genotyping of T-DNA line
ACT2	CTTGCACCAAGCAGCATGAA	Forward qPCR, reference gene
	CCGATCCAGACACTGTACTTCCTT	Reverse qPCR, reference gene
LUC	aacaGGTCTCaggctcaacaATGGAAGACGCCAAAAACATAAAG	Forward Luciferase, GreenGate entry module
ou	aacaGGTCTCtctgaTTACACGGCGATCTTTCCGC	Reverse Luciferase, GreenGate entry module
