# Supplementary material for: Antisense transcription from stress-responsive transcription factors fine-tunes the cold response in Arabidopsis
Source: Plant Cell. 2024 May 27;36(9):3467–82. doi: 10.1093/plcell/koae160 (PMC11371176; doi:10.1093/plcell/koae160)
Supplement: koae160_Supplementary_Data [file koae160_supplementary_data.zip › Supplemental Data Set S7 statistics.xlsx]

## Sheet: Sheet1
Supplementary Data. Meena et al. (2024). Detection of cold-responsive transcription factors. Plant Cell.
Supplemental Data Set S7. Statistical data
Figure 2A	Mann-Whitney U-test (Expressed compared to gene groups)				Figure 2B	Mann-Whitney U-test (Expressed compared to gene groups)				Figure 2C	Mann-Whitney U-test (Expressed compared to gene groups)
	The Wilcoxon rank-sum test (also known as the Mann-Whitney U test) was chosen because it is a non-parametric test that does not assume a normal distribution of the data, making it suitable for comparing the medians of two independent groups with potentially non-normal distributions.
	RNA levels were preprocessed by using zscore normalization.
		P-value	Significance (P<0.05)				P-value	Significance (P<0.05)				P-value	Significance (P<0.05)
	PAS Non-TFs	5.1E-47	Yes			PAS Non-TFs	>0.05	No			PAS Non-TFs	6.1E-69	Yes
	TFs Non-PAS	>0.05	No			TFs Non-PAS	5.6E-19	Yes			TFs Non-PAS	1.4E-57	Yes
	PAS TFs	3.1E-08	Yes			PAS TFs	>0.05	No			PAS TFs	1.6E-54	Yes
Figure 3B, C, E, F
	To evaluate the correlation between the induction levels of two different experiments (RNAseq and plaNETseq, we utilized the coefficient of determination, 𝑅^2).
	This metric provides a quantitative measure of how well the variation in the induction levels of one experiment can be explained by the variation in the induction levels of the other experiment, assuming a linear relationship.
	By plotting the data on a scatter plot and fitting a linear regression model, the 𝑅^2 value offers an indication of the strength and direction of the linear relationship.
Figure 5C-H	One-way ANOVA on linear regression (Tukey's multiple comparisons test)
		Adjusted P-value	Significance (P<0.05)
	EIF4A1 22°C vs 4°C	0.9237	No
	ZAT5 22°C vs 4°C	0.0494	Yes (*)
	BBX28 22°C vs 4°C	0.0244	Yes (*)
	COL7 22°C vs 4°C	0.0348	Yes (*)
	MYB47 22°C vs 4°C	0.0078	Yes (**)
	SCL8 22°C vs 4°C	0.6791	No
Figure 6A	Student's t-test, two-tailed, unpaired				Figure 6B	Student's t-test, two-tailed, unpaired
	ZAT5	P-value	Significance (P<0.05)			BBX28	P-value	Significance (P<0.05)
	22°C vs 2h 4°C	0.05563	No			22°C vs 2h 4°C	0.87353	No
	22°C vs 4h 4°C	0.06697	No			22°C vs 4h 4°C	0.28373	No
	22°C vs 6h 4°C	0.49204	No			22°C vs 6h 4°C	0.52540	No
	22°C vs 8h 4°C	0.02250	Yes (*)			22°C vs 8h 4°C	0.70807	No
	22°C vs 10h 4°C	0.02457	Yes (*)			22°C vs 10h 4°C	0.88692	No
	22°C vs 12h 4°C	0.01089	Yes (*)			22°C vs 12h 4°C	0.38350	No
	22°C vs 24h 4°C	0.88910	No			22°C vs 24h 4°C	0.12956	No
	22°C vs 48h 4°C	0.79283	No			22°C vs 48h 4°C	0.04596	Yes (*)
Figure 6C-D	Extra sum of squares F-test on sigmoidal dose-response (variable slope, least squares fit)
		P-value	Significance (P<0.05)	F (DFn, DFd)
	WT vs zat5-1	<0.0001	Yes (***)	28.19 (1, 45)
	WT vs bbx28-1	0.0022	Yes (**)	10.46 (1, 50)
Figure 9B	Student's t-test, two-tailed, unpaired				Figure 9D	Student's t-test, two-tailed, unpaired
	asZAT5	P-value	Significance (P<0.05)			asBBX28	P-value	Significance (P<0.05)
Nascent	WT 22°C vs aszat5-1 22°C	0.01728	Yes (*)		Nascent	WT 22°C vs asbbx28-1 22°C	0.03290	Yes (*)
	WT 4°C vs aszat5-1 4°C	0.63147	No			WT 4°C vs asbbx28-1 4°C	0.17888	No
	ZAT5					BBX28
Nascent	WT 22°C vs aszat5-1 22°C	0.02637	Yes (*)		Nascent	WT 22°C vs asbbx28-1 22°C	0.00138	Yes (**)
	WT 4°C vs aszat5-1 4°C	0.00059	Yes (**)			WT 4°C vs asbbx28-1 4°C	0.00650	Yes (**)
Steady state levels	WT 22°C vs aszat5-1 22°C	0.31962	No		Steady state levels	WT 22°C vs asbbx28-1 22°C	0.03147	Yes (*)
	WT 4°C vs aszat5-1 4°C	0.04050	Yes (*)			WT 4°C vs asbbx28-1 4°C	0.00036	Yes (***)
Figure 9C, E	Extra sum of squares F-test on sigmoidal dose-response (variable slope, least squares fit)
		P-value	Significance (P<0.05)	F (DFn, DFd)
	WT vs aszat5-1	0.0021	Yes (**)	28.19 (1, 45)
	WT vs asbbx28-1	0.0015	Yes (**)	11.25 (1, 49)
Figure S1A	Mann-Whitney U-test (Expressed compared to gene groups)
	The Wilcoxon rank-sum test (also known as the Mann-Whitney U test) was chosen because it is a non-parametric test that does not assume a normal distribution of the data, making it suitable for comparing the medians of two independent groups with potentially non-normal distributions.
	RNA levels were preprocessed by using zscore normalization.
		P-value	Significance (P<0.05)
	PAS Non-TFs	8.8E-07	Yes
	TFs Non-PAS	1.7E-15	Yes
	PAS TFs	1.0E-08	Yes
Figure S3A	Student's t-test, two-tailed, unpaired				Figure S3B	Student's t-test, two-tailed, unpaired
	ZAT5	P-value	Significance (P<0.05)			BBX28	P-value	Significance (P<0.05)
	ZT4 22°C vs 4°C	0.02448	Yes (*)			ZT4 22°C vs 4°C	0.01450	Yes (*)
	ZT16 22°C vs 4°C	0.73340	No			ZT16 22°C vs 4°C	0.01576	Yes (*)
Figure S4C-E	Student's t-test, two-tailed, unpaired
		P-value	Significance (P<0.05)
	Construct 1 22°C vs 4°C	<0.0001	Yes
	Construct 1 vs 2 at 22°C	0.003	Yes
	Construct 1 vs 2 at 4°C	0.02	Yes
Figure S5A-B	One-way ANOVA on linear regression (Tukey's multiple comparisons test)
		Adjusted P-value	Significance (P<0.05)
	ZAT5 WT vs aszat5-1	0.063	No
	ZAT5 WT vs asbbx28-1	0.96	No
